# Supplementary material for: A replisome-associated histone H3-H4 chaperone required for epigenetic inheritance
Source: Cell. Author manuscript; Available in PMC 2024 Sep 8. (PMC11380579; doi:10.1016/j.cell.2024.07.006)
Supplement: 9 — Table S1 - List of yeast strains and oligos used in this study. Related to STAR Methods. [file NIHMS2018534-supplement-9.xlsx]

## Sheet: S. pombe strains
Table S1-1 List of S. pombe strains used in this study
Strain	Genotype	Source
SPY5090	h- leu1-32 ade6-M210 ura4∆::10xtetO-ade6+ trp1::natMX6-Pclr4-TetR-2xFLAG-clr4-I clr4+ epe1∆::kanMX6	Ragunathan et al., 2015
SPY5086	h- leu1-32 ade6-M210 ura4∆::10xtetO-ade6+ clr4∆::natMX6-Pclr4-TetR-2xFLAG-clr4-I clr4+ epe1∆::kanMX6	Ragunathan et al., 2015
SPY9210	h- leu1-32 ade6-M210 ura4∆::10xtetO-ade6+ trp1:natMX6-Pclr4-TetR-2xFLAG-clr4-I clr4+ epe1∆::kanMX6 mrc1-W620STOP-ura4+-hphMX6	Shipkovenska et al., 2020
SPY9308	h- leu1-32 ade6-M210 ura4∆::10xtetO-ade6+ trp1:natMX6-Pclr4-TetR-2xFLAG-clr4-I clr4+ epe1∆::kanMX6 mrc1-W620STOP	This study
SPY10142	h- leu1-32 ade6-M210 ura4∆::10xtetO-ade6+ trp1::natMX6-Pclr4-TetR-2xFLAG-clr4-I clr4+ epe1∆::kanMX6 mrc1∆::hphMX6	This study
SPY9635	h- leu1-32 ade6-M210 ura4∆::10xtetO-ade6+ trp1:natMX6-Pclr4-TetR-2xFLAG-clr4-I clr4+ epe1∆::kanMX6 pol1-G1052S-hphMX6	This study
SPY9265	h- leu1-32 ade6-M210 ura4∆::10xtetO-ade6+ trp1:natMX6-Pclr4-TetR-2xFLAG-clr4-I clr4+ epe1∆::kanMX6 mcl1-G420R-hphMX6	This study
SPY9266	h- leu1-32 ade6-M210 ura4∆::10xtetO-ade6+ trp1:natMX6-Pclr4-TetR-2xFLAG-clr4-I clr4+ epe1∆::kanMX6 mcl1-G481S-hphMX6	This study
SPY10145	h- leu1-32 ade6-M210 ura4∆::10xtetO-ade6+ trp1::natMX6-Pclr4-TetR-2xFLAG-clr4-I clr4+ epe1∆::kanMX6 mcl1∆::hphMX6	This study
SPY9665	h- leu1-32 ade6-M210 ura4∆::10xtetO-ade6+ trp1::natMX6-Pclr4-TetR-2xFLAG-clr4-I clr4+ epe1∆::kanMX6 hphMX6-mcm2-3A	This study
SPY10042	h- leu1-32 ade6-M210 ura4∆::10xtetO-ade6+ trp1::natMX6-Pclr4-TetR-2xFLAG-clr4-I clr4+ epe1∆::kanMX6 hphMX6-pol1-6A	This study
SPY9368	h- leu1-32 ade6-M210 ura4∆::10xtetO-ade6+ trp1::natMX6-Pclr4-TetR-2xFLAG-clr4-I clr4+ epe1∆::kanMX6 dpb3∆::bsdMX	This study
SPY9372	h- leu1-32 ade6-M210 ura4∆::10xtetO-ade6+ trp1::natMX6-Pclr4-TetR-2xFLAG-clr4-I clr4+ epe1∆::kanMX6 dpb4∆::bsdMX	This study
SPY6574	h- leu1-32 ade6-M210 ura4∆::10xtetO-ade6+ trp1::natMX6-Pclr4-TetR-2xFLAG-clr4-I clr4+ epe1∆::kanMX6 pob3∆::bsdMX	Gift from Nahid Iglesias
SPY10503	h- leu1-32 ade6-M210 ura4∆::10xtetO-ade6+ trp1::natMX6-Pclr4-TetR-2xFLAG-clr4-I clr4+ epe1∆::kanMX6 nhp6∆::hphMX6	This study
SPY10589	h- leu1-32 ade6-M210 ura4∆::10xtetO-ade6+ trp1::natMX6-Pclr4-TetR-2xFLAG-clr4-I clr4+ epe1∆::kanMX6 fft3∆::hphMX6	This study
SPY10603	h- leu1-32 ade6-M210 ura4∆::10xtetO-ade6+ trp1::natMX6-Pclr4-TetR-2xFLAG-clr4-I clr4+ epe1∆::kanMX6 pcf1∆::hphMX6	This study
SPY10605	h- leu1-32 ade6-M210 ura4∆::10xtetO-ade6+ trp1::natMX6-Pclr4-TetR-2xFLAG-clr4-I clr4+ epe1∆::kanMX6 pcf2∆::hphMX6	This study
SPY10607	h- leu1-32 ade6-M210 ura4∆::10xtetO-ade6+ trp1::natMX6-Pclr4-TetR-2xFLAG-clr4-I clr4+ epe1∆::kanMX6 pcf3∆::hphMX6	This study
SPY10465	h- leu1-32 ade6-M210 ura4∆::10xtetO-ade6+ trp1::natMX6-Pclr4-TetR-2xFLAG-clr4-I clr4+ epe1∆::kanMX6 ctf18∆	This study
SPY10454	h- leu1-32 ade6-M210 ura4∆::10xtetO-ade6+ trp1::natMX6-Pclr4-TetR-2xFLAG-clr4-I clr4+ epe1∆::kanMX6 ssb3∆	This study
SPY10506	h- leu1-32 ade6-M216 ura4∆::10xtetO-ade6+ trp1::natMX6-Pclr4-TetR-2xFLAG-clr4-I clr4+ epe1∆::kanMX6 swi1-∆exon1::hphMX6	This study
SPY10405	h- leu1-32 ade6-M216 ura4∆::10xtetO-ade6+ trp1::natMX6-Pclr4-TetR-2xFLAG-clr4-I clr4+ epe1∆::kanMX6 swi3∆	This study
SPY10167	h- leu1-32 ade6-M210 ura4∆::10xtetO-ade6+ trp1::natMX6-Pclr4-TetR-2xFLAG-clr4-I clr4+ epe1∆::kanMX6 mrc1-S604A-bsdMX6	This study
SPY10170	h- leu1-32 ade6-M210 ura4∆::10xtetO-ade6+ trp1::natMX6-Pclr4-TetR-2xFLAG-clr4-I clr4+ epe1∆::kanMX6 mrc1-T653A-bsdMX6	This study
SPY10172	h- leu1-32 ade6-M210 ura4∆::10xtetO-ade6+ trp1::natMX6-Pclr4-TetR-2xFLAG-clr4-I clr4+ epe1∆::kanMX6 mrc1-T645A-bsdMX6	This study
SPY10175	h- leu1-32 ade6-M210 ura4∆::10xtetO-ade6+ trp1::natMX6-Pclr4-TetR-2xFLAG-clr4-I clr4+ epe1∆::kanMX6 mrc1-T645A,T653A(T2A)-bsdMX6	This study
SPY10147	h- leu1-32 ade6-M210 ura4∆::10xtetO-ade6+ trp1::natMX6-Pclr4-TetR-2xFLAG-clr4-I clr4+ epe1∆::kanMX6 cds1∆::hphMX6	This study
SPY10374	h- leu1-32 ade6-M216 ura4∆::10xtetO-ade6+ trp1::natMX6-Pclr4-TetR-2xFLAG-clr4-I clr4+ epe1∆::kanMX6 mrc1-K769X-hphMX6	This study
SPY10957	h- leu1-32 ade6-M210 ura4∆::10xtetO-ade6+ trp1:natMX6-Pclr4-TetR-2xFLAG-clr4-I clr4+ epe1∆::kanMX6 mrc1-K785E	This study
SPY10958	h- leu1-32 ade6-M210 ura4∆::10xtetO-ade6+ trp1:natMX6-Pclr4-TetR-2xFLAG-clr4-I clr4+ epe1∆::kanMX6 mrc1-L774P	This study
SPY10959	h- leu1-32 ade6-M210 ura4∆::10xtetO-ade6+ trp1:natMX6-Pclr4-TetR-2xFLAG-clr4-I clr4+ epe1∆::kanMX6 mrc1-F683S,G719R,G750 frameshift->V752STOP	This study
SPY10960	h- leu1-32 ade6-M210 ura4∆::10xtetO-ade6+ trp1:natMX6-Pclr4-TetR-2xFLAG-clr4-I clr4+ epe1∆::kanMX6 mrc1-E712K	This study
SPY9588	h- leu1-32 ade6-M210 ura4∆::10xtetO-ade6+ trp1::natMX6-Pclr4-TetR-2xFLAG-clr4-I clr4+ epe1∆::kanMX6 mrc1-SSAA-hphMX6	This study
SPY9626	h- leu1-32 ade6-M210 ura4∆::10xtetO-ade6+ trp1::natMX6-Pclr4-TetR-2xFLAG-clr4-I clr4+ epe1∆::kanMX6 mrc1-SSAA-TAP-hphMX6	This study
SPY9311	h- leu1-32 ade6-M210 ura4∆::10xtetO-ade6+ trp1::natMX6-Pclr4-TetR-2xFLAG-clr4-I clr4+ epe1∆::kanMX6 mrc1-W620STOP-TAP	This study
SPY9796	h- leu1-32 ade6-M210 ura4∆::10xtetO-ade6+ trp1::natMX6-Pclr4-TetR-2xFLAG-clr4-I clr4+ epe1∆::kanMX6 bsdMX6-TAP-sld5	This study
SPY9820	h- leu1-32 ade6-M210 ura4∆::10xtetO-ade6+ trp1::natMX6-Pclr4-TetR-2xFLAG-clr4-I clr4+ epe1∆::kanMX6 mrc1-W620STOP bsdMX6-TAP-sld5	This study
SPY138	h+ otr1R(SphI)::ade6+ ura4-D18 leu1-32 ade6-M210	Allshire et al., 1995; Bjerling et al., 2002
SPY10133	h+ otr1R(SphI)::ade6+ ura4-D18 leu1-32 ade6-M210 mrc1-SSAA-3xFLAG-hphMX6	This study
SPY10137	h+ otr1R(SphI)::ade6+ ura4-D18 leu1-32 ade6-M210 mrc1-W620STOP-3xFLAG-hphMX6	This study
SPY10386	h+ otr1R(SphI)::ade6+ ura4-D18 leu1-32 ade6-M210 mrc1-K769STOP-3xFLAG-hphMX6	This study
SPY10949	h- leu1-32 ade6-M216 ura4∆::10xtetO-ade6+ trp1::natMX6-Pclr4-TetR-2xFLAG-clr4-I clr4+ epe1Δ::kanMX6 mrc1-(∆730-796)-bsdMX #1	This study
SPY7914	h90 ade6-M216 leu1-32 ura4-D18, mat2-mat3∆::9xtetO-ura4+-sib1+-REIII-s1+/s2+ trp1::natMX6-Pclr4-TetR-2xFLAG-clr4-I clr4+	Wang et al., 2021
SPY7917	h90 ade6-M216 leu1-32 ura4-D18, mat2-mat3∆::9xtetO-ura4+-sib1+-REIII-s1∆/s2∆ trp1::natMX6-Pclr4-TetR-2xFLAG-clr4-I clr4+	Wang et al., 2021
SPY10295	h90 ade6-M216 leu1-32 ura4-D18, mat2-mat3∆::9xtetO-ura4+-sib1+-REIII-s1+/s2+ trp1::natMX6-Pclr4-TetR-2xFLAG-clr4-I clr4+ mrc1∆::hphMX6	This study
SPY10953	h90 ade6-M216 leu1-32 ura4-D18, mat2-mat3∆::9xtetO-ura4+-sib1+-REIII-s1+/s2+ trp1::natMX6-Pclr4-TetR-2xFLAG-clr4-I clr4+ mrc1-(∆730-796)-bsdMX	This study
SPY11139	h90 ade6-M216 leu1-32 ura4-D18, mat2-mat3∆::9xtetO-ura4+-sib1+-REIII-s1+/s2 trp1::natMX6-Pclr4-TetR-2xFLAG-clr4-I clr4+ mrc1-M755A,F758A,L774A(3A)-bsdMX #1	This study
SPY11140	h90 ade6-M216 leu1-32 ura4-D18, mat2-mat3∆::9xtetO-ura4+-sib1+-REIII-s1+/s2 trp1::natMX6-Pclr4-TetR-2xFLAG-clr4-I clr4+ mrc1-M755A,F758A,L774A(3A)-bsdMX #2	This study
SPY11141	h90 ade6-M216 leu1-32 ura4-D18, mat2-mat3∆::9xtetO-ura4+-sib1+-REIII-s1+/s2 trp1::natMX6-Pclr4-TetR-2xFLAG-clr4-I clr4+ mrc1-E763R,D767K-bsdMX #1	This study
SPY11142	h90 ade6-M216 leu1-32 ura4-D18, mat2-mat3∆::9xtetO-ura4+-sib1+-REIII-s1+/s2 trp1::natMX6-Pclr4-TetR-2xFLAG-clr4-I clr4+ mrc1-E763R,D767K)-bsdMX #2	This study
SPY3	mat1Msmto leu1-32 his2 L(Bgl II)::ade6+ ade6 DN/N	Nakayama et al., 2000
SPY9916	mat1Msmto leu1-32 his2 L(Bgl II)::ade6+ ade6 DN/N clr4∆::kanMX6-Pclr4-3xFLAG-clr4-W31G	Shipkovenska et al., 2020
SPY10473	mat1Msmto leu1-32 his2-L(Bgl II)::ade6+ ade6-DN/N mrc1∆::bsdMX6	This study
SPY10944	mat1Msmto leu1-32 his2 L(Bgl II)::ade6+ ade6 DN/N mrc1-(∆730-796)-bsdMX #1	This study
SPY11132	mat1Msmto leu1-32 his2 L(Bgl II)::ade6+ ade6 DN/N mrc1-M755A,F758A,L774A(3A)-bsdMX	This study
SPY11134	mat1Msmto leu1-32 his2 L(Bgl II)::ade6+ ade6 DN/N mrc1-E763R,D767K)-bsdMX	This study
SPY10965	h- leu1-32 ade6-M210 ura4∆::10xtetO-ade6+ trp1:natMX6-Pclr4-TetR-2xFLAG-clr4-I clr4+ epe1∆::kanMX6 mrc1-M755A,F758A-bsdMX	This study
SPY10963	h- leu1-32 ade6-M210 ura4∆::10xtetO-ade6+ trp1:natMX6-Pclr4-TetR-2xFLAG-clr4-I clr4+ epe1∆::kanMX6 mrc1-L774A-bsdMX	This study
SPY10989	h- leu1-32 ade6-M210 ura4∆::10xtetO-ade6+ trp1:natMX6-Pclr4-TetR-2xFLAG-clr4-I clr4+ epe1∆::kanMX6 mrc1-M755A,F758A,L774A(3A)-bsdMX #1	This study
SPY10990	h- leu1-32 ade6-M210 ura4∆::10xtetO-ade6+ trp1:natMX6-Pclr4-TetR-2xFLAG-clr4-I clr4+ epe1∆::kanMX6 mrc1-M755A,F758A,L774A(3A)-bsdMX #2	This study
SPY11122	h- leu1-32 ade6-M210 ura4∆::10xtetO-ade6+ trp1:natMX6-Pclr4-TetR-2xFLAG-clr4-I clr4+ epe1∆::kanMX6 mrc1-E763R,D767K-bsdMX	This study
SPY947	h+ otr1R(SphI)::ade6+ ura4-D18 leu1-32 ade6-M210 clr4∆::natMX6 #1	Moazed Lab
SPY948	h+ otr1R(SphI)::ade6+ ura4-D18 leu1-32 ade6-M210 clr4∆::natMX6 #2	Moazed Lab
SPY2481	h+ otr1R(SphI)::ade6+ ura4-D18 leu1-32 ade6-M210 ago1∆::kanMX6	Holoch and Moazed, 2015
SPY11092	h+ otr1R(SphI)::ade6+ ura4-D18 leu1-32 ade6-M210 mrc1∆::bdsMX	This study
SPY11118	h+ otr1R(SphI)::ade6+ ura4-D18 leu1-32 ade6-M210 ago1∆::kanMX6 mrc1∆::bdsMX #1	This study
SPY11119	h+ otr1R(SphI)::ade6+ ura4-D18 leu1-32 ade6-M210 ago1∆::kanMX6 mrc1∆::bdsMX #2	This study
SPY11116	h+ otr1R(SphI)::ade6+ ura4-D18 leu1-32 ade6-M210 ago1∆::kanMX6 mrc1-(∆730-796)-bsdMX #1	This study
SPY11117	h+ otr1R(SphI)::ade6+ ura4-D18 leu1-32 ade6-M210 ago1∆::kanMX6 mrc1-(∆730-796)-bsdMX #2	This study
SPY11101	h+ otr1R(SphI)::ade6+ ura4-D18 leu1-32 ade6-M210 ago1∆::kanMX6 mrc1-M755A,F758A,L774A(3A)-bsdMX #1	This study
SPY11102	h+ otr1R(SphI)::ade6+ ura4-D18 leu1-32 ade6-M210 ago1∆::kanMX6 mrc1-M755A,F758A,L774A(3A)-bsdMX #2	This study
SPY11091	h- leu1-32 ade6-M210 ura4∆::10xtetO-ade6+ trp1::natMX6-Pclr4-TetR-2xFLAG-clr4-I clr4+ epe1∆::kanMX6 bsdMX6-TAP-sld5 mrc1-M755A,F758A,L774A(3A)-hphMX6	This study
YMF320	h+ leu1-32:hENT1-leu1+ his7-366::hsv-tk-his7+ ura4 ade6 cdc25-22	Fang and Hua et al, 2024
YMF322	h+ leu1-32:hENT1-leu1+ his7-366::hsv-tk-his7+ ura4 ade6 mcm2-2A-Flag::KanMX6 cdc25-22	Fang and Hua et al, 2024
YMF780	h+ leu1-32:hENT1-leu1+ his7-366::hsv-tk-his7+ ura4 ade6 mrc1-M755A,F758A,L774A-myc::kanMX6 cdc25-22	This study
SPY10224	h- ade6-M210 ura4∆::10xtetO-ade6+ clr4∆::natMX6-Pclr4-TetR-2XFLAG-clr4-I epe1∆::kanMX6 leu1::hENT-Leu1+ his7-366::hsv-tk-his7+ cdc25-22	This study
SPY10287	h- ade6-M210 ura4∆::10xtetO-ade6+ clr4∆::natMX6-Pclr4-TetR-2XFLAG-clr4-I epe1∆::kanMX6 leu1::hENT-Leu1+ his7-366::hsv-tk-his7+ cdc25-22 hphMX6-mcm2-3A #1	This study
SPY10288	h- ade6-M210 ura4∆::10xtetO-ade6+ clr4∆::natMX6-Pclr4-TetR-2XFLAG-clr4-I epe1∆::kanMX6 leu1::hENT-Leu1+ his7-366::hsv-tk-his7+ cdc25-22 hphMX6-mcm2-3A #2	This study
SPY11143	h- ade6-M210 ura4∆::10xtetO-ade6+ clr4∆::natMX6-Pclr4-TetR-2XFLAG-clr4-I epe1∆::kanMX6 leu1::hENT-Leu1+ his7-366::hsv-tk-his7+ cdc25-22 mrc1-M755A,F758A,L774A(3A)-bsdMX #1	This study
SPY11144	h- ade6-M210 ura4∆::10xtetO-ade6+ clr4∆::natMX6-Pclr4-TetR-2XFLAG-clr4-I epe1∆::kanMX6 leu1::hENT-Leu1+ his7-366::hsv-tk-his7+ cdc25-22 mrc1-M755A,F758A,L774A(3A)-bsdMX #2	This study
SPY11033	h- leu1-32 ade6-M210 ura4∆::10xtetO-ade6+ trp1:natMX6-Pclr4-TetR-2xFLAG-clr4-I clr4+ epe1∆::kanMX6 mrc1-(∆796-879)-bsdMX	This study
SPY11014	h- leu1-32 ade6-M210 ura4∆::10xtetO-ade6+ trp1:natMX6-Pclr4-TetR-2xFLAG-clr4-I clr4+ epe1∆::kanMX6 hphMX6-pol1-(∆9-38)	This study
SPY11016	h- leu1-32 ade6-M210 ura4∆::10xtetO-ade6+ trp1:natMX6-Pclr4-TetR-2xFLAG-clr4-I clr4+ epe1∆::kanMX6 hphMX6-pol1-(∆40-80)	This study
SPY11024	h- leu1-32 ade6-M210 ura4∆::10xtetO-ade6+ trp1:natMX6-Pclr4-TetR-2xFLAG-clr4-I clr4+ epe1∆::kanMX6 hphMX6-pol1-(∆130-151)	This study
SPY11020	h- leu1-32 ade6-M210 ura4∆::10xtetO-ade6+ trp1:natMX6-Pclr4-TetR-2xFLAG-clr4-I clr4+ epe1∆::kanMX6 hphMX6-pol1-(∆9-151)	This study
SPY10982	h- leu1-32 ade6-M210 ura4∆::10xtetO-ade6+ trp1:natMX6-Pclr4-TetR-2xFLAG-clr4-I clr4+ epe1∆::kanMX6 swi1-(∆730-787)-hphMX6	This study
SPY11034	h- leu1-32 ade6-M210 ura4∆::10xtetO-ade6+ trp1:natMX6-Pclr4-TetR-2xFLAG-clr4-I clr4+ epe1∆::kanMX6 hphMX6-mcm2-(∆105-155)	This study
SPY10897	h- leu1-32 ade6-M210 ura4∆::10xtetO-ade6+ trp1:natMX6-Pclr4-TetR-2xFLAG-clr4-I clr4+ epe1∆::kanMX6 bsdMX-mrc1-(∆208-263)	This study
SPY9741	h+ otr1R(SphI)::ade6+ ura4-D18 leu1-32 ade6-M210 pob3-tap-bsdMX6	This study
SPY10723	h+ lys2::pnmt1-spt16-adh1t-bsdMX6-pnmt1-pob3-tap-adh1t	This study
Reference
Ragunathan, K., Jih, G., and Moazed, D. (2015). Epigenetics. Epigenetic inheritance uncoupled from sequence-specific recruitment. Science 348, 1258699. 10.1126/science.1258699.
Shipkovenska, G., Durango, A., Kalocsay, M., Gygi, S.P., and Moazed, D. (2020). A conserved RNA degradation complex required for spreading and epigenetic inheritance of heterochromatin. Elife 9. 10.7554/eLife.54341.
Allshire, R.C., Nimmo, E.R., Ekwall, K., Javerzat, J.P., and Cranston, G. (1995). Mutations derepressing silent centromeric domains in fission yeast disrupt chromosome segregation. Genes Dev 9, 218-233. 10.1101/gad.9.2.218.
Bjerling, P., Silverstein, R.A., Thon, G., Caudy, A., Grewal, S., and Ekwall, K. (2002). Functional divergence between histone deacetylases in fission yeast by distinct cellular localization and in vivo specificity. Mol Cell Biol 22, 2170-2181. 10.1128/MCB.22.7.2170-2181.2002.
Wang, X., Paulo, J.A., Li, X., Zhou, H., Yu, J., Gygi, S.P., and Moazed, D. (2021). A composite DNA element that functions as a maintainer required for epigenetic inheritance of heterochromatin. Mol Cell 81, 3979-3991 e3974. 10.1016/j.molcel.2021.07.017.
Nakayama, J., Klar, A.J., and Grewal, S.I. (2000). A chromodomain protein, Swi6, performs imprinting functions in fission yeast during mitosis and meiosis. Cell 101, 307-317. 10.1016/s0092-8674(00)80840-5.
Holoch, D., and Moazed, D. (2015). Small-RNA loading licenses Argonaute for assembly into a transcriptional silencing complex. Nat Struc Mol Biol 22, pages328–335
Nakayama, J., Klar, A.J., and Grewal, S.I. (2000). A chromodomain protein, Swi6, performs imprinting functions in fission yeast during mitosis and meiosis. Cell 101, 307-317. 10.1016/s0092-8674(00)80840-5.
Fang, M., Hua X., Shan C-M., Toda T., Qiao F., Zhang Z. and Jia S. (2024) Coordination of histone chaperones for parental histone segregation and epigenetic inheritance. Genes & Dev. 38: 189-204.
Table S1-2 List of S. cerevisiae strains used in this study
Strain	Genotype	Source
DMY3314	MATa leu2-3,112 trp1-1 can1-100 ura3-1 ade2-1 his3-11 hmr∆E::TRP1 TELVII-L::URA3	Buchberger et al., 2008
DMY4540	MATa leu2-3,112 trp1-1 can1-100 ura3-1 ade2-1 his3-11 hmr∆E::TRP1 TELVII-L::URA3 sir2∆::kanR	This study
DMY4543	MATa leu2-3,112 trp1-1 can1-100 ura3-1 ade2-1 his3-11 hmr∆E::TRP1 TELVII-L::URA3 mrc1∆::kanR	This study
DMY4546	MATa leu2-3,112 trp1-1 can1-100 ura3-1 ade2-1 his3-11 hmr∆E::TRP1 TELVII-L::URA3 mrc1(Δ711-850)::hphR	This study
DMY4552	MATa leu2-3,112 trp1-1 can1-100 ura3-1 ade2-1 his3-11 hmr∆E::TRP1 TELVII-L::URA3 dpb3∆::kanR	This study
DMY4551	MATa leu2-3,112 trp1-1 can1-100 ura3-1 ade2-1 his3-11 hmr∆E::TRP1 TELVII-L::URA3 dpb3∆::hphR mrc1∆::kanR	This study
DMY4556	MATa leu2-3,112 trp1-1 can1-100 ura3-1 ade2-1 his3-11 hmr∆E::TRP1 TELVII-L::URA3 dpb3∆::kanR mrc1-(Δ711-850)::hphR	This study
LQY665	MATa leu2-3, 112 ura3-1 his3-11,15, trp1-1, ade2- 1, can1-100 rad5-535 p404-BrdU-Inc::TRP1	Viggiani et al., 2006
LQY4932	MATa leu2-3, 112 ura3-1 his3-11,15, trp1-1, ade2- 1, can1-100 rad5-535 p404-BrdU-Inc::TRP1 mrc1Δ::HIS3	This study
LQY7574	MATa leu2-3, 112 ura3-1 his3-11,15, trp1-1, ade2- 1, can1-100 rad5-535 p404-BrdU-Inc::TRP1 mrc1-(Δ711-850)	This study
LQY4127	MATa leu2-3, 112 ura3-1 his3-11,15, trp1-1, ade2- 1, can1-100 rad5-535 p404-BrdU-Inc::TRP1 mcm2-3A::hphNT	Li Lab
LQY5709	MATa leu2-3, 112 ura3-1 his3-11,15, trp1-1, ade2- 1, can1-100 rad5-535 p404-BrdU-Inc::TRP1 mrc1Δ::HIS3 mcm2-3A::hphNT	This study
LQY4297	MATa leu2-3, 112 ura3-1 his3-11,15, trp1-1, ade2- 1, can1-100 rad5-535 p404-BrdU-Inc::TRP1 dpb3Δ::kanMX6	Li Lab
LQY5713	MATa leu2-3, 112 ura3-1 his3-11,15, trp1-1, ade2- 1, can1-100 rad5-535 p404-BrdU-Inc::TRP1 mrc1Δ::HIS3 dpb3Δ::kanMX6	This study
LQY7695	MATa leu2-3, 112 ura3-1 his3-11,15, trp1-1, ade2- 1, can1-100 rad5-535 p404-BrdU-Inc::TRP1 mrc1Δ711-850aa dpb3Δ::kanMX6	This study
Reference
Buchberger, J.R., Onishi, M., Li, G., Seebacher, J., Rudner, A.D., Gygi, S.P., and Moazed, D. (2008). Sir3-nucleosome interactions in spreading of silent chromatin in Saccharomyces cerevisiae. Mol Cell Biol 28, 6903-6918. 10.1128/MCB.01210-08.
Viggiani, C.J., and Aparicio, O.M. (2006). New vectors for simplified construction of BrdU-Incorporating strains of Saccharomyces cerevisiae. Yeast 23, 1045-1051. 10.1002/yea.1406.
Table S1-3 List of primers used in this study
Name	Sequence	Use	Source
10XtetO-qF	GCAGTGGTGCTTCTGTCCTAACAGC	ChIP-qPCR	Ragunathan et al., 2015
10XtetO-qR	GTCCGTGTAGCTCGAGCTCGACTT	ChIP-qPCR	Ragunathan et al., 2015
10XtetO-600-qF	GCGGTACGAAGATGATTTTGCACA	ChIP-qPCR	Ragunathan et al., 2015
10XtetO-600-qR	TGCTGCAATTATTGCTGCTTCTTCC	ChIP-qPCR	Ragunathan et al., 2015
10XtetO-1900-qF	TAGCAACAGTGGCGACAGGGAC	ChIP-qPCR	Ragunathan et al., 2015
10XtetO-1900-qR	CCGCAGCTTCAAGAGGGTTGC	ChIP-qPCR	Ragunathan et al., 2015
10XtetO-5000-qF	CTTTGGGGGCAGTTTGTTGGC	ChIP-qPCR	Ragunathan et al., 2015
10XtetO-5000-qR	CGTCGCCGATCAAGGGTTGA	ChIP-qPCR	Ragunathan et al., 2015
10XtetO+100-qF	AAGTCGAGCTCGAGCTACACGGAC	ChIP-qPCR	Ragunathan et al., 2015
10XtetO+100-qR	CTGGATTTCGTTTACCTCACCACCA	ChIP-qPCR	Ragunathan et al., 2015
10XtetO+700-qF	TTGCAGGAGAGGGTTCAACAGCA	ChIP-qPCR	Ragunathan et al., 2015
10XtetO+700-R	AATGCATCATCTTGGATGCAGCAA	ChIP-qPCR	Ragunathan et al., 2015
10XtetO+1200-qF	TGTGAGGCCGAGGAGCAATTTC	ChIP-qPCR	Ragunathan et al., 2015
10XtetO+1200-qR	TATGCCCCTGCTCGTCTTCCCT	ChIP-qPCR	Ragunathan et al., 2015
10XtetO+5000-qF	GAGCCTCATGTCCATACGATCAACCT	ChIP-qPCR	Ragunathan et al., 2015
10XtetO+5000-qR	AATCGATGGATGAGTGGAGAAAGTCG	ChIP-qPCR	Ragunathan et al., 2015
ARS607-F	CGGCTCGTGCATTAAGCTTG	qPCR	This study
ARS607-R	TGCCGCACGCCAAACATTGC	qPCR	This study
ARS607+44kb-F	GACCACGTTTGTTTCGGCAAT	qPCR	This study
ARS607+44kb-R	CCCTGCGGTGAGACGTTCTT	qPCR	This study
ARS1309-GLO1-F	TAGCGCACACGGTGTCTTAG	qPCR	This study
ARS1309-GLO1-R	CCAAATCCACGATGAGGTTC	qPCR	This study
P7_index	CAAGCAGAAGACGGCATACGAGATNNNNNNNGTGACTGGAGTTCAGACGTGT (NNNNNNN=index sequence)	Single-stranded DNA library construction	This study
P5_index	AATGATACGGCGACCACCGAGATCTACACNNNNNNNACACTCTTTCCCTACACGACGCTCTT (NNNNNNN=index sequence)	Single-stranded DNA library construction	This study
Reference
Ragunathan, K., Jih, G., and Moazed, D. (2015). Epigenetics. Epigenetic inheritance uncoupled from sequence-specific recruitment. Science 348, 1258699. 10.1126/science.1258699.
