# Supplementary material for: A replisome-associated histone H3-H4 chaperone required for epigenetic inheritance
Source: Cell. Author manuscript; Available in PMC 2024 Sep 8. (PMC11380579; doi:10.1016/j.cell.2024.07.006)
Supplement: 10 — Table S2 – List of associated proteins in Mrc1-TAP, truncated Mrc1-TAP immunoprecipitation samples identified by mass spectrometry. Related to Figure 1. [file NIHMS2018534-supplement-10.xlsx]

## Sheet: 1-Mrc1-TAP-IP-MS
Gene/protein name			Spectral count				NSAF				Spectral count normalized to length x 100				Fold change		Total peptide intensity	Supplementary information
Protein	Gene	SeqLen	Mrc1	Mrc1-W620STOP	Mrc1-SSAA-TAP	Mrc1-W620STOP-TAP	Mrc1	Mrc1-W620STOP	Mrc1-SSAA-TAP	Mrc1-W620STOP-TAP	Mrc1	Mrc1-W620STOP	Mrc1-SSAA-TAP	Mrc1-W620STOP-TAP	SSAA to untag	SSAA to W620STOP	(tagged Mrc1 sum)/length*10000	Description	Group ID	Collapsed?	Unique Peptides	Razor Peptides
sp|O75001|MCM7_SCHPO	mcm7	760	0	0	25	3	0	0	174.123	18.6197	0	0	3.28947	0.394737	7.97154	3.01735	368.421	DNA replication licensing factor mcm7 OS=Schizosaccharomyces pombe (strain 972 / ATCC 24843) GN=mcm7 PE=1 SV=1	98	C	28	0
sp|P30666|MCM3_SCHPO	mcm3	879	0	0	23	3	0	0	138.506	16.099	0	0	2.61661	0.341297	7.85175	2.89755	295.791	DNA replication licensing factor mcm3 OS=Schizosaccharomyces pombe (strain 972 / ATCC 24843) GN=mcm3 PE=1 SV=2	95	C	26	0
sp|Q9UUM2|SWI1_SCHPO	swi1	971	0	0	21	0	0	0	114.48	0	0	0	2.16272	0	7.7211	7.7211	216.272	Mating-type switching protein swi1 OS=Schizosaccharomyces pombe (strain 972 / ATCC 24843) GN=swi1 PE=1 SV=1	140	C	21	0
sp|P41389|MCM5_SCHPO	mcm5	720	0	0	20	4	0	0	147.037	26.2056	0	0	2.77778	0.555556	7.65105	2.2935	333.333	DNA replication licensing factor mcm5 OS=Schizosaccharomyces pombe (strain 972 / ATCC 24843) GN=mcm5 PE=1 SV=2	99	C	23	1
sp|P29458|MCM4_SCHPO	mcm4	931	0	0	19	3	0	0	108.028	15.1998	0	0	2.04082	0.322234	7.57743	2.62323	236.305	DNA replication licensing factor mcm4 OS=Schizosaccharomyces pombe (strain 972 / ATCC 24843) GN=mcm4 PE=1 SV=2	97	C	21	0
sp|P49731|MCM6_SCHPO	mcm6	892	0	0	19	2	0	0	112.751	10.5762	0	0	2.13004	0.224215	7.57743	3.18511	235.426	DNA replication licensing factor mcm6 OS=Schizosaccharomyces pombe (strain 972 / ATCC 24843) GN=mcm6 PE=1 SV=2	97	C	20	1
sp|O14023|ELP3_SCHPO	elp3	544	0	0	17	8	0	0	165.417	69.3676	0	0	3.125	1.47059	7.41785	1.078	459.559	Probable elongator complex protein 3 OS=Schizosaccharomyces pombe (strain 972 / ATCC 24843) GN=elp3 PE=3 SV=1	318	C	25	0
sp|O74946|DPOA2_SCHPO	pol12	574	0	0	17	0	0	0	156.772	0	0	0	2.96167	0	7.41785	7.41785	296.167	DNA polymerase alpha subunit B OS=Schizosaccharomyces pombe (strain 972 / ATCC 24843) GN=pol12 PE=1 SV=1	294	C	17	0
sp|Q10147|TCPB_SCHPO	cct2	527	0	0	16	2	0	0	160.709	17.9013	0	0	3.03605	0.379507	7.33092	2.9386	341.556	Probable T-complex protein 1 subunit beta OS=Schizosaccharomyces pombe (strain 972 / ATCC 24843) GN=cct2 PE=3 SV=1	11	C	18	0
sp|Q9C107|MCL1_SCHPO	mcl1	815	0	0	15	5	0	0	97.4236	28.9387	0	0	1.84049	0.613497	7.2384	1.56598	245.399	Minichromosome loss protein 1 OS=Schizosaccharomyces pombe (strain 972 / ATCC 24843) GN=mcl1 PE=1 SV=1	171	C	20	0
sp|O94533|ELP2_SCHPO	elp2	760	0	0	13	4	0	0	90.5441	24.8263	0	0	1.71053	0.526316	7.03342	1.67587	223.684	Elongator complex protein 2 OS=Schizosaccharomyces pombe (strain 972 / ATCC 24843) GN=elp2 PE=3 SV=1	410	C	17	0
sp|P28040|DPOA_SCHPO	pol1	1405	0	0	13	0	0	0	48.9776	0	0	0	0.925267	0	7.03342	7.03342	92.5267	DNA polymerase alpha catalytic subunit OS=Schizosaccharomyces pombe (strain 972 / ATCC 24843) GN=pol1 PE=1 SV=1	27	C	13	0
sp|P87153|TCPH_SCHPO	cct7	558	0	0	12	0	0	0	113.835	0	0	0	2.15054	0	6.91886	6.91886	215.054	Probable T-complex protein 1 subunit eta OS=Schizosaccharomyces pombe (strain 972 / ATCC 24843) GN=cct7 PE=1 SV=1	554	C	12	0
sp|P07799|TOP1_SCHPO	top1	814	0	0	12	0	0	0	78.0346	0	0	0	1.4742	0	6.91886	6.91886	147.42	DNA topoisomerase 1 OS=Schizosaccharomyces pombe (strain 972 / ATCC 24843) GN=top1 PE=1 SV=2	264	C	12	0
sp|Q9UTM4|TCPE_SCHPO	cct5	546	0	0	10	1	0	0	96.9478	8.63919	0	0	1.8315	0.18315	6.65821	3.19878	201.465	T-complex protein 1 subunit epsilon OS=Schizosaccharomyces pombe (strain 972 / ATCC 24843) GN=cct5 PE=3 SV=1	265	C	11	0
sp|P40231|CSK2A_SCHPO	cka1	332	0	2	9	4	0	46.7887	143.494	56.8313	0	0.60241	2.71084	1.20482	6.50779	1.15024	391.566	Casein kinase II subunit alpha OS=Schizosaccharomyces pombe (strain 972 / ATCC 24843) GN=cka1 PE=2 SV=2	364	C	15	0
sp|O74991|POF3_SCHPO	pof3	577	0	0	9	0	0	0	82.5652	0	0	0	1.55979	0	6.50779	6.50779	155.979	F-box/TPR repeat protein pof3 OS=Schizosaccharomyces pombe (strain 972 / ATCC 24843) GN=pof3 PE=1 SV=1	45	C	9	0
sp|P50999|TCPD_SCHPO	cct4	527	0	0	8	2	0	0	80.3544	17.9013	0	0	1.51803	0.379507	6.33985	1.94753	189.753	T-complex protein 1 subunit delta OS=Schizosaccharomyces pombe (strain 972 / ATCC 24843) GN=cct4 PE=2 SV=2	76	C	10	0
sp|O94387|YGSA_SCHPO	SPBC29A10.10c	1944	0	0	8	0	0	0	21.7833	0	0	0	0.411523	0	6.33985	6.33985	41.1523	Uncharacterized ATP-dependent helicase C29A10.10c OS=Schizosaccharomyces pombe (strain 972 / ATCC 24843) GN=SPBC29A10.10c PE=3 SV=1	408	C	8	0
sp|Q9HFE8|TRA1_SCHPO	tra1	3699	0	0	8	0	0	0	11.4482	0	0	0	0.216275	0	6.33985	6.33985	21.6275	Transcription-associated protein 1 OS=Schizosaccharomyces pombe (strain 972 / ATCC 24843) GN=tra1 PE=3 SV=1	222	C	8	0
sp|O14305|SID1_SCHPO	sid1	471	0	0	7	0	0	0	78.6697	0	0	0	1.4862	0	6.14975	6.14975	148.62	Serine/threonine-protein kinase sid1 OS=Schizosaccharomyces pombe (strain 972 / ATCC 24843) GN=sid1 PE=1 SV=1	322	C	7	0
sp|O74113|CDC45_SCHPO	cdc45	638	0	0	7	0	0	0	58.0775	0	0	0	1.09718	0	6.14975	6.14975	109.718	Cell division control protein 45 homolog OS=Schizosaccharomyces pombe (strain 972 / ATCC 24843) GN=sna41 PE=1 SV=1	803	C	7	0
sp|P87144|SYTC_SCHPO	ths1	703	0	1	7	0	0	11.0483	52.7076	0	0	0.142248	0.995733	0	6.14975	6.14975	99.5733	Threonine--tRNA ligase, cytoplasmic OS=Schizosaccharomyces pombe (strain 972 / ATCC 24843) GN=ths1 PE=3 SV=1	13	C	8	0
sp|Q09191|RPAB1_SCHPO	rpb5	210	0	5	6	5	0	184.927	151.239	112.31	0	2.38095	2.85714	2.38095	5.93074	0.258312	523.81	DNA-directed RNA polymerases I, II, and III subunit RPABC1 OS=Schizosaccharomyces pombe (strain 972 / ATCC 24843) GN=rpb5 PE=1 SV=1	596	C	16	0
sp|Q9UUE1|PYC_SCHPO	pyr1	1185	0	0	6	2	0	0	26.8018	7.96118	0	0	0.506329	0.168776	5.93074	1.53842	67.5105	Pyruvate carboxylase OS=Schizosaccharomyces pombe (strain 972 / ATCC 24843) GN=pyr1 PE=3 SV=1	494	C	8	0
sp|P40235|HHP1_SCHPO	hhp1	365	0	0	5	2	0	0	72.5116	25.8466	0	0	1.36986	0.547945	5.67243	1.28011	191.781	Casein kinase I homolog hhp1 OS=Schizosaccharomyces pombe (strain 972 / ATCC 24843) GN=hhp1 PE=2 SV=1	148	C	4	3
sp|Q09916|HAS1_SCHPO	has1	578	0	3	5	3	0	40.3128	45.7902	24.4827	0	0.519031	0.865052	0.519031	5.67243	0.718229	138.408	ATP-dependent RNA helicase has1 OS=Schizosaccharomyces pombe (strain 972 / ATCC 24843) GN=has1 PE=1 SV=1	678	C	0	11
tr|S6CCW7|S6CCW7_SCHPM	has1	578	0	3	5	3	0	40.3128	45.7902	24.4827	0	0.519031	0.865052	0.519031	5.67243	0.718229	138.408	ATP-dependent RNA helicase Has1 OS=Schizosaccharomyces pombe GN=has1 PE=3 SV=1	678		0	0
sp|O14174|SPT20_SCHPO	spt20	473	0	0	5	0	0	0	55.9551	0	0	0	1.05708	0	5.67243	5.67243	105.708	SAGA complex subunit spt20 OS=Schizosaccharomyces pombe (strain 972 / ATCC 24843) GN=spt20 PE=1 SV=1	223	C	5	0
sp|P36602|RIR1_SCHPO	cdc22	811	0	0	5	2	0	0	32.6347	11.6326	0	0	0.616523	0.246609	5.67243	1.28011	86.3132	Ribonucleoside-diphosphate reductase large chain OS=Schizosaccharomyces pombe (strain 972 / ATCC 24843) GN=cdc22 PE=1 SV=2	56	C	0	7
tr|S6BSK3|S6BSK3_SCHPM	cdc22	811	0	0	5	2	0	0	32.6347	11.6326	0	0	0.616523	0.246609	5.67243	1.28011	86.3132	Ribonucleoside-diphosphate reductase OS=Schizosaccharomyces pombe GN=cdc22 PE=3 SV=1	56		0	0
sp|O13282|TAF5_SCHPO	taf5	643	0	0	5	0	0	0	41.1613	0	0	0	0.777605	0	5.67243	5.67243	77.7605	Transcription initiation factor TFIID subunit 5 OS=Schizosaccharomyces pombe (strain 972 / ATCC 24843) GN=taf5 PE=1 SV=1	757	C	5	0
sp|O74762|RPN2_SCHPO	rpn2	965	0	0	5	2	0	0	27.4267	9.77617	0	0	0.518135	0.207254	5.67243	1.28011	72.5389	26S proteasome regulatory subunit rpn2 OS=Schizosaccharomyces pombe (strain 972 / ATCC 24843) GN=rpn2 PE=1 SV=1	416	C	7	0
sp|O13914|SYA_SCHPO	ala1	959	0	0	5	0	0	0	27.5983	0	0	0	0.521376	0	5.67243	5.67243	52.1376	Alanine--tRNA ligase OS=Schizosaccharomyces pombe (strain 972 / ATCC 24843) GN=ala1 PE=1 SV=1	488	C	5	0
sp|O59773|EAF_SCHPO	vid21	994	0	0	5	0	0	0	26.6265	0	0	0	0.503018	0	5.67243	5.67243	50.3018	Chromatin modification-related protein vid21 OS=Schizosaccharomyces pombe (strain 972 / ATCC 24843) GN=vid21 PE=1 SV=2	536	C	5	0
sp|P24339|CUT7_SCHPO	cut7	1085	0	1	5	0	0	7.15845	24.3933	0	0	0.0921659	0.460829	0	5.67243	5.67243	46.0829	Kinesin-like protein cut7 OS=Schizosaccharomyces pombe (strain 972 / ATCC 24843) GN=cut7 PE=3 SV=3	481	C	6	0
sp|O42649|SMC3_SCHPO	psm3	1194	0	0	5	0	0	0	22.1665	0	0	0	0.41876	0	5.67243	5.67243	41.876	Structural maintenance of chromosomes protein 3 OS=Schizosaccharomyces pombe (strain 972 / ATCC 24843) GN=psm3 PE=1 SV=1	657	C	5	0
sp|Q9C102|GLT1_SCHPO	glt1	2111	0	1	5	3	0	3.67926	12.5375	6.70346	0	0.0473709	0.236855	0.142113	5.67243	0.718229	37.8967	Putative glutamate synthase [NADPH] OS=Schizosaccharomyces pombe (strain 972 / ATCC 24843) GN=glt1 PE=2 SV=1	36	C	9	0
sp|Q9Y709|SKP1_SCHPO	skp1	161	0	0	4	2	0	0	131.512	58.5963	0	0	2.48447	1.24224	5.35755	0.965235	372.671	Suppressor of kinetochore protein 1 OS=Schizosaccharomyces pombe (strain 972 / ATCC 24843) GN=skp1 PE=1 SV=1	779	C	6	0
sp|Q9P7X6|PSF1_SCHPO	psf1	202	0	0	4	0	0	0	104.819	0	0	0	1.9802	0	5.35755	5.35755	198.02	DNA replication complex GINS protein psf1 OS=Schizosaccharomyces pombe (strain 972 / ATCC 24843) GN=psf1 PE=3 SV=1	359	C	4	0
sp|P18869|LEU3_SCHPO	leu1	371	0	0	4	3	0	0	57.0711	38.1429	0	0	1.07817	0.808625	5.35755	0.403356	188.679	3-isopropylmalate dehydrogenase OS=Schizosaccharomyces pombe (strain 972 / ATCC 24843) GN=leu1 PE=1 SV=1	266	C	7	0
sp|O42924|EAF7_SCHPO	eaf7	272	0	0	4	0	0	0	77.8434	0	0	0	1.47059	0	5.35755	5.35755	147.059	Probable chromatin modification-related protein eaf7 OS=Schizosaccharomyces pombe (strain 972 / ATCC 24843) GN=eaf7 PE=1 SV=1	393	C	4	0
sp|Q9P7X7|ARP4_SCHPO	alp5	433	0	0	4	2	0	0	48.8993	21.7875	0	0	0.923788	0.461894	5.35755	0.965235	138.568	Actin-related protein 4 OS=Schizosaccharomyces pombe (strain 972 / ATCC 24843) GN=alp5 PE=3 SV=1	666	C	6	0
sp|O74350|BDC1_SCHPO	bdc1	299	0	0	4	0	0	0	70.814	0	0	0	1.33779	0	5.35755	5.35755	133.779	Bromodomain-containing protein 1 OS=Schizosaccharomyces pombe (strain 972 / ATCC 24843) GN=bdc1 PE=1 SV=1	340	C	4	0
sp|O94495|ELP5_SCHPO	iki1	314	0	0	4	0	0	0	67.4312	0	0	0	1.27389	0	5.35755	5.35755	127.389	Elongator complex protein 5 OS=Schizosaccharomyces pombe (strain 972 / ATCC 24843) GN=iki1 PE=3 SV=1	338	C	4	0
sp|O13722|TAF12_SCHPO	taf12	450	0	0	4	0	0	0	47.052	0	0	0	0.888889	0	5.35755	5.35755	88.8889	Transcription initiation factor TFIID subunit 12 OS=Schizosaccharomyces pombe (strain 972 / ATCC 24843) GN=taf12 PE=1 SV=1	652	C	4	0
sp|O14215|PRI1_SCHPO	pri1	454	0	0	4	0	0	0	46.6374	0	0	0	0.881057	0	5.35755	5.35755	88.1057	DNA primase small subunit OS=Schizosaccharomyces pombe (strain 972 / ATCC 24843) GN=pri1 PE=1 SV=1	720	C	4	0
sp|O60097|SPT8_SCHPO	spt8	526	0	0	4	0	0	0	40.2536	0	0	0	0.760456	0	5.35755	5.35755	76.0456	Transcription factor spt8 OS=Schizosaccharomyces pombe (strain 972 / ATCC 24843) GN=spt8 PE=3 SV=1	628	C	4	0
sp|O94313|CARB_SCHPO	arg4	1160	0	0	4	3	0	0	18.2529	12.1991	0	0	0.344828	0.258621	5.35755	0.403356	60.3448	Carbamoyl-phosphate synthase arginine-specific large chain OS=Schizosaccharomyces pombe (strain 972 / ATCC 24843) GN=arg4 PE=3 SV=1	648	C	7	0
sp|P87152|SPT7_SCHPO	spt7	992	0	0	4	0	0	0	21.3441	0	0	0	0.403226	0	5.35755	5.35755	40.3226	Transcriptional activator spt7 OS=Schizosaccharomyces pombe (strain 972 / ATCC 24843) GN=spt7 PE=1 SV=2	448	C	4	0
sp|Q9P7R0|ARO1_SCHPO	aro1	1573	0	0	4	0	0	0	13.4605	0	0	0	0.254291	0	5.35755	5.35755	25.4291	Pentafunctional AROM polypeptide OS=Schizosaccharomyces pombe (strain 972 / ATCC 24843) GN=aro1 PE=3 SV=1	390	C	4	0
sp|Q9UT24|BRR2_SCHPO	brr2	2176	0	0	4	0	0	0	9.73042	0	0	0	0.183824	0	5.35755	5.35755	18.3824	Pre-mRNA-splicing factor brr2 OS=Schizosaccharomyces pombe (strain 972 / ATCC 24843) GN=brr2 PE=1 SV=1	195	C	4	0
sp|Q9Y7Z1|NOP16_SCHPO	nop16	209	0	0	3	3	0	0	75.9811	67.7081	0	0	1.43541	1.43541	4.9542	0	287.081	Nucleolar protein 16 OS=Schizosaccharomyces pombe (strain 972 / ATCC 24843) GN=nop16 PE=3 SV=1	438	C	6	0
sp|Q9Y7Y3|YGR4_SCHPO	SPBC365.04c	233	0	0	3	1	0	0	68.1547	20.2446	0	0	1.28755	0.429185	4.9542	1.49476	171.674	Uncharacterized RNA-binding protein C365.04c OS=Schizosaccharomyces pombe (strain 972 / ATCC 24843) GN=SPBC365.04c PE=3 SV=1	353	C	4	0
sp|Q10175|FKBPH_SCHPO	SPAC27F1.06c	362	0	2	3	3	0	42.9112	43.8675	39.0912	0	0.552486	0.828729	0.828729	4.9542	0	165.746	Probable peptidyl-prolyl cis-trans isomerase C27F1.06c OS=Schizosaccharomyces pombe (strain 972 / ATCC 24843) GN=SPAC27F1.06c PE=1 SV=1	603	C	8	0
sp|Q9P7C8|SLD5_SCHPO	sld5	214	0	0	3	0	0	0	74.2058	0	0	0	1.40187	0	4.9542	4.9542	140.187	DNA replication complex GINS protein sld5 OS=Schizosaccharomyces pombe (strain 972 / ATCC 24843) GN=sld5 PE=1 SV=1	564	C	3	0
sp|Q10107|NEP1_SCHPO	mra1	359	0	0	3	2	0	0	44.2341	26.2786	0	0	0.835655	0.557103	4.9542	0.561879	139.276	Ribosomal RNA small subunit methyltransferase mra1 OS=Schizosaccharomyces pombe (strain 972 / ATCC 24843) GN=mra1 PE=1 SV=2	442	C	5	0
sp|Q9URY2|ALP7_SCHPO	alp7	474	0	1	3	3	0	16.3859	33.5022	29.8544	0	0.21097	0.632911	0.632911	4.9542	0	126.582	Microtubule protein alp7 OS=Schizosaccharomyces pombe (strain 972 / ATCC 24843) GN=alp7 PE=1 SV=1	741	C	7	0
sp|Q9UUI4|YIY9_SCHPO	SPAC22F8.09	419	0	0	3	2	0	0	37.8999	22.5155	0	0	0.71599	0.477327	4.9542	0.561879	119.332	Uncharacterized protein C22F8.09 OS=Schizosaccharomyces pombe (strain 972 / ATCC 24843) GN=SPAC22F8.09 PE=1 SV=1	472	C	5	0
sp|P31209|PABP_SCHPO	pab1	653	0	1	3	4	0	11.8942	24.3186	28.8943	0	0.153139	0.459418	0.612557	4.9542	-0.403356	107.198	Polyadenylate-binding protein, cytoplasmic and nuclear OS=Schizosaccharomyces pombe (strain 972 / ATCC 24843) GN=pab1 PE=1 SV=2	156	C	8	0
sp|Q9UTK0|NOB1_SCHPO	nob1	388	0	0	3	1	0	0	40.928	12.1572	0	0	0.773196	0.257732	4.9542	1.49476	103.093	20S-pre-rRNA D-site endonuclease nob1 OS=Schizosaccharomyces pombe (strain 972 / ATCC 24843) GN=nob1 PE=3 SV=1	852	C	4	0
sp|Q9USI5|STI1_SCHPO	sti1	591	0	0	3	3	0	0	26.8698	23.9442	0	0	0.507614	0.507614	4.9542	0	101.523	Heat shock protein sti1 homolog OS=Schizosaccharomyces pombe (strain 972 / ATCC 24843) GN=sti1 PE=3 SV=1	382	C	6	0
sp|Q9P7S2|RPN6_SCHPO	rpn6	421	0	0	3	1	0	0	37.7198	11.2043	0	0	0.712589	0.23753	4.9542	1.49476	95.0119	Probable 26S proteasome regulatory subunit rpn6 OS=Schizosaccharomyces pombe (strain 972 / ATCC 24843) GN=rpn6 PE=3 SV=1	180	C	4	0
sp|O94255|CAN_SCHPO	SPBP8B7.05c	328	0	0	3	0	0	0	48.4148	0	0	0	0.914634	0	4.9542	4.9542	91.4634	Carbonic anhydrase OS=Schizosaccharomyces pombe (strain 972 / ATCC 24843) GN=SPBP8B7.05c PE=1 SV=2	362	C	3	0
sp|O74407|SYDC_SCHPO	dps1	580	0	1	3	2	0	13.3912	27.3794	16.2655	0	0.172414	0.517241	0.344828	4.9542	0.561879	86.2069	Aspartate--tRNA ligase, cytoplasmic OS=Schizosaccharomyces pombe (strain 972 / ATCC 24843) GN=dps1 PE=1 SV=1	484	C	6	0
sp|O42931|PRS7_SCHPO	rpt1	438	0	0	3	0	0	0	36.2558	0	0	0	0.684932	0	4.9542	4.9542	68.4932	26S protease regulatory subunit 7 homolog OS=Schizosaccharomyces pombe (strain 972 / ATCC 24843) GN=rpt1 PE=1 SV=2	301	C	3	0
sp|O74761|PRI2_SCHPO	pri2	459	0	0	3	0	0	0	34.597	0	0	0	0.653595	0	4.9542	4.9542	65.3595	DNA primase large subunit OS=Schizosaccharomyces pombe (strain 972 / ATCC 24843) GN=pri2 PE=1 SV=1	792	C	3	0
sp|O14325|YB7A_SCHPO	SPBC16E9.10c	779	0	0	3	2	0	0	20.3852	12.1104	0	0	0.385109	0.256739	4.9542	0.561879	64.1849	Uncharacterized AAA domain-containing protein C16E9.10c OS=Schizosaccharomyces pombe (strain 972 / ATCC 24843) GN=SPBC16E9.10c PE=1 SV=1	531	C	5	0
sp|O94534|ALP14_SCHPO	alp14	809	0	0	3	2	0	0	19.6292	11.6613	0	0	0.370828	0.247219	4.9542	0.561879	61.8047	Spindle pole body component alp14 OS=Schizosaccharomyces pombe (strain 972 / ATCC 24843) GN=alp14 PE=1 SV=1	202	C	5	0
sp|Q9USU8|NGG1_SCHPO	ngg1	551	0	0	3	0	0	0	28.8204	0	0	0	0.544465	0	4.9542	4.9542	54.4465	Chromatin-remodeling complexes subunit ngg1 OS=Schizosaccharomyces pombe (strain 972 / ATCC 24843) GN=ngg1 PE=1 SV=1	72	C	3	0
sp|O60094|DPO5_SCHPO	pol5	959	0	0	3	2	0	0	16.559	9.83733	0	0	0.312826	0.208551	4.9542	0.561879	52.1376	DNA polymerase V OS=Schizosaccharomyces pombe (strain 972 / ATCC 24843) GN=pol5 PE=1 SV=2	231	C	5	0
sp|Q9US07|ARP8_SCHPO	SPAC664.02c	662	0	0	3	0	0	0	23.988	0	0	0	0.453172	0	4.9542	4.9542	45.3172	Probable actin-related protein 8 OS=Schizosaccharomyces pombe (strain 972 / ATCC 24843) GN=SPAC664.02c PE=1 SV=2	723	C	3	0
sp|O74563|BRL2_SCHPO	brl2	680	0	0	3	0	0	0	23.353	0	0	0	0.441176	0	4.9542	4.9542	44.1176	E3 ubiquitin-protein ligase brl2 OS=Schizosaccharomyces pombe (strain 972 / ATCC 24843) GN=brl2 PE=1 SV=1	380	C	3	0
sp|Q9US25|HRP1_SCHPO	hrp1	1373	0	0	3	0	0	0	11.5659	0	0	0	0.2185	0	4.9542	4.9542	21.85	Chromodomain helicase hrp1 OS=Schizosaccharomyces pombe (strain 972 / ATCC 24843) GN=hrp1 PE=1 SV=1	352	C	3	0
sp|Q10064|YAMB_SCHPO	SPAC1F5.11c	3655	0	0	3	0	0	0	4.34475	0	0	0	0.0820793	0	4.9542	4.9542	8.20793	Uncharacterized PI3/PI4-kinase family protein C1F5.11c OS=Schizosaccharomyces pombe (strain 972 / ATCC 24843) GN=SPAC1F5.11c PE=3 SV=1	498	C	3	0
sp|Q09815|PPK5_SCHPO	ppk5	836	0	0	2	27	0	0	12.6635	152.343	0	0	0.239234	3.22967	4.39232	-3.68983	346.89	Serine/threonine-protein kinase ppk5 OS=Schizosaccharomyces pombe (strain 972 / ATCC 24843) GN=ppk5 PE=1 SV=1	139	C	29	0
sp|O43042|RM03_SCHPO	mrpl3	326	0	0	2	9	0	0	32.4745	130.224	0	0	0.613497	2.76074	4.39232	-2.11548	337.423	54S ribosomal protein L3, mitochondrial OS=Schizosaccharomyces pombe (strain 972 / ATCC 24843) GN=mrpl3 PE=3 SV=1	667	C	11	0
sp|O13861|TCD_SCHPO	SPAC1A6.10	485	0	0	2	11	0	0	21.8282	106.984	0	0	0.412371	2.26804	4.39232	-2.4021	268.041	tRNA threonylcarbamoyladenosine dehydratase OS=Schizosaccharomyces pombe (strain 972 / ATCC 24843) GN=SPAC1A6.10 PE=3 SV=1	363	C	13	0
sp|O94329|PSF2_SCHPO	psf2	183	0	0	2	2	0	0	57.8508	51.5519	0	0	1.0929	1.0929	4.39232	0	218.579	DNA replication complex GINS protein psf2 OS=Schizosaccharomyces pombe (strain 972 / ATCC 24843) GN=psf2 PE=1 SV=1	729	C	4	0
sp|P87239|MDJ1_SCHPO	mdj1	528	0	0	2	8	0	0	20.0506	71.4697	0	0	0.378788	1.51515	4.39232	-1.94753	189.394	DnaJ homolog 1, mitochondrial OS=Schizosaccharomyces pombe (strain 972 / ATCC 24843) GN=mdj1 PE=3 SV=1	63	C	10	0
sp|O13629|LPLA_SCHPO	aim22	363	0	0	2	3	0	0	29.1645	38.9835	0	0	0.550964	0.826446	4.39232	-0.561879	137.741	Putative lipoate-protein ligase A OS=Schizosaccharomyces pombe (strain 972 / ATCC 24843) GN=aim22 PE=3 SV=1	612	C	5	0
sp|Q9UUB6|UBLH2_SCHPO	uch2	300	0	1	2	2	0	25.8897	35.289	31.4467	0	0.333333	0.666667	0.666667	4.39232	0	133.333	Ubiquitin carboxyl-terminal hydrolase 2 OS=Schizosaccharomyces pombe (strain 972 / ATCC 24843) GN=uch2 PE=1 SV=1	650	C	5	0
sp|Q9UU79|NSA2_SCHPO	nsa2	260	0	0	2	1	0	0	40.7181	18.1423	0	0	0.769231	0.384615	4.39232	0.932886	115.385	Ribosome biogenesis protein nsa2 OS=Schizosaccharomyces pombe (strain 972 / ATCC 24843) GN=nsa2 PE=1 SV=1	243	C	3	0
sp|Q9P804|TRM1_SCHPO	trm1	548	0	0	2	4	0	0	19.3188	34.4307	0	0	0.364964	0.729927	4.39232	-0.965235	109.489	tRNA (guanine(26)-N(2))-dimethyltransferase OS=Schizosaccharomyces pombe (strain 972 / ATCC 24843) GN=trm1 PE=1 SV=1	126	C	6	0
sp|Q9UT32|RL1DB_SCHPO	SPAC8F11.04	373	0	0	2	2	0	0	28.3826	25.2922	0	0	0.536193	0.536193	4.39232	0	107.239	Putative ribosome biogenesis protein C8F11.04 OS=Schizosaccharomyces pombe (strain 972 / ATCC 24843) GN=SPAC8F11.04 PE=3 SV=1	346	C	4	0
sp|O74891|COPZ_SCHPO	ret3	190	0	0	2	0	0	0	55.7195	0	0	0	1.05263	0	4.39232	4.39232	105.263	Probable coatomer subunit zeta OS=Schizosaccharomyces pombe (strain 972 / ATCC 24843) GN=ret3 PE=3 SV=1	395	C	2	0
sp|P53694|RTN1_SCHPO	rtn1	308	0	0	2	1	0	0	34.3724	15.3149	0	0	0.649351	0.324675	4.39232	0.932886	97.4026	Reticulon-like protein 1 OS=Schizosaccharomyces pombe (strain 972 / ATCC 24843) GN=rtn1 PE=1 SV=1	625	C	3	0
sp|P28748|SPI1_SCHPO	spi1	216	0	0	2	0	0	0	49.0125	0	0	0	0.925926	0	4.39232	4.39232	92.5926	GTP-binding nuclear protein spi1 OS=Schizosaccharomyces pombe (strain 972 / ATCC 24843) GN=spi1 PE=1 SV=1	624	C	2	0
sp|Q9P777|HISX_SCHPO	his2	439	0	0	2	2	0	0	24.1155	21.4897	0	0	0.455581	0.455581	4.39232	0	91.1162	Histidinol dehydrogenase OS=Schizosaccharomyces pombe (strain 972 / ATCC 24843) GN=his2 PE=3 SV=1	207	C	4	0
sp|O13774|GCH1_SCHPO	SPAC17A5.13	235	0	0	2	0	0	0	45.0498	0	0	0	0.851064	0	4.39232	4.39232	85.1064	GTP cyclohydrolase 1 OS=Schizosaccharomyces pombe (strain 972 / ATCC 24843) GN=SPAC17A5.13 PE=1 SV=1	598	C	2	0
sp|P40236|HHP2_SCHPO	hhp2	400	0	0	2	1	0	0	26.4667	11.7925	0	0	0.5	0.25	4.39232	0.932886	75	Casein kinase I homolog hhp2 OS=Schizosaccharomyces pombe (strain 972 / ATCC 24843) GN=hhp2 PE=2 SV=2	148		0	0
sp|O60180|ARX1_SCHPO	arx1	417	0	0	2	1	0	0	25.3878	11.3118	0	0	0.479616	0.239808	4.39232	0.932886	71.9424	Probable metalloprotease arx1 OS=Schizosaccharomyces pombe (strain 972 / ATCC 24843) GN=arx1 PE=3 SV=1	253	C	3	0
sp|Q9Y700|EFTU_SCHPO	tuf1	439	0	0	2	1	0	0	24.1155	10.7449	0	0	0.455581	0.22779	4.39232	0.932886	68.3371	Elongation factor Tu, mitochondrial OS=Schizosaccharomyces pombe (strain 972 / ATCC 24843) GN=tuf1 PE=3 SV=1	557	C	3	0
sp|P04551|CDK1_SCHPO	cdc2	297	0	0	2	0	0	0	35.6454	0	0	0	0.673401	0	4.39232	4.39232	67.3401	Cyclin-dependent kinase 1 OS=Schizosaccharomyces pombe (strain 972 / ATCC 24843) GN=cdc2 PE=1 SV=1	758	C	2	0
sp|P04689|TBA2_SCHPO	tub1	449	0	0	2	1	0	0	23.5784	10.5056	0	0	0.445434	0.222717	4.39232	0.932886	66.8151	Tubulin alpha-2 chain OS=Schizosaccharomyces pombe (strain 972 / ATCC 24843) GN=tub1 PE=1 SV=2	858	C	1	2
sp|Q9UUI3|SA145_SCHPO	sap145	601	0	0	2	2	0	0	17.6151	15.6972	0	0	0.332779	0.332779	4.39232	0	66.5557	Pre-mRNA-splicing factor sap145 OS=Schizosaccharomyces pombe (strain 972 / ATCC 24843) GN=sap145 PE=1 SV=1	476	C	4	0
sp|Q9P775|YBEG_SCHPO	SPBC1711.16	516	0	1	2	1	0	15.0522	20.5169	9.14147	0	0.193798	0.387597	0.193798	4.39232	0.932886	58.1395	Uncharacterized WD repeat-containing protein C17D11.16 OS=Schizosaccharomyces pombe (strain 972 / ATCC 24843) GN=SPBC1711.16 PE=1 SV=1	213	C	4	0
sp|O94671|DHOM_SCHPO	SPBC776.03	376	0	0	2	0	0	0	28.1561	0	0	0	0.531915	0	4.39232	4.39232	53.1915	Probable homoserine dehydrogenase OS=Schizosaccharomyces pombe (strain 972 / ATCC 24843) GN=SPBC776.03 PE=1 SV=1	75	C	2	0
sp|O14319|CUE5_SCHPO	SPBC16E9.02c	569	0	0	2	1	0	0	18.6058	8.28998	0	0	0.351494	0.175747	4.39232	0.932886	52.7241	CUE domain-containing protein 5 OS=Schizosaccharomyces pombe (strain 972 / ATCC 24843) GN=SPBC16E9.02c PE=3 SV=1	505	C	3	0
sp|O94698|NSA1_SCHPO	nsa1	387	0	0	2	0	0	0	27.3558	0	0	0	0.516796	0	4.39232	4.39232	51.6796	Ribosome biogenesis protein nsa1 OS=Schizosaccharomyces pombe (strain 972 / ATCC 24843) GN=nsa1 PE=3 SV=1	789	C	2	0
sp|O59702|CLR6_SCHPO	clr6	405	0	0	2	0	0	0	26.14	0	0	0	0.493827	0	4.39232	4.39232	49.3827	Histone deacetylase clr6 OS=Schizosaccharomyces pombe (strain 972 / ATCC 24843) GN=clr6 PE=1 SV=1	804	C	2	0
sp|Q10061|LHS1_SCHPO	SPAC1F5.06	848	0	0	2	2	0	0	12.4843	11.125	0	0	0.235849	0.235849	4.39232	0	47.1698	Heat shock protein 70 homolog lhs1 OS=Schizosaccharomyces pombe (strain 972 / ATCC 24843) GN=SPAC1F5.06 PE=3 SV=1	617	C	4	0
sp|Q9UU83|PAL1_SCHPO	pal1	425	0	0	2	0	0	0	24.9099	0	0	0	0.470588	0	4.39232	4.39232	47.0588	Protein pal1 OS=Schizosaccharomyces pombe (strain 972 / ATCC 24843) GN=pal1 PE=1 SV=1	953	C	2	0
sp|Q9URY0|YTM1_SCHPO	ytm1	440	0	0	2	0	0	0	24.0607	0	0	0	0.454545	0	4.39232	4.39232	45.4545	Ribosome biogenesis protein ytm1 OS=Schizosaccharomyces pombe (strain 972 / ATCC 24843) GN=ytm1 PE=1 SV=1	850	C	2	0
sp|O14053|UTP21_SCHPO	SPCC1672.07	902	0	0	2	2	0	0	11.7369	10.459	0	0	0.221729	0.221729	4.39232	0	44.3459	U3 small nucleolar RNA-associated protein 21 homolog OS=Schizosaccharomyces pombe (strain 972 / ATCC 24843) GN=SPCC1672.07 PE=3 SV=1	802	C	4	0
sp|P50521|HXK2_SCHPO	hxk2	455	0	0	2	0	0	0	23.2675	0	0	0	0.43956	0	4.39232	4.39232	43.956	Hexokinase-2 OS=Schizosaccharomyces pombe (strain 972 / ATCC 24843) GN=hxk2 PE=2 SV=1	581	C	2	0
sp|O74874|CCR4_SCHPO	ccr4	690	0	0	2	1	0	0	15.343	6.83623	0	0	0.289855	0.144928	4.39232	0.932886	43.4783	Glucose-repressible alcohol dehydrogenase transcriptional effector OS=Schizosaccharomyces pombe (strain 972 / ATCC 24843) GN=ccr4 PE=3 SV=1	680	C	3	0
sp|O60155|PRS1_SCHPO	prs1	716	0	1	2	1	0	10.8477	14.7859	6.58799	0	0.139665	0.27933	0.139665	4.39232	0.932886	41.8994	Putative proline--tRNA ligase C19C7.06 OS=Schizosaccharomyces pombe (strain 972 / ATCC 24843) GN=prs1 PE=3 SV=1	698	C	4	0
sp|P37202|DIS3_SCHPO	dis3	970	0	0	2	2	0	0	10.9141	9.72577	0	0	0.206186	0.206186	4.39232	0	41.2371	Exosome complex exonuclease dis3 OS=Schizosaccharomyces pombe (strain 972 / ATCC 24843) GN=dis3 PE=1 SV=1	703	C	4	0
sp|Q9P7H2|REXO3_SCHPO	rex3	540	0	0	2	0	0	0	19.605	0	0	0	0.37037	0	4.39232	4.39232	37.037	RNA exonuclease 3 OS=Schizosaccharomyces pombe (strain 972 / ATCC 24843) GN=rex3 PE=3 SV=1	421	C	2	0
sp|O94378|YG0C_SCHPO	SPBC1604.12	860	0	0	2	1	0	0	12.3101	5.48488	0	0	0.232558	0.116279	4.39232	0.932886	34.8837	Uncharacterized protein C1604.12 OS=Schizosaccharomyces pombe (strain 972 / ATCC 24843) GN=SPBC1604.12 PE=1 SV=1	578	C	3	0
sp|Q9UUE6|SYKC_SCHPO	krs1	591	0	0	2	0	0	0	17.9132	0	0	0	0.338409	0	4.39232	4.39232	33.8409	Lysine--tRNA ligase, cytoplasmic OS=Schizosaccharomyces pombe (strain 972 / ATCC 24843) GN=krs1 PE=3 SV=1	555	C	2	0
sp|O13845|RSD1_SCHPO	rsd1	603	0	0	2	0	0	0	17.5567	0	0	0	0.331675	0	4.39232	4.39232	33.1675	RNA-binding protein rsd1 OS=Schizosaccharomyces pombe (strain 972 / ATCC 24843) GN=rsd1 PE=1 SV=2	234	C	2	0
sp|O59801|SKI2_SCHPO	SPCC550.03c	1213	0	0	2	2	0	0	8.7277	7.77741	0	0	0.16488	0.16488	4.39232	0	32.9761	Putative ATP-dependent RNA helicase C550.03c OS=Schizosaccharomyces pombe (strain 972 / ATCC 24843) GN=SPCC550.03c PE=3 SV=1	824	C	4	0
sp|O94474|SKI3_SCHPO	ski3	1389	0	0	2	2	0	0	7.62181	6.79194	0	0	0.143988	0.143988	4.39232	0	28.7977	Superkiller protein 3 OS=Schizosaccharomyces pombe (strain 972 / ATCC 24843) GN=ski3 PE=3 SV=1	403	C	4	0
sp|O42945|DHX15_SCHPO	prp43	735	0	0	2	0	0	0	14.4037	0	0	0	0.272109	0	4.39232	4.39232	27.2109	Probable pre-mRNA-splicing factor ATP-dependent RNA helicase prp43 OS=Schizosaccharomyces pombe (strain 972 / ATCC 24843) GN=prp43 PE=3 SV=1	428	C	2	0
sp|Q92376|KLP1_SCHPO	klp1	832	0	0	2	0	0	0	12.7244	0	0	0	0.240385	0	4.39232	4.39232	24.0385	Kinesin-like protein 1 OS=Schizosaccharomyces pombe (strain 972 / ATCC 24843) GN=klp1 PE=2 SV=2	35	C	2	0
sp|Q9UU81|AP1G1_SCHPO	apl4	865	0	0	2	0	0	0	12.239	0	0	0	0.231214	0	4.39232	4.39232	23.1214	AP-1 complex subunit gamma-1 OS=Schizosaccharomyces pombe (strain 972 / ATCC 24843) GN=apl4 PE=3 SV=1	828	C	2	0
sp|P53692|SMC6_SCHPO	smc6	1140	0	0	2	0	0	0	9.28658	0	0	0	0.175439	0	4.39232	4.39232	17.5439	Structural maintenance of chromosomes protein 6 OS=Schizosaccharomyces pombe (strain 972 / ATCC 24843) GN=smc6 PE=1 SV=1	834	C	2	0
sp|Q10172|PAN1_SCHPO	pan1	1794	0	0	2	1	0	0	5.90117	2.62932	0	0	0.111483	0.0557414	4.39232	0.932886	16.7224	Actin cytoskeleton-regulatory complex protein pan1 OS=Schizosaccharomyces pombe (strain 972 / ATCC 24843) GN=pan1 PE=1 SV=1	942	C	3	0
sp|Q9UTJ8|RAD50_SCHPO	rad50	1285	0	0	2	0	0	0	8.23868	0	0	0	0.155642	0	4.39232	4.39232	15.5642	DNA repair protein rad50 OS=Schizosaccharomyces pombe (strain 972 / ATCC 24843) GN=rad50 PE=1 SV=3	504	C	2	0
sp|O59704|ELP1_SCHPO	iki3	1253	1	0	21	5	5.30157	0	88.7153	18.8228	0.0798085	0	1.67598	0.399042	4.26167	2.04867	207.502	Elongator complex protein 1 OS=Schizosaccharomyces pombe (strain 972 / ATCC 24843) GN=iki3 PE=3 SV=1	153	C	27	0
sp|P40377|MCM2_SCHPO	mcm2	830	1	1	20	2	8.00346	9.35774	127.551	11.3663	0.120482	0.120482	2.40964	0.240964	4.19162	3.25873	265.06	DNA replication licensing factor mcm2 OS=Schizosaccharomyces pombe (strain 972 / ATCC 24843) GN=mcm2 PE=1 SV=1	99	C	23	0
sp|Q96WV5|COPA_SCHPO	SPBPJ4664.04	1207	1	0	15	2	5.50362	0	65.7831	7.81607	0.08285	0	1.24275	0.1657	3.77897	2.84609	140.845	Putative coatomer subunit alpha OS=Schizosaccharomyces pombe (strain 972 / ATCC 24843) GN=SPBPJ4664.04 PE=1 SV=1	572	C	18	0
sp|O94501|TCPA_SCHPO	cct1	556	1	1	12	1	11.9476	13.9693	114.245	8.48381	0.179856	0.179856	2.15827	0.179856	3.45943	3.45943	233.813	T-complex protein 1 subunit alpha OS=Schizosaccharomyces pombe (strain 972 / ATCC 24843) GN=cct1 PE=3 SV=1	270	C	15	0
sp|O94529|POB3_SCHPO	pob3	512	2	0	22	11	25.9487	0	227.449	101.342	0.390625	0	4.29688	2.14844	3.39559	0.993487	644.531	FACT complex subunit pob3 OS=Schizosaccharomyces pombe (strain 972 / ATCC 24843) GN=pob3 PE=3 SV=1	43	C	35	0
sp|O42937|COPB2_SCHPO	sec27	796	1	0	10	7	8.34531	0	66.4994	41.4812	0.125628	0	1.25628	0.879397	3.19878	0.508464	213.568	Probable coatomer subunit beta' OS=Schizosaccharomyces pombe (strain 972 / ATCC 24843) GN=sec27 PE=3 SV=2	190	C	18	0
sp|Q9UUF7|COPB_SCHPO	sec26	940	1	0	10	3	7.06688	0	56.3122	15.0543	0.106383	0	1.06383	0.319149	3.19878	1.70402	138.298	Coatomer subunit beta OS=Schizosaccharomyces pombe (strain 972 / ATCC 24843) GN=sec26 PE=3 SV=1	78	C	14	0
sp|Q9P7T4|MRC1_SCHPO	mrc1	1019	10	4	92	73	65.1901	30.4884	477.908	337.921	0.981354	0.392542	9.02846	7.16389	3.18885	0.33333	1619.23	Mediator of replication checkpoint protein 1 OS=Schizosaccharomyces pombe (strain 972 / ATCC 24843) GN=mrc1 PE=1 SV=1	68	C	0	179
sp|O74341|TCPG_SCHPO	cct3	528	1	1	9	4	12.5812	14.7101	90.2275	35.7348	0.189394	0.189394	1.70455	0.757576	3.04836	1.15024	246.212	T-complex protein 1 subunit gamma OS=Schizosaccharomyces pombe (strain 972 / ATCC 24843) GN=cct3 PE=1 SV=1	251	C	15	0
sp|P78921|TCPQ_SCHPO	cct8	546	3	2	23	6	36.4993	28.4503	222.98	51.8352	0.549451	0.3663	4.21245	1.0989	2.89755	1.92101	531.136	Probable T-complex protein 1 subunit theta OS=Schizosaccharomyces pombe (strain 972 / ATCC 24843) GN=cct8 PE=2 SV=3	136	C	34	0
sp|P22068|ATPB_SCHPO	atp2	525	1	4	8	10	12.6531	59.1766	80.6606	89.8476	0.190476	0.761905	1.52381	1.90476	2.88042	-0.318361	342.857	ATP synthase subunit beta, mitochondrial OS=Schizosaccharomyces pombe (strain 972 / ATCC 24843) GN=atp2 PE=1 SV=1	16	C	23	0
sp|O13791|SLT1_SCHPO	slt1	433	1	0	7	4	15.3415	0	85.5738	43.5751	0.230947	0	1.61663	0.923788	2.69032	0.792195	254.042	Protein slt1 OS=Schizosaccharomyces pombe (strain 972 / ATCC 24843) GN=slt1 PE=1 SV=3	64	C	12	0
sp|Q9Y7I8|ZUO1_SCHPO	zuo1	442	1	1	6	3	15.0291	17.5722	71.8554	32.0158	0.226244	0.226244	1.35747	0.678733	2.47131	0.976541	203.62	Zuotin OS=Schizosaccharomyces pombe (strain 972 / ATCC 24843) GN=zuo1 PE=1 SV=2	7	C	11	0
sp|O14254|IDHP_SCHPO	idp1	439	3	3	15	15	45.3955	53.0769	180.866	161.173	0.683371	0.683371	3.41686	3.41686	2.28421	0	683.371	Probable isocitrate dehydrogenase [NADP], mitochondrial OS=Schizosaccharomyces pombe (strain 972 / ATCC 24843) GN=idp1 PE=3 SV=2	330	C	36	0
sp|O94267|SPT16_SCHPO	spt16	1019	9	6	43	28	58.6711	45.7326	223.37	129.613	0.883219	0.588813	4.21982	2.74779	2.24375	0.617118	696.762	FACT complex subunit spt16 OS=Schizosaccharomyces pombe (strain 972 / ATCC 24843) GN=spt16 PE=1 SV=1	219	C	86	0
sp|O14368|HSP16_SCHPO	hsp16	143	1	0	5	5	46.4536	0	185.082	164.93	0.699301	0	3.4965	3.4965	2.21299	0	699.301	Heat shock protein 16 OS=Schizosaccharomyces pombe (strain 972 / ATCC 24843) GN=hsp16 PE=1 SV=1	356	C	11	0
sp|O74978|YQL5_SCHPO	SPCC1827.05c	276	1	0	5	2	24.0684	0	95.894	34.1812	0.362319	0	1.81159	0.724638	2.21299	1.28011	253.623	Uncharacterized RNA-binding protein C1827.05c OS=Schizosaccharomyces pombe (strain 972 / ATCC 24843) GN=SPCC1827.05c PE=3 SV=1	426	C	8	0
sp|P41836|PRS8_SCHPO	let1	403	1	1	5	2	16.4835	19.2728	65.6743	23.4094	0.248139	0.248139	1.24069	0.496278	2.21299	1.28011	173.697	26S protease regulatory subunit 8 homolog OS=Schizosaccharomyces pombe (strain 972 / ATCC 24843) GN=let1 PE=3 SV=1	483	C	7	2
sp|P78812|6PGD_SCHPO	SPBC660.16	492	1	1	5	2	13.5018	15.7864	53.7942	19.1748	0.203252	0.203252	1.01626	0.406504	2.21299	1.28011	142.276	6-phosphogluconate dehydrogenase, decarboxylating OS=Schizosaccharomyces pombe (strain 972 / ATCC 24843) GN=SPBC660.16 PE=1 SV=2	562	C	9	0
sp|P31406|VATA_SCHPO	vma1	619	1	1	5	3	10.7316	12.5475	42.7573	22.8611	0.161551	0.161551	0.807754	0.484653	2.21299	0.718229	129.241	V-type proton ATPase catalytic subunit A OS=Schizosaccharomyces pombe (strain 972 / ATCC 24843) GN=vma1 PE=3 SV=1	24	C	10	0
sp|P87048|RPN1_SCHPO	rpn1	891	1	0	5	2	7.45552	0	29.7045	10.5881	0.112233	0	0.561167	0.224467	2.21299	1.28011	78.5634	26S proteasome regulatory subunit rpn1 OS=Schizosaccharomyces pombe (strain 972 / ATCC 24843) GN=rpn1 PE=1 SV=2	83	C	8	0
sp|P08096|TOP2_SCHPO	top2	1485	1	0	5	4	4.47331	0	17.8227	12.7057	0.0673401	0	0.3367	0.26936	2.21299	0.314873	60.6061	DNA topoisomerase 2 OS=Schizosaccharomyces pombe (strain 972 / ATCC 24843) GN=top2 PE=1 SV=2	277	C	10	0
sp|Q10105|GCN1_SCHPO	gcn1	2670	1	0	5	2	2.48797	0	9.91264	3.53333	0.0374532	0	0.187266	0.0749064	2.21299	1.28011	26.2172	eIF-2-alpha kinase activator gcn1 OS=Schizosaccharomyces pombe (strain 972 / ATCC 24843) GN=gcn1 PE=3 SV=1	181	C	8	0
sp|O94515|TCPZ_SCHPO	cct6	535	2	0	9	1	24.8332	0	89.047	8.81682	0.373832	0	1.68224	0.186916	2.11548	3.04836	186.916	T-complex protein 1 subunit zeta OS=Schizosaccharomyces pombe (strain 972 / ATCC 24843) GN=cct6 PE=3 SV=1	396	C	12	0
sp|Q9UTE4|YFM8_SCHPO	SPAC222.08c	234	1	0	4	2	28.3883	0	90.4846	40.3162	0.42735	0	1.7094	0.854701	1.89812	0.965235	256.41	Uncharacterized glutaminase C222.08c OS=Schizosaccharomyces pombe (strain 972 / ATCC 24843) GN=SPAC222.08c PE=3 SV=1	192	C	7	0
sp|Q9USV4|MEP33_SCHPO	mep33	292	1	1	4	2	22.7495	26.5991	72.5116	32.3082	0.342466	0.342466	1.36986	0.684932	1.89812	0.965235	205.479	mRNA export protein 33 OS=Schizosaccharomyces pombe (strain 972 / ATCC 24843) GN=mep33 PE=2 SV=1	658	C	8	0
sp|O42648|YF98_SCHPO	SPAC10F6.08c	341	1	0	4	0	19.4806	0	62.0921	0	0.293255	0	1.17302	0	1.89812	5.35755	117.302	HMG box-containing protein C10F6.08c OS=Schizosaccharomyces pombe (strain 972 / ATCC 24843) GN=SPAC10F6.08c PE=1 SV=1	288	C	5	0
sp|Q9HDY1|ASE1_SCHPO	ase1	731	1	1	4	4	9.08737	10.6251	28.965	25.8112	0.136799	0.136799	0.547196	0.547196	1.89812	0	109.439	Anaphase spindle elongation protein 1 OS=Schizosaccharomyces pombe (strain 972 / ATCC 24843) GN=ase1 PE=1 SV=1	451	C	10	0
sp|P87243|RIX1_SCHPO	rix1	828	1	0	4	2	8.02279	0	25.5717	11.3937	0.120773	0	0.483092	0.241546	1.89812	0.965235	72.4638	Pre-rRNA-processing protein rix1 OS=Schizosaccharomyces pombe (strain 972 / ATCC 24843) GN=rix1 PE=1 SV=1	460	C	7	0
sp|P40848|XRN2_SCHPO	dhp1	991	1	0	4	2	6.7032	0	21.3657	9.51968	0.100908	0	0.403633	0.201816	1.89812	0.965235	60.5449	5'-3' exoribonuclease 2 OS=Schizosaccharomyces pombe (strain 972 / ATCC 24843) GN=dhp1 PE=1 SV=1	463	C	7	0
sp|Q9UUG0|FAS1_SCHPO	fas1	2073	18	19	65	57	57.6805	71.1874	165.976	129.7	0.868307	0.916546	3.13555	2.74964	1.84667	0.189167	588.519	Fatty acid synthase subunit beta OS=Schizosaccharomyces pombe (strain 972 / ATCC 24843) GN=fas1 PE=1 SV=1	90	C	159	0
sp|O13639|SAHH_SCHPO	pi047	433	2	1	7	1	30.683	17.9375	85.5738	10.8938	0.461894	0.230947	1.61663	0.230947	1.75743	2.69032	184.758	Adenosylhomocysteinase OS=Schizosaccharomyces pombe (strain 972 / ATCC 24843) GN=pi047 PE=3 SV=1	367	C	11	0
sp|O14236|NOG2_SCHPO	nog2	537	2	0	7	2	24.7407	0	69.0008	17.568	0.372439	0	1.30354	0.372439	1.75743	1.75743	167.598	Nucleolar GTP-binding protein 2 OS=Schizosaccharomyces pombe (strain 972 / ATCC 24843) GN=nog2 PE=1 SV=1	41	C	11	0
sp|P87140|COPG_SCHPO	sec21	905	5	0	17	4	36.7009	0	99.4331	20.8486	0.552486	0	1.87845	0.441989	1.74543	2.0603	232.044	Probable coatomer subunit gamma OS=Schizosaccharomyces pombe (strain 972 / ATCC 24843) GN=sec21 PE=1 SV=1	32	C	26	0
sp|Q10289|FAS2_SCHPO	fas2	1842	22	22	68	47	79.3394	92.7646	195.411	120.358	1.19435	1.19435	3.69164	2.55157	1.62361	0.531928	624.321	Fatty acid synthase subunit alpha OS=Schizosaccharomyces pombe (strain 972 / ATCC 24843) GN=fas2 PE=1 SV=2	160	C	159	0
sp|P36620|ILVB_SCHPO	ilv1	669	4	2	12	21	39.7182	23.2195	94.948	148.067	0.597907	0.298954	1.79372	3.13901	1.56131	-0.802236	493.274	Acetolactate synthase, mitochondrial OS=Schizosaccharomyces pombe (strain 972 / ATCC 24843) GN=ilv1 PE=3 SV=2	163	C	37	2
sp|O42947|YBPC_SCHPO	SPBC16H5.12c	737	4	1	12	7	36.0536	10.5386	86.1875	44.8019	0.542741	0.135685	1.62822	0.949796	1.56131	0.769116	257.802	Uncharacterized protein C16H5.12c OS=Schizosaccharomyces pombe (strain 972 / ATCC 24843) GN=SPBC16H5.12c PE=1 SV=3	203	C	24	0
sp|Q9UUG1|RPF2_SCHPO	SPAC926.08c	317	2	2	6	5	41.9108	49.0027	100.19	74.4006	0.630915	0.630915	1.89274	1.57729	1.53842	0.258312	347.003	Ribosome production factor 2 homolog OS=Schizosaccharomyces pombe (strain 972 / ATCC 24843) GN=SPAC926.08c PE=1 SV=1	582	C	15	0
sp|O94284|HMT2_SCHPO	hmt2	459	2	0	6	8	28.945	0	69.1941	82.2135	0.43573	0	1.30719	1.74292	1.53842	-0.409113	305.011	Sulfide:quinone oxidoreductase, mitochondrial OS=Schizosaccharomyces pombe (strain 972 / ATCC 24843) GN=hmt2 PE=3 SV=1	355	C	16	0
sp|P36612|PRS4_SCHPO	mts2	448	2	2	6	2	29.6557	34.6738	70.8931	21.058	0.446429	0.446429	1.33929	0.446429	1.53842	1.53842	178.571	26S protease regulatory subunit 4 homolog OS=Schizosaccharomyces pombe (strain 972 / ATCC 24843) GN=mts2 PE=2 SV=1	215	C	12	0
sp|O13956|TSR1_SCHPO	tsr1	783	2	5	6	1	16.9677	49.5972	40.5621	6.02427	0.255428	0.63857	0.766284	0.127714	1.53842	2.47131	89.3997	Ribosome biogenesis protein tsr1 OS=Schizosaccharomyces pombe (strain 972 / ATCC 24843) GN=tsr1 PE=3 SV=1	260	C	14	0
sp|O59727|YHX7_SCHPO	SPBC3E7.07c	147	1	1	3	5	45.1896	52.8362	108.028	160.442	0.680272	0.680272	2.04082	3.40136	1.49476	-0.718229	544.218	Protein PBDC1 homolog OS=Schizosaccharomyces pombe (strain 972 / ATCC 24843) GN=SPBC3E7.07c PE=3 SV=1	656	C	10	0
sp|O94449|RFC4_SCHPO	rfc4	342	1	0	3	3	19.4236	0	46.4329	41.3772	0.292398	0	0.877193	0.877193	1.49476	0	175.439	Replication factor C subunit 4 OS=Schizosaccharomyces pombe (strain 972 / ATCC 24843) GN=rfc4 PE=1 SV=1	397	C	7	0
sp|O74779|MU164_SCHPO	mug164	517	1	0	3	5	12.8489	0	30.7158	45.619	0.193424	0	0.580271	0.967118	1.49476	-0.718229	154.739	Microtubule-associated protein mug164 OS=Schizosaccharomyces pombe (strain 972 / ATCC 24843) GN=mug164 PE=1 SV=4	443	C	9	0
sp|Q10319|AF9_SCHPO	yaf9	217	1	1	3	0	30.6123	35.7923	73.1799	0	0.460829	0.460829	1.38249	0	1.49476	4.9542	138.249	Protein AF-9 homolog OS=Schizosaccharomyces pombe (strain 972 / ATCC 24843) GN=yaf9 PE=3 SV=1	665	C	5	0
sp|P78811|UGPA1_SCHPO	fyu1	506	1	1	3	3	13.1282	15.3497	31.3835	27.9664	0.197628	0.197628	0.592885	0.592885	1.49476	0	118.577	Probable UTP--glucose-1-phosphate uridylyltransferase OS=Schizosaccharomyces pombe (strain 972 / ATCC 24843) GN=fyu1 PE=1 SV=2	310	C	8	0
sp|O60198|METK_SCHPO	sam1	382	1	0	3	1	17.3897	0	41.5708	12.3482	0.26178	0	0.78534	0.26178	1.49476	1.49476	104.712	S-adenosylmethionine synthase OS=Schizosaccharomyces pombe (strain 972 / ATCC 24843) GN=sam1 PE=3 SV=1	553	C	5	0
sp|P87167|BUT2_SCHPO	but2	390	1	2	3	1	17.033	39.8304	40.7181	12.0949	0.25641	0.512821	0.769231	0.25641	1.49476	1.49476	102.564	Uba3-binding protein but2 OS=Schizosaccharomyces pombe (strain 972 / ATCC 24843) GN=but2 PE=1 SV=1	414	C	7	0
sp|Q874R4|YHS4_SCHPO	SPBC947.04	973	1	5	3	5	6.8272	39.9123	16.3207	24.2395	0.102775	0.513875	0.308325	0.513875	1.49476	-0.718229	82.2199	Putative cell agglutination protein C947.04 OS=Schizosaccharomyces pombe (strain 972 / ATCC 24843) GN=SPBC947.04 PE=3 SV=1	457	C	14	0
sp|P36629|U2AF2_SCHPO	prp2	517	1	0	3	1	12.8489	0	30.7158	9.12379	0.193424	0	0.580271	0.193424	1.49476	1.49476	77.3694	Splicing factor U2AF 59 kDa subunit OS=Schizosaccharomyces pombe (strain 972 / ATCC 24843) GN=prp2 PE=1 SV=1	897	C	5	0
sp|O74445|PRS10_SCHPO	rpt4	388	1	1	3	0	17.1208	20.0178	40.928	0	0.257732	0.257732	0.773196	0	1.49476	4.9542	77.3196	Probable 26S protease subunit rpt4 OS=Schizosaccharomyces pombe (strain 972 / ATCC 24843) GN=rpt4 PE=3 SV=2	47	C	4	1
sp|Q10146|RRP6_SCHPO	rrp6	777	1	0	3	3	8.54938	0	20.4376	18.2124	0.1287	0	0.3861	0.3861	1.49476	0	77.2201	Exosome complex exonuclease rrp6 OS=Schizosaccharomyces pombe (strain 972 / ATCC 24843) GN=rrp6 PE=3 SV=2	732	C	7	0
sp|O13820|ERG5_SCHPO	erg5	543	1	0	3	1	12.2336	0	29.245	8.68692	0.184162	0	0.552486	0.184162	1.49476	1.49476	73.6648	Cytochrome P450 61 OS=Schizosaccharomyces pombe (strain 972 / ATCC 24843) GN=erg5 PE=1 SV=3	154	C	5	0
sp|O13936|SPT5_SCHPO	spt5	990	1	0	3	4	6.70997	0	16.0405	19.0586	0.10101	0	0.30303	0.40404	1.49476	-0.403356	70.7071	Transcription elongation factor spt5 OS=Schizosaccharomyces pombe (strain 972 / ATCC 24843) GN=spt5 PE=1 SV=1	232	C	8	0
sp|O74766|PUT2_SCHPO	SPBC24C6.04	548	1	0	3	0	12.122	0	28.9782	0	0.182482	0	0.547445	0	1.49476	4.9542	54.7445	Probable delta-1-pyrroline-5-carboxylate dehydrogenase OS=Schizosaccharomyces pombe (strain 972 / ATCC 24843) GN=SPBC24C6.04 PE=1 SV=1	797	C	4	0
sp|P78917|G6PI_SCHPO	pgi1	550	1	0	3	0	12.0779	0	28.8728	0	0.181818	0	0.545455	0	1.49476	4.9542	54.5455	Glucose-6-phosphate isomerase OS=Schizosaccharomyces pombe (strain 972 / ATCC 24843) GN=pgi1 PE=1 SV=2	55	C	4	0
sp|O43007|C1TM_SCHPO	ade9	972	5	5	14	22	34.1711	39.9533	76.2416	106.763	0.514403	0.514403	1.44033	2.26337	1.46713	-0.648351	370.37	C-1-tetrahydrofolate synthase, mitochondrial OS=Schizosaccharomyces pombe (strain 972 / ATCC 24843) GN=ade9 PE=3 SV=3	311	C	46	0
sp|O42938|PFKA_SCHPO	pfk1	942	17	13	45	43	119.882	107.187	252.867	215.32	1.80467	1.38004	4.77707	4.56476	1.39913	0.0654396	934.183	ATP-dependent 6-phosphofructokinase OS=Schizosaccharomyces pombe (strain 972 / ATCC 24843) GN=pfk1 PE=1 SV=1	67	C	118	0
sp|P36580|ALF_SCHPO	fba1	358	3	2	8	6	55.6665	43.3906	118.287	79.0559	0.837989	0.558659	2.23464	1.67598	1.38565	0.409113	391.061	Fructose-bisphosphate aldolase OS=Schizosaccharomyces pombe (strain 972 / ATCC 24843) GN=fba1 PE=1 SV=2	230	C	19	0
sp|Q9P7H0|NHP2_SCHPO	nhp2	154	2	2	5	3	86.271	100.869	171.862	91.8896	1.2987	1.2987	3.24675	1.94805	1.28011	0.718229	519.481	H/ACA ribonucleoprotein complex subunit 2 OS=Schizosaccharomyces pombe (strain 972 / ATCC 24843) GN=nhp2 PE=1 SV=1	431	C	12	0
sp|O13802|EBP2_SCHPO	ebp2	333	2	0	5	6	39.8971	0	79.4797	84.991	0.600601	0	1.5015	1.8018	1.28011	-0.258312	330.33	Probable rRNA-processing protein ebp2 OS=Schizosaccharomyces pombe (strain 972 / ATCC 24843) GN=ebp2 PE=1 SV=1	447	C	13	0
sp|O14121|NDH1_SCHPO	SPAC3A11.07	551	2	0	5	12	24.112	0	48.034	102.73	0.362976	0	0.907441	2.17786	1.28011	-1.24644	308.53	Probable NADH-ubiquinone oxidoreductase C3A11.07, mitochondrial OS=Schizosaccharomyces pombe (strain 972 / ATCC 24843) GN=SPAC3A11.07 PE=3 SV=1	371	C	19	0
sp|P42657|RAD25_SCHPO	rad25	270	2	3	5	3	49.2064	86.2992	98.025	52.4111	0.740741	1.11111	1.85185	1.11111	1.28011	0.718229	296.296	DNA damage checkpoint protein rad25 OS=Schizosaccharomyces pombe (strain 972 / ATCC 24843) GN=rad25 PE=1 SV=1	26	C	6	0
sp|O74752|MAS5_SCHPO	mas5	407	2	2	5	6	32.6431	38.1667	65.0289	69.5381	0.4914	0.4914	1.2285	1.4742	1.28011	-0.258312	270.27	Mitochondrial protein import protein mas5 OS=Schizosaccharomyces pombe (strain 972 / ATCC 24843) GN=mas5 PE=3 SV=1	268	C	15	0
sp|Q10191|LTV1_SCHPO	ltv1	386	2	2	5	3	34.419	40.2431	68.5667	36.6606	0.518135	0.518135	1.29534	0.777202	1.28011	0.718229	207.254	Protein LTV1 OS=Schizosaccharomyces pombe (strain 972 / ATCC 24843) GN=ltv1 PE=1 SV=1	349	C	12	0
sp|Q09799|KRI1_SCHPO	kri1	598	2	2	5	7	22.217	25.9763	44.2588	55.2157	0.334448	0.334448	0.83612	1.17057	1.28011	-0.477322	200.669	Protein kri1 OS=Schizosaccharomyces pombe (strain 972 / ATCC 24843) GN=kri1 PE=1 SV=1	733	C	16	0
sp|O74960|PIL1_SCHPO	pil1	351	2	0	5	2	37.8511	0	75.4038	26.8775	0.569801	0	1.4245	0.569801	1.28011	1.28011	199.43	Probable sphingolipid long chain base-responsive protein pil1 OS=Schizosaccharomyces pombe (strain 972 / ATCC 24843) GN=pil1 PE=1 SV=1	214	C	9	0
sp|Q9P6K7|ARC1_SCHPO	SPAC30C2.04	450	2	2	5	3	29.5239	34.5197	58.815	31.4467	0.444444	0.444444	1.11111	0.666667	1.28011	0.718229	177.778	tRNA-aminoacylation cofactor arc1 OS=Schizosaccharomyces pombe (strain 972 / ATCC 24843) GN=SPAC30C2.04 PE=3 SV=1	31	C	12	0
sp|P31318|ARG56_SCHPO	arg11	885	2	2	5	8	15.0121	17.5524	29.9059	42.6395	0.225989	0.225989	0.564972	0.903955	1.28011	-0.667425	146.893	Protein arg11, mitochondrial OS=Schizosaccharomyces pombe (strain 972 / ATCC 24843) GN=arg11 PE=3 SV=2	42	C	17	0
sp|O13620|MRD1_SCHPO	mrd1	833	2	1	5	5	15.9493	9.32404	31.7728	28.3133	0.240096	0.120048	0.60024	0.60024	1.28011	0	120.048	Multiple RNA-binding domain-containing protein 1 OS=Schizosaccharomyces pombe (strain 972 / ATCC 24843) GN=mrd1 PE=3 SV=1	378	C	13	0
tr|Q564N4|Q564N4_SCHPM	MOE1	363	5	6	12	8	91.4996	128.379	174.987	103.956	1.37741	1.65289	3.30579	2.20386	1.24644	0.579013	550.964	EIF3 zeta subunit p66 (Fragment) OS=Schizosaccharomyces pombe GN=MOE1 PE=2 SV=1	174		0	0
sp|O94709|ODPX_SCHPO	SPCC1259.09c	456	8	7	19	16	116.542	119.229	220.556	165.509	1.75439	1.53509	4.16667	3.50877	1.23758	0.246512	767.544	Probable pyruvate dehydrogenase protein X component, mitochondrial OS=Schizosaccharomyces pombe (strain 972 / ATCC 24843) GN=SPCC1259.09c PE=2 SV=1	279	C	50	0
sp|Q9USU7|YHHB_SCHPO	SPBC28F2.11	310	3	0	7	6	64.2858	0	119.527	91.2968	0.967742	0	2.25806	1.93548	1.19555	0.21901	419.355	HMG box-containing protein C28F2.11 OS=Schizosaccharomyces pombe (strain 972 / ATCC 24843) GN=SPBC28F2.11 PE=1 SV=1	332	C	16	0
sp|P56329|IF2B_SCHPO	tif212	321	8	8	18	18	165.554	193.568	296.823	264.505	2.49221	2.49221	5.60748	5.60748	1.16	0	1121.5	Probable eukaryotic translation initiation factor 2 subunit beta OS=Schizosaccharomyces pombe (strain 972 / ATCC 24843) GN=tif212 PE=1 SV=2	312	C	52	0
sp|Q09722|EIF3M_SCHPO	eif3m	402	4	4	9	7	66.0982	77.2828	118.508	82.1368	0.995025	0.995025	2.23881	1.74129	1.15024	0.358048	398.01	Eukaryotic translation initiation factor 3 subunit M OS=Schizosaccharomyces pombe (strain 972 / ATCC 24843) GN=eif3m PE=1 SV=2	73	C	24	0
sp|P15398|RPA1_SCHPO	rpa1	1689	13	13	27	21	51.1292	59.7809	84.6184	58.6483	0.769686	0.769686	1.59858	1.24334	1.04873	0.36105	284.192	DNA-directed RNA polymerase I subunit rpa1 OS=Schizosaccharomyces pombe (strain 972 / ATCC 24843) GN=rpa1 PE=1 SV=2	218	C	74	0
sp|Q10425|EIF3B_SCHPO	SPAC25G10.08	725	16	20	32	22	146.601	214.26	233.637	143.137	2.2069	2.75862	4.41379	3.03448	0.995513	0.538527	744.828	Eukaryotic translation initiation factor 3 subunit B OS=Schizosaccharomyces pombe (strain 972 / ATCC 24843) GN=SPAC25G10.08 PE=1 SV=1	79	C	90	0
sp|Q8WZJ7|C1TC_SCHPO	SPBC839.16	937	7	7	14	16	49.6266	58.024	79.0895	80.5464	0.747065	0.747065	1.49413	1.70758	0.989804	-0.191366	320.171	C-1-tetrahydrofolate synthase, cytoplasmic OS=Schizosaccharomyces pombe (strain 972 / ATCC 24843) GN=SPBC839.16 PE=3 SV=1	304	C	44	0
sp|Q9USZ4|RPA34_SCHPO	rpa34	251	5	6	10	9	132.328	185.664	210.89	169.135	1.99203	2.39044	3.98406	3.58566	0.985786	0.150417	756.972	DNA-directed RNA polymerase I subunit rpa34 OS=Schizosaccharomyces pombe (strain 972 / ATCC 24843) GN=rpa34 PE=1 SV=1	401	C	30	0
sp|Q10104|GLYM_SCHPO	shm2	488	5	3	10	11	68.0622	47.7475	108.47	106.326	1.02459	0.614754	2.04918	2.2541	0.985786	-0.136204	430.328	Serine hydroxymethyltransferase, mitochondrial OS=Schizosaccharomyces pombe (strain 972 / ATCC 24843) GN=shm2 PE=3 SV=2	157	C	29	0
sp|O14086|RPA49_SCHPO	rpa49	425	5	0	10	8	78.1514	0	124.549	88.7906	1.17647	0	2.35294	1.88235	0.985786	0.318361	423.529	DNA-directed RNA polymerase I subunit rpa49 OS=Schizosaccharomyces pombe (strain 972 / ATCC 24843) GN=rpa49 PE=2 SV=1	240	C	23	0
sp|P04913|H2B1_SCHPO	htb1	126	4	9	8	6	210.885	554.78	336.086	224.619	3.1746	7.14286	6.34921	4.7619	0.982298	0.409113	1111.11	Histone H2B-alpha OS=Schizosaccharomyces pombe (strain 972 / ATCC 24843) GN=htb1 PE=1 SV=3	412	C	27	0
sp|Q9USZ6|MRT4_SCHPO	mrt4	241	4	5	8	6	110.255	161.139	175.713	117.436	1.65975	2.07469	3.3195	2.48963	0.982298	0.409113	580.913	Ribosome assembly factor mrt4 OS=Schizosaccharomyces pombe (strain 972 / ATCC 24843) GN=mrt4 PE=3 SV=1	86	C	23	0
sp|P0CT75|RS23A_SCHPO	rps23	143	3	4	6	6	139.361	217.257	222.099	197.916	2.0979	2.7972	4.1958	4.1958	0.976541	0	839.161	40S ribosomal protein S23-A OS=Schizosaccharomyces pombe (strain 972 / ATCC 24843) GN=rps23 PE=1 SV=1	147		0	0
sp|P0CT76|RS23B_SCHPO	rps2302	143	3	4	6	6	139.361	217.257	222.099	197.916	2.0979	2.7972	4.1958	4.1958	0.976541	0	839.161	40S ribosomal protein S23-B OS=Schizosaccharomyces pombe (strain 972 / ATCC 24843) GN=rps2302 PE=1 SV=1	147	C	0	19
sp|P87147|NACA_SCHPO	egd2	173	3	5	6	8	115.194	224.478	183.584	218.127	1.7341	2.89017	3.46821	4.62428	0.976541	-0.409113	809.249	Nascent polypeptide-associated complex subunit alpha OS=Schizosaccharomyces pombe (strain 972 / ATCC 24843) GN=egd2 PE=1 SV=1	255	C	22	0
sp|Q9UT21|YFY7_SCHPO	SPAC9.07c	366	3	5	6	9	54.4497	106.106	86.7762	115.992	0.819672	1.36612	1.63934	2.45902	0.976541	-0.577057	409.836	Uncharacterized GTP-binding protein C9.07c OS=Schizosaccharomyces pombe (strain 972 / ATCC 24843) GN=SPAC9.07c PE=2 SV=1	429	C	23	0
sp|P78827|ILV5_SCHPO	ilv5	404	3	3	6	10	49.3282	57.6752	78.6141	116.757	0.742574	0.742574	1.48515	2.47525	0.976541	-0.727474	396.04	Probable ketol-acid reductoisomerase, mitochondrial OS=Schizosaccharomyces pombe (strain 972 / ATCC 24843) GN=ilv5 PE=1 SV=2	347	C	22	0
sp|O94681|ODO2_SCHPO	kgd2	452	3	2	6	11	44.0898	34.3669	70.2657	114.794	0.663717	0.442478	1.32743	2.43363	0.976541	-0.863679	376.106	Probable dihydrolipoyllysine-residue succinyltransferase component of 2-oxoglutarate dehydrogenase complex, mitochondrial OS=Schizosaccharomyces pombe (strain 972 / ATCC 24843) GN=kgd2 PE=3 SV=1	381	C	22	0
sp|O94692|RUVB2_SCHPO	rvb2	465	3	2	6	5	42.8572	33.4061	68.3013	50.7204	0.645161	0.430108	1.29032	1.07527	0.976541	0.258312	236.559	RuvB-like helicase 2 OS=Schizosaccharomyces pombe (strain 972 / ATCC 24843) GN=rvb2 PE=1 SV=1	135	C	16	0
sp|O13718|VTC2_SCHPO	vtc2	734	3	0	6	5	27.1507	0	43.2699	32.1322	0.408719	0	0.817439	0.681199	0.976541	0.258312	149.864	Vacuolar transporter chaperone 2 OS=Schizosaccharomyces pombe (strain 972 / ATCC 24843) GN=vtc2 PE=1 SV=1	336	C	14	0
sp|Q9Y823|HOSM_SCHPO	lys4	418	3	0	6	0	47.6761	0	75.9811	0	0.717703	0	1.43541	0	0.976541	5.93074	143.541	Homocitrate synthase, mitochondrial OS=Schizosaccharomyces pombe (strain 972 / ATCC 24843) GN=lys4 PE=1 SV=1	59	C	9	0
sp|P24487|ATPA_SCHPO	atp1	536	2	2	4	7	24.7868	28.9811	39.5026	61.6026	0.373134	0.373134	0.746269	1.30597	0.965235	-0.792195	205.224	ATP synthase subunit alpha, mitochondrial OS=Schizosaccharomyces pombe (strain 972 / ATCC 24843) GN=atp1 PE=3 SV=1	22	C	15	0
sp|O94269|UBP3_SCHPO	ubp3	512	2	1	4	3	25.9487	15.1698	41.3543	27.6387	0.390625	0.195312	0.78125	0.585938	0.965235	0.403356	136.719	Probable ubiquitin carboxyl-terminal hydrolase 3 OS=Schizosaccharomyces pombe (strain 972 / ATCC 24843) GN=ubp3 PE=3 SV=1	339	C	10	0
sp|O13972|GLYD_SCHPO	SPAC24C9.12c	467	2	2	4	2	28.4491	33.2631	45.3392	20.2013	0.428266	0.428266	0.856531	0.428266	0.965235	0.965235	128.48	Probable serine hydroxymethyltransferase, cytosolic OS=Schizosaccharomyces pombe (strain 972 / ATCC 24843) GN=SPAC24C9.12c PE=3 SV=1	449	C	10	0
sp|P78937|MET3_SCHPO	sua1	490	2	1	4	2	27.1138	15.8509	43.211	19.2531	0.408163	0.204082	0.816327	0.408163	0.965235	0.965235	122.449	Sulfate adenylyltransferase OS=Schizosaccharomyces pombe (strain 972 / ATCC 24843) GN=sua1 PE=1 SV=2	82	C	9	0
sp|O59816|ODP2_SCHPO	lat1	483	14	17	27	27	192.547	273.37	295.901	263.683	2.89855	3.51967	5.59006	5.59006	0.942598	0	1118.01	Dihydrolipoyllysine-residue acetyltransferase component of pyruvate dehydrogenase complex, mitochondrial OS=Schizosaccharomyces pombe (strain 972 / ATCC 24843) GN=lat1 PE=3 SV=1	15	C	85	0
sp|Q9USJ9|MNP1_SCHPO	mrpl12	173	1	1	2	5	38.3981	44.8955	61.1948	136.329	0.578035	0.578035	1.15607	2.89017	0.932886	-1.28011	404.624	54S ribosomal protein L12, mitochondrial OS=Schizosaccharomyces pombe (strain 972 / ATCC 24843) GN=mrpl12 PE=3 SV=2	441	C	9	0
sp|O14463|TRX1_SCHPO	trx1	103	1	0	2	1	64.4939	0	102.783	45.7961	0.970874	0	1.94175	0.970874	0.932886	0.932886	291.262	Thioredoxin-1 OS=Schizosaccharomyces pombe (strain 972 / ATCC 24843) GN=trx1 PE=3 SV=3	507	C	4	0
sp|O60125|BAG1A_SCHPO	bag101	195	1	0	2	2	34.066	0	54.2908	48.3795	0.512821	0	1.02564	1.02564	0.932886	0	205.128	BAG family molecular chaperone regulator 1A OS=Schizosaccharomyces pombe (strain 972 / ATCC 24843) GN=bag101 PE=2 SV=1	532	C	5	0
sp|O60084|TIM44_SCHPO	tim44	427	1	0	2	6	15.5571	0	24.7932	66.281	0.234192	0	0.468384	1.40515	0.932886	-1.53842	187.354	Mitochondrial import inner membrane translocase subunit tim44 OS=Schizosaccharomyces pombe (strain 972 / ATCC 24843) GN=tim44 PE=3 SV=1	179	C	9	0
sp|Q9UUA0|ECM1_SCHPO	SPCC23B6.02c	111	1	1	2	0	59.8457	69.9723	95.3756	0	0.900901	0.900901	1.8018	0	0.932886	4.39232	180.18	Shuttling pre-60S factor C23B6.02c OS=Schizosaccharomyces pombe (strain 972 / ATCC 24843) GN=SPCC23B6.02c PE=3 SV=2	896	C	4	0
sp|P78920|YGNB_SCHPO	SPBC2D10.11c	379	1	0	2	3	17.5274	0	27.9332	37.3377	0.263852	0	0.527704	0.791557	0.932886	-0.561879	131.926	Putative nucleosome assembly protein C2D10.11C OS=Schizosaccharomyces pombe (strain 972 / ATCC 24843) GN=SPBC2D10.11c PE=2 SV=2	295	C	6	0
sp|O94436|TAF14_SCHPO	tfg3	241	1	0	2	1	27.5638	0	43.9282	19.5726	0.414938	0	0.829876	0.414938	0.932886	0.932886	124.481	Transcription initiation factor TFIID subunit 14 OS=Schizosaccharomyces pombe (strain 972 / ATCC 24843) GN=tfg3 PE=1 SV=1	184	C	4	0
sp|P87128|EIF3J_SCHPO	SPAC3A12.13c	274	1	1	2	1	24.244	28.3464	38.6376	17.2153	0.364964	0.364964	0.729927	0.364964	0.932886	0.932886	109.489	Probable eukaryotic translation initiation factor 3 subunit J OS=Schizosaccharomyces pombe (strain 972 / ATCC 24843) GN=SPAC3A12.13c PE=1 SV=2	228	C	5	0
sp|Q9UU76|PUF6_SCHPO	puf6	642	1	0	2	5	10.3471	0	16.4902	36.7368	0.155763	0	0.311526	0.778816	0.932886	-1.28011	109.034	Pumilio homology domain family member 6 OS=Schizosaccharomyces pombe (strain 972 / ATCC 24843) GN=puf6 PE=1 SV=1	374	C	8	0
sp|O13797|SGT2_SCHPO	sgt2	317	1	1	2	1	20.9554	24.5013	33.3965	14.8801	0.315457	0.315457	0.630915	0.315457	0.932886	0.932886	94.6372	Small glutamine-rich tetratricopeptide repeat-containing protein 2 OS=Schizosaccharomyces pombe (strain 972 / ATCC 24843) GN=sgt2 PE=3 SV=1	770	C	5	0
sp|Q10272|IPI3_SCHPO	crb3	446	1	2	2	2	14.8943	34.8293	23.737	21.1525	0.224215	0.44843	0.44843	0.44843	0.932886	0	89.6861	Pre-rRNA-processing protein crb3/ipi3 OS=Schizosaccharomyces pombe (strain 972 / ATCC 24843) GN=crb3 PE=1 SV=1	707	C	7	0
sp|O59711|LYS9_SCHPO	lys9	450	1	0	2	2	14.7619	0	23.526	20.9644	0.222222	0	0.444444	0.444444	0.932886	0	88.8889	Saccharopine dehydrogenase [NADP(+), L-glutamate-forming] OS=Schizosaccharomyces pombe (strain 972 / ATCC 24843) GN=lys9 PE=3 SV=1	127	C	5	0
sp|O74855|NLE1_SCHPO	SPCC18.05c	502	1	1	2	2	13.2328	15.472	21.089	18.7928	0.199203	0.199203	0.398406	0.398406	0.932886	0	79.6813	Ribosome assembly protein 4 OS=Schizosaccharomyces pombe (strain 972 / ATCC 24843) GN=SPCC18.05c PE=3 SV=1	795	C	6	0
sp|O13684|PCS1_SCHPO	pcs1	261	1	0	2	0	25.4516	0	40.5621	0	0.383142	0	0.766284	0	0.932886	4.39232	76.6284	Monopolin complex subunit pcs1 OS=Schizosaccharomyces pombe (strain 972 / ATCC 24843) GN=pcs1 PE=1 SV=4	440	C	3	0
sp|Q9USU5|GAS2_SCHPO	gas2	459	1	0	2	0	14.4725	0	23.0647	0	0.217865	0	0.43573	0	0.932886	4.39232	43.573	1,3-beta-glucanosyltransferase gas2 OS=Schizosaccharomyces pombe (strain 972 / ATCC 24843) GN=gas2 PE=2 SV=1	946	C	3	0
sp|Q02592|HMT1_SCHPO	hmt1	830	1	0	2	1	8.00346	0	12.7551	5.68313	0.120482	0	0.240964	0.120482	0.932886	0.932886	36.1446	Heavy metal tolerance protein OS=Schizosaccharomyces pombe (strain 972 / ATCC 24843) GN=hmt1 PE=2 SV=3	684	C	4	0
sp|O94316|SN114_SCHPO	cwf10	984	1	1	2	1	6.75088	7.89322	10.7588	4.7937	0.101626	0.101626	0.203252	0.101626	0.932886	0.932886	30.4878	Pre-mRNA-splicing factor cwf10 OS=Schizosaccharomyces pombe (strain 972 / ATCC 24843) GN=cwf10 PE=1 SV=2	96	C	2	0
sp|O13651|SYIC_SCHPO	irs1	1064	1	0	2	1	6.2433	0	9.9499	4.43327	0.093985	0	0.18797	0.093985	0.932886	0.932886	28.1955	Isoleucine--tRNA ligase, cytoplasmic OS=Schizosaccharomyces pombe (strain 972 / ATCC 24843) GN=irs1 PE=3 SV=1	175	C	4	0
sp|Q9Y7X8|ARP5_SCHPO	arp5	721	1	1	2	0	9.21341	10.7724	14.6834	0	0.138696	0.138696	0.277393	0	0.932886	4.39232	27.7393	Actin-like protein arp5 OS=Schizosaccharomyces pombe (strain 972 / ATCC 24843) GN=arp5 PE=1 SV=1	827	C	4	0
sp|O14148|INO80_SCHPO	ino80	1604	1	1	2	1	4.14144	4.84222	6.60019	2.94077	0.0623441	0.0623441	0.124688	0.0623441	0.932886	0.932886	18.7032	Putative DNA helicase ino80 OS=Schizosaccharomyces pombe (strain 972 / ATCC 24843) GN=ino80 PE=1 SV=4	317	C	5	0
sp|Q9P377|BGS3_SCHPO	bgs3	1826	1	0	2	1	3.63793	0	5.79775	2.58324	0.0547645	0	0.109529	0.0547645	0.932886	0.932886	16.4294	1,3-beta-glucan synthase component bgs3 OS=Schizosaccharomyces pombe (strain 972 / ATCC 24843) GN=bgs3 PE=1 SV=1	392	C	1	0
sp|O13967|BGS2_SCHPO	bgs2	1894	1	0	2	1	3.50732	0	5.5896	2.4905	0.0527983	0	0.105597	0.0527983	0.932886	0.932886	15.8395	1,3-beta-glucan synthase component bgs2 OS=Schizosaccharomyces pombe (strain 972 / ATCC 24843) GN=bgs2 PE=2 SV=2	392		0	0
sp|O94477|MYO52_SCHPO	myo52	1516	1	0	2	0	4.38184	0	6.98331	0	0.0659631	0	0.131926	0	0.932886	4.39232	13.1926	Myosin-52 OS=Schizosaccharomyces pombe (strain 972 / ATCC 24843) GN=myo52 PE=1 SV=1	826	C	3	0
sp|O74378|ODO1_SCHPO	kgd1	1009	11	6	21	32	72.4198	46.1859	110.169	149.598	1.09019	0.594648	2.08127	3.17146	0.926683	-0.60533	525.273	2-oxoglutarate dehydrogenase, mitochondrial OS=Schizosaccharomyces pombe (strain 972 / ATCC 24843) GN=kgd1 PE=3 SV=1	191	C	70	0
sp|O74760|EIF3A_SCHPO	tif32	932	14	11	26	20	99.7856	91.6697	147.669	101.223	1.50215	1.18026	2.7897	2.14592	0.888355	0.376854	493.562	Eukaryotic translation initiation factor 3 subunit A OS=Schizosaccharomyces pombe (strain 972 / ATCC 24843) GN=tif32 PE=1 SV=1	4	C	71	0
sp|Q9P3A7|CDC48_SCHPO	cdc48	815	6	3	11	12	48.9046	28.5899	71.444	69.4528	0.736196	0.368098	1.34969	1.47239	0.863679	-0.124447	282.209	Cell division cycle protein 48 OS=Schizosaccharomyces pombe (strain 972 / ATCC 24843) GN=cdc48 PE=1 SV=2	351	C	32	0
sp|Q9P7X8|RPA2_SCHPO	rpa2	1174	10	6	18	18	56.5832	39.6947	81.1587	72.322	0.851789	0.511073	1.53322	1.53322	0.841634	0	306.644	Probable DNA-directed RNA polymerase I subunit RPA2 OS=Schizosaccharomyces pombe (strain 972 / ATCC 24843) GN=rpa2 PE=3 SV=2	115	C	52	0
sp|Q9URM2|TKT_SCHPO	SPBC2G5.05	685	5	6	9	6	48.4881	68.0314	69.5476	41.3168	0.729927	0.875912	1.31387	0.875912	0.835369	0.577057	218.978	Probable transketolase OS=Schizosaccharomyces pombe (strain 972 / ATCC 24843) GN=SPBC2G5.05 PE=2 SV=1	623	C	26	0
sp|P78820|ACAC_SCHPO	cut6	2280	5	1	9	7	14.5677	3.40655	20.8948	14.482	0.219298	0.0438596	0.394737	0.307018	0.835369	0.358048	70.1754	Acetyl-CoA carboxylase OS=Schizosaccharomyces pombe (strain 972 / ATCC 24843) GN=cut6 PE=1 SV=2	113	C	22	0
sp|O94236|EIF3D_SCHPO	moe1	567	12	12	21	17	140.59	164.379	196.05	141.427	2.1164	2.1164	3.7037	2.99824	0.802236	0.303247	670.194	Eukaryotic translation initiation factor 3 subunit D OS=Schizosaccharomyces pombe (strain 972 / ATCC 24843) GN=moe1 PE=1 SV=1	174	C	31	31
sp|O94659|NOG1_SCHPO	nog1	642	8	3	14	9	82.7772	36.294	115.431	66.1262	1.24611	0.46729	2.18069	1.40187	0.799701	0.631757	358.255	Probable nucleolar GTP-binding protein 1 OS=Schizosaccharomyces pombe (strain 972 / ATCC 24843) GN=nog1 PE=1 SV=2	316	C	34	0
sp|O59855|HSP72_SCHPO	ssa2	647	27	25	47	64	277.214	300.113	384.525	466.597	4.17311	3.86399	7.2643	9.89181	0.797434	-0.444597	1715.61	Probable heat shock protein ssa2 OS=Schizosaccharomyces pombe (strain 972 / ATCC 24843) GN=ssa2 PE=1 SV=3	146	C	90	0
sp|P17477|RLA3_SCHPO	rpp102	110	4	0	7	5	241.559	0	336.849	214.409	3.63636	0	6.36364	4.54545	0.792195	0.477322	1090.91	60S acidic ribosomal protein P1-alpha 3 OS=Schizosaccharomyces pombe (strain 972 / ATCC 24843) GN=rpp102 PE=3 SV=1	19	C	11	0
sp|P87058|LAH1_SCHPO	sla1	298	4	2	7	3	89.166	52.127	124.34	47.4866	1.34228	0.671141	2.34899	1.00671	0.792195	1.19555	335.57	La protein homolog OS=Schizosaccharomyces pombe (strain 972 / ATCC 24843) GN=sla1 PE=1 SV=1	514	C	16	0
sp|O94260|G3BP_SCHPO	nxt3	434	4	3	7	6	61.2246	53.6884	85.3766	65.212	0.921659	0.691244	1.6129	1.38249	0.792195	0.21901	299.539	Putative G3BP-like protein OS=Schizosaccharomyces pombe (strain 972 / ATCC 24843) GN=nxt3 PE=1 SV=1	358	C	20	0
sp|O74835|RRP5_SCHPO	rrp5	1690	4	2	7	12	15.7228	9.19163	21.9251	33.4935	0.236686	0.118343	0.414201	0.710059	0.792195	-0.769116	112.426	rRNA biogenesis protein rrp5 OS=Schizosaccharomyces pombe (strain 972 / ATCC 24843) GN=rrp5 PE=1 SV=1	70	C	25	0
sp|O14164|EIF3C_SCHPO	nip1	918	14	9	24	18	101.307	76.1463	138.388	92.4902	1.52505	0.980392	2.61438	1.96078	0.773338	0.413043	457.516	Eukaryotic translation initiation factor 3 subunit C OS=Schizosaccharomyces pombe (strain 972 / ATCC 24843) GN=nip1 PE=1 SV=2	110	C	65	0
sp|Q10202|DBP3_SCHPO	dbp3	578	7	5	12	11	80.45	67.1879	109.897	89.7699	1.21107	0.865052	2.07612	1.90311	0.769116	0.124447	397.924	ATP-dependent RNA helicase dbp3 OS=Schizosaccharomyces pombe (strain 972 / ATCC 24843) GN=dbp3 PE=3 SV=1	152	C	35	0
sp|O74475|BGS4_SCHPO	bgs4	1955	7	1	12	7	23.7852	3.97285	32.4911	16.8895	0.358056	0.0511509	0.613811	0.358056	0.769116	0.769116	97.1867	1,3-beta-glucan synthase component bgs4 OS=Schizosaccharomyces pombe (strain 972 / ATCC 24843) GN=bgs4 PE=1 SV=1	392	C	23	0
sp|Q10265|HSP71_SCHPO	ssa1	644	16	13	27	29	165.04	156.786	221.926	212.411	2.48447	2.01863	4.19255	4.50311	0.751232	-0.102726	869.565	Probable heat shock protein ssa1 OS=Schizosaccharomyces pombe (strain 972 / ATCC 24843) GN=ssa1 PE=1 SV=2	146	C	12	69
sp|Q09794|PYR1_SCHPO	ura1	2244	16	14	27	23	47.3645	48.4567	63.69	48.3471	0.713012	0.623886	1.20321	1.02496	0.751232	0.2304	222.816	Protein ura1 OS=Schizosaccharomyces pombe (strain 972 / ATCC 24843) GN=ura1 PE=1 SV=1	130	C	80	0
sp|Q1K9C2|MET5_SCHPO	sir1	1473	6	0	10	7	27.0585	0	35.9358	22.4162	0.407332	0	0.678887	0.475221	0.727474	0.508464	115.411	Sulfite reductase [NADPH] subunit beta OS=Schizosaccharomyces pombe (strain 972 / ATCC 24843) GN=sir1 PE=3 SV=1	134	C	23	0
sp|P17476|RLA1_SCHPO	rpp101	109	3	0	5	5	182.831	0	242.814	216.376	2.75229	0	4.58716	4.58716	0.718229	0	917.431	60S acidic ribosomal protein P1-alpha 1 OS=Schizosaccharomyces pombe (strain 972 / ATCC 24843) GN=rpp101 PE=3 SV=1	19	C	8	5
sp|O43036|RPA43_SCHPO	rpa43	173	3	1	5	4	115.194	44.8955	152.987	109.064	1.7341	0.578035	2.89017	2.31214	0.718229	0.314873	520.231	DNA-directed RNA polymerase I subunit rpa43 OS=Schizosaccharomyces pombe (strain 972 / ATCC 24843) GN=rpa43 PE=1 SV=1	331	C	13	0
sp|P21696|GPD1_SCHPO	gpd1	385	3	5	5	6	51.7626	100.869	68.7448	73.5117	0.779221	1.2987	1.2987	1.55844	0.718229	-0.258312	285.714	Glycerol-3-phosphate dehydrogenase [NAD(+)] 1 OS=Schizosaccharomyces pombe (strain 972 / ATCC 24843) GN=gpd1 PE=1 SV=2	361	C	19	0
sp|Q9P6K0|YLA3_SCHPO	SPAC1527.03	475	3	1	5	4	41.955	16.3514	55.7195	39.7221	0.631579	0.210526	1.05263	0.842105	0.718229	0.314873	189.474	Uncharacterized HTH La-type RNA-binding protein C1527.03 OS=Schizosaccharomyces pombe (strain 972 / ATCC 24843) GN=SPAC1527.03 PE=1 SV=1	293	C	13	0
sp|Q09817|NMD3_SCHPO	nmd3	498	3	1	5	3	40.0173	15.5962	53.1461	28.4157	0.60241	0.200803	1.00402	0.60241	0.718229	0.718229	160.643	60S ribosomal export protein nmd3 OS=Schizosaccharomyces pombe (strain 972 / ATCC 24843) GN=nmd3 PE=3 SV=1	305	C	12	0
sp|Q9C0X6|RUVB1_SCHPO	rvb1	456	3	4	5	2	43.7031	68.1309	58.0411	20.6886	0.657895	0.877193	1.09649	0.438596	0.718229	1.28011	153.509	RuvB-like helicase 1 OS=Schizosaccharomyces pombe (strain 972 / ATCC 24843) GN=rvb1 PE=3 SV=1	453	C	14	0
sp|Q09878|MET10_SCHPO	SPCC584.01c	1006	3	3	5	3	19.8097	23.1618	26.3089	14.0666	0.298211	0.298211	0.497018	0.298211	0.718229	0.718229	79.5229	Probable sulfite reductase [NADPH] flavoprotein component OS=Schizosaccharomyces pombe (strain 972 / ATCC 24843) GN=SPCC584.01c PE=3 SV=2	168	C	14	0
sp|P20772|PUR2_SCHPO	ade1	788	3	0	5	1	25.2901	0	33.5872	5.98604	0.380711	0	0.634518	0.126904	0.718229	2.21299	76.1421	Bifunctional purine biosynthetic protein ADE1 OS=Schizosaccharomyces pombe (strain 972 / ATCC 24843) GN=ade1 PE=3 SV=1	281	C	9	0
sp|P78958|G3P1_SCHPO	tdh1	336	16	28	26	20	316.327	647.244	409.604	280.774	4.7619	8.33333	7.7381	5.95238	0.696989	0.376854	1369.05	Glyceraldehyde-3-phosphate dehydrogenase 1 OS=Schizosaccharomyces pombe (strain 972 / ATCC 24843) GN=tdh1 PE=1 SV=1	285	C	41	49
sp|P22774|HSP7M_SCHPO	ssp1	674	13	13	21	34	128.127	149.807	164.926	237.95	1.92878	1.92878	3.11573	5.04451	0.687676	-0.692529	816.024	Heat shock 70 kDa protein, mitochondrial OS=Schizosaccharomyces pombe (strain 972 / ATCC 24843) GN=ssp1 PE=2 SV=2	9	C	81	0
sp|Q76PD2|HEL2_SCHPO	SPCC1223.01	732	5	1	8	9	45.3748	10.6106	57.8508	57.9959	0.68306	0.136612	1.0929	1.22951	0.667425	-0.167945	232.24	E3 ubiquitin-protein ligase hel2 OS=Schizosaccharomyces pombe (strain 972 / ATCC 24843) GN=SPCC1223.01 PE=1 SV=2	125	C	23	0
sp|O13775|SYEC_SCHPO	gus1	716	5	1	8	5	46.3887	10.8477	59.1436	32.9399	0.698324	0.139665	1.11732	0.698324	0.667425	0.667425	181.564	Probable glutamate--tRNA ligase, cytoplasmic OS=Schizosaccharomyces pombe (strain 972 / ATCC 24843) GN=gus1 PE=1 SV=1	14	C	19	0
sp|P79083|EIF3I_SCHPO	sum1	328	12	11	19	12	243.032	260.476	306.627	172.573	3.65854	3.35366	5.79268	3.65854	0.658566	0.658566	945.122	Eukaryotic translation initiation factor 3 subunit I OS=Schizosaccharomyces pombe (strain 972 / ATCC 24843) GN=sum1 PE=1 SV=1	129	C	54	0
sp|Q09171|ODPB_SCHPO	pdb1	366	14	10	22	22	254.099	212.211	318.179	283.536	3.82514	2.73224	6.01093	6.01093	0.648351	0	1202.19	Pyruvate dehydrogenase E1 component subunit beta, mitochondrial OS=Schizosaccharomyces pombe (strain 972 / ATCC 24843) GN=pdb1 PE=4 SV=1	12	C	68	0
sp|P56286|IF2A_SCHPO	tif211	306	9	10	14	15	195.378	253.821	242.179	231.225	2.94118	3.26797	4.57516	4.90196	0.631757	-0.0988534	947.712	Eukaryotic translation initiation factor 2 subunit alpha OS=Schizosaccharomyces pombe (strain 972 / ATCC 24843) GN=tif211 PE=1 SV=1	3	C	48	0
sp|O43026|G3P2_SCHPO	gpd3	335	10	13	15	11	198.295	301.403	237.016	154.887	2.98507	3.8806	4.47761	3.28358	0.580193	0.443989	776.119	Glyceraldehyde-3-phosphate dehydrogenase 2 OS=Schizosaccharomyces pombe (strain 972 / ATCC 24843) GN=gpd3 PE=1 SV=1	285		0	0
sp|P78795|EIF3G_SCHPO	tif35	282	6	4	9	9	141.338	110.169	168.937	150.543	2.12766	1.41844	3.19149	3.19149	0.577057	0	638.298	Eukaryotic translation initiation factor 3 subunit G OS=Schizosaccharomyces pombe (strain 972 / ATCC 24843) GN=tif35 PE=1 SV=2	350	C	28	0
sp|Q9P7S7|NOP58_SCHPO	nop58	508	6	7	9	7	78.4591	107.025	93.7798	64.998	1.1811	1.37795	1.77165	1.37795	0.577057	0.358048	314.961	Nucleolar protein 58 OS=Schizosaccharomyces pombe (strain 972 / ATCC 24843) GN=nop58 PE=1 SV=1	221	C	29	0
sp|P09322|H4_SCHPO	hhf1	103	4	6	6	7	257.975	452.442	308.35	320.573	3.8835	5.82524	5.82524	6.79612	0.573185	-0.21901	1262.14	Histone H4 OS=Schizosaccharomyces pombe (strain 972 / ATCC 24843) GN=hhf1 PE=1 SV=2	290	C	23	0
sp|O60065|PEX14_SCHPO	pex14	286	4	3	6	7	92.9073	81.4712	111.049	115.451	1.3986	1.04895	2.0979	2.44755	0.573185	-0.21901	454.545	Peroxisomal membrane protein pex14 OS=Schizosaccharomyces pombe (strain 972 / ATCC 24843) GN=pex14 PE=3 SV=1	212	C	20	0
sp|O43060|EIF3F_SCHPO	eif3f	302	4	5	6	4	87.985	128.591	105.166	62.4768	1.3245	1.65563	1.98675	1.3245	0.573185	0.573185	331.126	Eukaryotic translation initiation factor 3 subunit F OS=Schizosaccharomyces pombe (strain 972 / ATCC 24843) GN=eif3f PE=1 SV=1	640	C	19	0
sp|O14293|YF19_SCHPO	SPAC9E9.09c	503	4	2	6	7	52.826	30.8824	63.1413	65.6441	0.795229	0.397614	1.19284	1.39165	0.573185	-0.21901	258.449	Putative aldehyde dehydrogenase-like protein C9E9.09c OS=Schizosaccharomyces pombe (strain 972 / ATCC 24843) GN=SPAC9E9.09c PE=1 SV=1	6	C	19	0
sp|O59811|REI1_SCHPO	SPCC550.15c	463	4	3	6	5	57.3898	50.3256	68.5963	50.9395	0.863931	0.647948	1.2959	1.07991	0.573185	0.258312	237.581	Cytoplasmic 60S subunit biogenesis factor SPCC550.15c OS=Schizosaccharomyces pombe (strain 972 / ATCC 24843) GN=SPCC550.15c PE=1 SV=1	229	C	18	0
sp|O14007|CBF5_SCHPO	cbf5	474	4	1	6	4	56.058	16.3859	67.0044	39.8059	0.843882	0.21097	1.26582	0.843882	0.573185	0.573185	210.97	H/ACA ribonucleoprotein complex subunit 4 OS=Schizosaccharomyces pombe (strain 972 / ATCC 24843) GN=cbf5 PE=3 SV=1	776	C	15	0
sp|P87115|NAT10_SCHPO	nat10	1033	4	0	6	10	25.7226	0	30.7455	45.6631	0.387222	0	0.580833	0.968054	0.573185	-0.727474	154.889	RNA cytidine acetyltransferase OS=Schizosaccharomyces pombe (strain 972 / ATCC 24843) GN=nat10 PE=1 SV=1	176	C	20	0
sp|Q92371|NACB_SCHPO	btf3	151	2	2	3	7	87.985	102.873	105.166	218.669	1.3245	1.3245	1.98675	4.63576	0.561879	-1.19555	662.252	Nascent polypeptide-associated complex subunit beta OS=Schizosaccharomyces pombe (strain 972 / ATCC 24843) GN=btf3 PE=2 SV=2	216	C	14	0
sp|Q09822|CDC15_SCHPO	cdc15	927	2	0	3	32	14.332	0	17.1306	162.831	0.21575	0	0.323625	3.452	0.561879	-3.37223	377.562	Cell division control protein 15 OS=Schizosaccharomyces pombe (strain 972 / ATCC 24843) GN=cdc15 PE=1 SV=2	117	C	37	0
sp|O94700|MBF1_SCHPO	mbf1	148	2	0	3	2	89.7685	0	107.298	63.7432	1.35135	0	2.02703	1.35135	0.561879	0.561879	337.838	Multiprotein-bridging factor 1 OS=Schizosaccharomyces pombe (strain 972 / ATCC 24843) GN=mbf1 PE=3 SV=1	592	C	7	0
tr|Q9P3E3|Q9P3E3_SCHPO	SPAC750.08c	228	2	4	3	2	58.2708	136.262	69.6493	41.3772	0.877193	1.75439	1.31579	0.877193	0.561879	0.561879	219.298	NAD-dependent malic enzyme (Predicted), partial (Fragment) OS=Schizosaccharomyces pombe (strain 972 / ATCC 24843) GN=SPAC750.08c PE=4 SV=1	25		0	0
sp|Q10066|ARGI2_SCHPO	aru1	323	2	5	3	3	41.1323	120.231	49.1642	43.8111	0.619195	1.54799	0.928793	0.928793	0.561879	0	185.759	Arginase OS=Schizosaccharomyces pombe (strain 972 / ATCC 24843) GN=aru1 PE=3 SV=1	105	C	9	4
sp|O74191|FKBP4_SCHPO	fkbp39	361	2	1	3	3	36.8026	21.515	43.989	39.1994	0.554017	0.277008	0.831025	0.831025	0.561879	0	166.205	FK506-binding protein 39 kDa OS=Schizosaccharomyces pombe (strain 972 / ATCC 24843) GN=fkbp39 PE=1 SV=1	604	C	9	0
sp|O13965|MUG70_SCHPO	mug70	730	2	0	3	9	18.1996	0	21.7535	58.1548	0.273973	0	0.410959	1.23288	0.561879	-1.5536	164.384	Meiotically up-regulated gene 70 protein OS=Schizosaccharomyces pombe (strain 972 / ATCC 24843) GN=mug70 PE=1 SV=1	377	C	13	1
sp|Q11004|PPID_SCHPO	wis2	356	2	3	3	2	37.3195	65.4516	44.6069	26.5	0.561798	0.842697	0.842697	0.561798	0.561879	0.561879	140.449	40 kDa peptidyl-prolyl cis-trans isomerase OS=Schizosaccharomyces pombe (strain 972 / ATCC 24843) GN=wis2 PE=2 SV=1	506	C	10	0
sp|P87142|YDMC_SCHPO	SPAC57A7.12	566	2	2	3	4	23.473	27.445	28.0566	33.3357	0.353357	0.353357	0.530035	0.706714	0.561879	-0.403356	123.675	Heat shock protein 70 homolog C57A7.12 OS=Schizosaccharomyces pombe (strain 972 / ATCC 24843) GN=SPAC57A7.12 PE=1 SV=3	686	C	11	0
sp|O42885|YBN1_SCHPO	SPBC8E4.01c	572	2	0	3	3	23.2268	0	27.7623	24.7395	0.34965	0	0.524476	0.524476	0.561879	0	104.895	Putative inorganic phosphate transporter C8E4.01c OS=Schizosaccharomyces pombe (strain 972 / ATCC 24843) GN=SPBC8E4.01c PE=1 SV=2	900	C	8	0
sp|O74894|PRS6B_SCHPO	rpt3	389	2	0	3	1	34.1536	0	40.8227	12.126	0.514139	0	0.771208	0.257069	0.561879	1.49476	102.828	26S protease regulatory subunit 6B homolog OS=Schizosaccharomyces pombe (strain 972 / ATCC 24843) GN=rpt3 PE=3 SV=1	47	C	5	0
sp|Q9USL5|DOM34_SCHPO	dom34	390	2	1	3	1	34.066	19.9152	40.7181	12.0949	0.512821	0.25641	0.769231	0.25641	0.561879	1.49476	102.564	Protein dom34 OS=Schizosaccharomyces pombe (strain 972 / ATCC 24843) GN=dom34 PE=1 SV=1	687	C	7	0
sp|P31411|VATB_SCHPO	vma2	503	2	0	3	2	26.413	0	31.5707	18.7555	0.397614	0	0.596421	0.397614	0.561879	0.561879	99.4036	V-type proton ATPase subunit B OS=Schizosaccharomyces pombe (strain 972 / ATCC 24843) GN=vma2 PE=1 SV=2	608	C	7	0
sp|O74399|ERB1_SCHPO	erb1	740	2	0	3	4	17.9537	0	21.4595	25.4973	0.27027	0	0.405405	0.540541	0.561879	-0.403356	94.5946	Ribosome biogenesis protein erb1 OS=Schizosaccharomyces pombe (strain 972 / ATCC 24843) GN=erb1 PE=1 SV=2	467	C	9	0
sp|O59810|VGL1_SCHPO	vgl1	1291	15	4	22	28	77.1828	24.0648	90.2042	102.305	1.16189	0.309837	1.70411	2.16886	0.549498	-0.346524	387.297	Vigilin 1 OS=Schizosaccharomyces pombe (strain 972 / ATCC 24843) GN=vgl1 PE=1 SV=2	201	C	69	0
sp|Q8TFH1|RL18B_SCHPO	rpl1802	187	11	8	16	16	390.757	332.275	452.907	403.594	5.88235	4.27807	8.55615	8.55615	0.536501	0	1711.23	60S ribosomal protein L18-B OS=Schizosaccharomyces pombe (strain 972 / ATCC 24843) GN=rpl1802 PE=1 SV=1	92	C	15	36
sp|O74175|RL13_SCHPO	rpl13	208	11	12	16	17	351.306	448.092	407.181	385.524	5.28846	5.76923	7.69231	8.17308	0.536501	-0.0869356	1586.54	60S ribosomal protein L13 OS=Schizosaccharomyces pombe (strain 972 / ATCC 24843) GN=rpl13 PE=1 SV=1	568	C	39	17
sp|O74904|RL35_SCHPO	rpl35	122	9	9	13	10	490.048	572.97	564.045	386.639	7.37705	7.37705	10.6557	8.19672	0.525628	0.375212	1885.25	60S ribosomal protein L35 OS=Schizosaccharomyces pombe (strain 972 / ATCC 24843) GN=rpl35 PE=1 SV=1	185	C	41	0
sp|O00087|DLDH_SCHPO	dld1	511	16	15	23	25	207.996	227.992	238.252	230.773	3.13112	2.93542	4.50098	4.89237	0.520832	-0.119795	939.335	Dihydrolipoyl dehydrogenase, mitochondrial OS=Schizosaccharomyces pombe (strain 972 / ATCC 24843) GN=dld1 PE=2 SV=2	50	C	79	0
sp|O14112|RS10A_SCHPO	rps1001	144	7	6	10	14	322.917	323.622	367.594	458.597	4.86111	4.16667	6.94444	9.72222	0.508464	-0.48134	1666.67	40S ribosomal protein S10-A OS=Schizosaccharomyces pombe (strain 972 / ATCC 24843) GN=rps1001 PE=3 SV=1	132	C	17	0
sp|Q9Y7L8|RSSA1_SCHPO	rps001	292	7	7	10	10	159.247	186.193	181.279	161.541	2.39726	2.39726	3.42466	3.42466	0.508464	0	684.932	40S ribosomal protein S0-A OS=Schizosaccharomyces pombe (strain 972 / ATCC 24843) GN=rps001 PE=1 SV=1	344	C	26	8
sp|O13907|ACL2_SCHPO	SPAC22A12.16	492	7	4	10	5	94.5124	63.1457	107.588	47.937	1.42276	0.813008	2.03252	1.01626	0.508464	0.985786	304.878	Probable ATP-citrate synthase subunit 2 OS=Schizosaccharomyces pombe (strain 972 / ATCC 24843) GN=SPAC22A12.16 PE=1 SV=1	109	C	26	0
sp|Q9P546|RSSA2_SCHPO	rps002	287	12	14	17	18	277.751	378.874	313.543	295.84	4.18118	4.87805	5.92334	6.27178	0.498989	-0.0819934	1219.51	40S ribosomal protein S0-B OS=Schizosaccharomyces pombe (strain 972 / ATCC 24843) GN=rps002 PE=1 SV=1	344	C	53	0
sp|Q10489|ODPA_SCHPO	pda1	409	17	15	24	31	276.109	284.85	310.612	357.523	4.15648	3.66748	5.86797	7.57946	0.495037	-0.367881	1344.74	Pyruvate dehydrogenase E1 component subunit alpha, mitochondrial OS=Schizosaccharomyces pombe (strain 972 / ATCC 24843) GN=pda1 PE=1 SV=1	200	C	87	0
sp|P00332|ADH_SCHPO	adh1	350	15	12	21	21	284.694	266.295	317.601	283.02	4.28571	3.42857	6	6	0.482694	0	1200	Alcohol dehydrogenase OS=Schizosaccharomyces pombe (strain 972 / ATCC 24843) GN=adh1 PE=1 SV=2	30	C	69	0
sp|Q9URV8|YBL3_SCHPO	SPBC106.03	357	5	1	7	17	93.0374	21.7561	103.791	224.619	1.40056	0.280112	1.96078	4.7619	0.477322	-1.26811	672.269	UPF0744 protein C106.03 OS=Schizosaccharomyces pombe (strain 972 / ATCC 24843) GN=SPBC106.03 PE=1 SV=1	286	C	30	0
sp|P78814|SRP2_SCHPO	srp2	365	5	6	7	6	90.9982	127.675	101.516	77.5397	1.36986	1.64384	1.91781	1.64384	0.477322	0.21901	356.164	Pre-mRNA-splicing factor srp2 OS=Schizosaccharomyces pombe (strain 972 / ATCC 24843) GN=srp2 PE=1 SV=2	385	C	24	0
sp|Q9P7D4|ACON2_SCHPO	SPBP4H10.15	918	5	0	7	23	36.1812	0	40.3632	118.182	0.544662	0	0.762527	2.50545	0.477322	-1.702	326.797	Homocitrate dehydratase, mitochondrial OS=Schizosaccharomyces pombe (strain 972 / ATCC 24843) GN=SPBP4H10.15 PE=3 SV=3	62	C	35	0
sp|O74895|RL15A_SCHPO	rpl15	201	13	15	18	17	429.638	579.621	474.031	398.95	6.46766	7.46269	8.95522	8.45771	0.466423	0.0819934	1741.29	60S ribosomal protein L15-A OS=Schizosaccharomyces pombe (strain 972 / ATCC 24843) GN=rpl15 PE=3 SV=1	151	C	7	0
sp|Q9US22|RL15B_SCHPO	rpl1502	201	13	15	18	16	429.638	579.621	474.031	375.483	6.46766	7.46269	8.95522	7.9602	0.466423	0.168929	1691.54	60S ribosomal protein L15-B OS=Schizosaccharomyces pombe (strain 972 / ATCC 24843) GN=rpl1502 PE=1 SV=1	151	C	6	56
sp|Q09130|IF2G_SCHPO	tif213	446	14	5	19	16	208.521	87.0731	225.501	169.22	3.13901	1.12108	4.26009	3.58744	0.437877	0.246512	784.753	Eukaryotic translation initiation factor 2 subunit gamma OS=Schizosaccharomyces pombe (strain 972 / ATCC 24843) GN=tif213 PE=2 SV=1	141	C	54	0
sp|Q10251|IF2P_SCHPO	SPAC56F8.03	1079	14	7	19	20	86.1911	50.3878	93.21	87.4328	1.2975	0.648749	1.76089	1.85357	0.437877	-0.0736229	361.446	Eukaryotic translation initiation factor 5B OS=Schizosaccharomyces pombe (strain 972 / ATCC 24843) GN=SPAC56F8.03 PE=1 SV=1	173	C	60	0
sp|Q9USH9|YJQ1_SCHPO	SPCC825.01	822	9	6	12	14	72.7321	56.6929	77.2752	80.3382	1.09489	0.729927	1.45985	1.70316	0.411069	-0.220688	316.302	Uncharacterized ABC transporter ATP-binding protein C825.01 OS=Schizosaccharomyces pombe (strain 972 / ATCC 24843) GN=SPCC825.01 PE=1 SV=1	275	C	41	0
sp|O42935|RL32B_SCHPO	rpl3201	127	6	7	8	9	313.836	428.098	333.439	334.276	4.72441	5.51181	6.29921	7.08661	0.409113	-0.167945	1338.58	60S ribosomal protein L32-B OS=Schizosaccharomyces pombe (strain 972 / ATCC 24843) GN=rpl3201 PE=3 SV=1	535	C	13	17
sp|Q09127|RL10A_SCHPO	rpl1001	221	6	9	8	8	180.349	316.3	191.614	170.751	2.71493	4.0724	3.61991	3.61991	0.409113	0	723.982	60S ribosomal protein L10-A OS=Schizosaccharomyces pombe (strain 972 / ATCC 24843) GN=rpl1001 PE=2 SV=2	124	C	4	27
sp|Q9P769|RL10B_SCHPO	rpl1002	221	6	11	8	7	180.349	386.589	191.614	149.407	2.71493	4.97738	3.61991	3.16742	0.409113	0.190103	678.733	60S ribosomal protein L10-B OS=Schizosaccharomyces pombe (strain 972 / ATCC 24843) GN=rpl1002 PE=3 SV=1	124	C	5	0
sp|P78780|DHAS_SCHPO	SPCC1827.06c	357	6	7	8	6	111.645	152.293	118.618	79.2773	1.68067	1.96078	2.2409	1.68067	0.409113	0.409113	392.157	Probable aspartate-semialdehyde dehydrogenase OS=Schizosaccharomyces pombe (strain 972 / ATCC 24843) GN=SPCC1827.06c PE=1 SV=2	284	C	27	0
sp|O94513|EIF3E_SCHPO	int6	501	6	7	8	4	79.5553	108.52	84.5245	37.6607	1.1976	1.39721	1.59681	0.798403	0.409113	0.982298	239.521	Eukaryotic translation initiation factor 3 subunit E OS=Schizosaccharomyces pombe (strain 972 / ATCC 24843) GN=int6 PE=1 SV=1	77	C	25	0
sp|Q9P7W3|ACL1_SCHPO	SPBC1703.07	615	6	2	8	4	64.8085	25.2583	68.8566	30.6797	0.97561	0.325203	1.30081	0.650407	0.409113	0.982298	195.122	Probable ATP-citrate synthase subunit 1 OS=Schizosaccharomyces pombe (strain 972 / ATCC 24843) GN=SPBC1703.07 PE=1 SV=1	375	C	20	0
sp|O74330|RS27_SCHPO	rps27	83	3	2	4	3	240.104	187.155	255.101	170.494	3.61446	2.40964	4.81928	3.61446	0.403356	0.403356	843.373	40S ribosomal protein S27 OS=Schizosaccharomyces pombe (strain 972 / ATCC 24843) GN=rps27 PE=3 SV=1	781	C	12	0
sp|P0CH06|RL401_SCHPO	ubi1	128	3	2	4	4	155.692	121.358	165.417	147.406	2.34375	1.5625	3.125	3.125	0.403356	0	625	Ubiquitin-60S ribosomal protein L40 OS=Schizosaccharomyces pombe (strain 972 / ATCC 24843) GN=ubi1 PE=1 SV=1	471		0	0
sp|P0CH07|RL402_SCHPO	uep1	128	3	2	4	4	155.692	121.358	165.417	147.406	2.34375	1.5625	3.125	3.125	0.403356	0	625	Ubiquitin-60S ribosomal protein L40 OS=Schizosaccharomyces pombe (strain 972 / ATCC 24843) GN=uep1 PE=1 SV=1	471		0	0
sp|Q9P7H3|PHB1_SCHPO	phb1	282	3	0	4	12	70.6688	0	75.083	200.723	1.06383	0	1.41844	4.25532	0.403356	-1.56131	567.376	Prohibitin-1 OS=Schizosaccharomyces pombe (strain 972 / ATCC 24843) GN=phb1 PE=3 SV=1	91	C	19	0
sp|Q09188|ADT_SCHPO	anc1	322	3	0	4	7	61.8901	0	65.7559	102.543	0.931677	0	1.24224	2.17391	0.403356	-0.792195	341.615	ADP,ATP carrier protein OS=Schizosaccharomyces pombe (strain 972 / ATCC 24843) GN=anc1 PE=2 SV=1	558	C	14	0
sp|O59797|YCO6_SCHPO	SPCC364.06	393	3	4	4	8	50.7089	79.0527	53.8763	96.0204	0.763359	1.01781	1.01781	2.03562	0.403356	-0.982298	305.344	Putative nucleosome assembly protein C364.06 OS=Schizosaccharomyces pombe (strain 972 / ATCC 24843) GN=SPCC364.06 PE=1 SV=1	211	C	19	0
sp|Q09100|RNP24_SCHPO	rnp24	369	3	0	4	5	54.0071	0	57.3805	63.916	0.813008	0	1.08401	1.35501	0.403356	-0.314873	243.902	RNA-binding protein rnp24 OS=Schizosaccharomyces pombe (strain 972 / ATCC 24843) GN=rnp24 PE=3 SV=2	193	C	12	0
sp|P47943|IF4A_SCHPO	tif1	392	3	1	4	5	50.8383	19.8136	54.0138	60.1658	0.765306	0.255102	1.02041	1.27551	0.403356	-0.314873	229.592	ATP-dependent RNA helicase eIF4A OS=Schizosaccharomyces pombe (strain 972 / ATCC 24843) GN=tif1 PE=1 SV=2	137	C	12	1
sp|P0CG72|UBI4P_SCHPO	ubi4	382	3	2	4	4	52.1691	40.6645	55.4277	49.3927	0.78534	0.52356	1.04712	1.04712	0.403356	0	209.424	Polyubiquitin OS=Schizosaccharomyces pombe (strain 972 / ATCC 24843) GN=ubi4 PE=1 SV=1	471		0	0
sp|O14307|TRM61_SCHPO	cpd1	364	3	2	4	3	54.7489	42.6754	58.1687	38.8764	0.824176	0.549451	1.0989	0.824176	0.403356	0.403356	192.308	tRNA (adenine(58)-N(1))-methyltransferase catalytic subunit trm61 OS=Schizosaccharomyces pombe (strain 972 / ATCC 24843) GN=cpd1 PE=3 SV=1	778	C	12	0
sp|Q9HGL4|TRM6_SCHPO	gcd10	462	3	0	4	3	43.1355	0	45.8299	30.6299	0.649351	0	0.865801	0.649351	0.403356	0.403356	151.515	tRNA (adenine(58)-N(1))-methyltransferase non-catalytic subunit trm6 OS=Schizosaccharomyces pombe (strain 972 / ATCC 24843) GN=gcd10 PE=3 SV=1	615	C	10	0
tr|O74819|O74819_SCHPM	ubi4	610	3	2	4	4	32.6698	25.4653	34.7105	30.9311	0.491803	0.327869	0.655738	0.655738	0.403356	0	131.148	Polyubiquitin OS=Schizosaccharomyces pombe GN=ubi4 PE=4 SV=2	471		0	0
sp|O59838|HSP7F_SCHPO	pss1	720	13	16	17	38	119.941	172.598	124.982	248.953	1.80556	2.22222	2.36111	5.27778	0.38443	-1.15579	763.889	Heat shock protein homolog pss1 OS=Schizosaccharomyces pombe (strain 972 / ATCC 24843) GN=pss1 PE=1 SV=2	52	C	84	0
sp|Q9P7T8|YIW2_SCHPO	SPAC694.02	1717	20	8	26	12	77.3776	36.1883	80.1555	32.9668	1.16482	0.465929	1.51427	0.698893	0.376854	1.10904	221.316	Uncharacterized helicase C694.02 OS=Schizosaccharomyces pombe (strain 972 / ATCC 24843) GN=SPAC694.02 PE=3 SV=1	189	C	0	66
sp|P28189|RS13_SCHPO	rps13	151	10	10	13	14	439.925	514.366	455.719	437.338	6.62252	6.62252	8.60927	9.27152	0.375212	-0.106128	1788.08	40S ribosomal protein S13 OS=Schizosaccharomyces pombe (strain 972 / ATCC 24843) GN=rps13 PE=1 SV=2	38	C	47	0
sp|O14363|RL1A_SCHPO	rpl102	216	10	11	13	14	307.54	395.538	318.581	305.731	4.62963	5.09259	6.01852	6.48148	0.375212	-0.106128	1250	60S ribosomal protein L1-A OS=Schizosaccharomyces pombe (strain 972 / ATCC 24843) GN=rpl102 PE=1 SV=1	100	C	6	0
sp|O94489|EF3_SCHPO	tef3	1047	14	12	18	22	88.8254	89.0192	91.0031	99.1156	1.33715	1.14613	1.7192	2.10124	0.360295	-0.288057	382.044	Elongation factor 3 OS=Schizosaccharomyces pombe (strain 972 / ATCC 24843) GN=tef3 PE=1 SV=1	143	C	66	0
sp|O13784|RS24A_SCHPO	rps2401	134	7	8	9	7	347.016	463.697	355.523	246.41	5.22388	5.97015	6.71642	5.22388	0.358048	0.358048	1194.03	40S ribosomal protein S24-A OS=Schizosaccharomyces pombe (strain 972 / ATCC 24843) GN=rps2401 PE=3 SV=3	726	C	4	0
sp|P78804|DHE4_SCHPO	gdh1	451	7	8	9	7	103.104	137.772	105.632	73.2129	1.55211	1.77384	1.99557	1.55211	0.358048	0.358048	354.767	NADP-specific glutamate dehydrogenase OS=Schizosaccharomyces pombe (strain 972 / ATCC 24843) GN=gdh1 PE=1 SV=2	18	C	31	0
sp|Q09181|DHH1_SCHPO	ste13	485	7	0	9	8	95.8765	0	98.2271	77.8062	1.4433	0	1.85567	1.64948	0.358048	0.167945	350.515	Putative ATP-dependent RNA helicase ste13 OS=Schizosaccharomyces pombe (strain 972 / ATCC 24843) GN=ste13 PE=3 SV=1	595	C	24	0
sp|O60102|RLI1_SCHPO	rli1	593	7	4	9	8	78.415	52.3907	80.3375	63.6357	1.18044	0.674536	1.51771	1.34907	0.358048	0.167945	286.678	Translation initiation factor rli1 OS=Schizosaccharomyces pombe (strain 972 / ATCC 24843) GN=rli1 PE=3 SV=1	166	C	28	0
sp|Q10232|RL9A_SCHPO	rpl901	190	11	8	14	14	384.587	327.028	390.036	347.568	5.78947	4.21053	7.36842	7.36842	0.345135	0	1473.68	60S ribosomal protein L9-A OS=Schizosaccharomyces pombe (strain 972 / ATCC 24843) GN=rpl901 PE=3 SV=1	299	C	20	27
sp|P0CT53|EF1A1_SCHPO	tef101	460	19	21	24	22	274.379	354.577	276.175	225.596	4.13043	4.56522	5.21739	4.78261	0.335461	0.124987	1000	Elongation factor 1-alpha-A OS=Schizosaccharomyces pombe (strain 972 / ATCC 24843) GN=tef101 PE=1 SV=1	399	C	0	86
sp|P0CT54|EF1A2_SCHPO	tef102	460	19	21	24	22	274.379	354.577	276.175	225.596	4.13043	4.56522	5.21739	4.78261	0.335461	0.124987	1000	Elongation factor 1-alpha-B OS=Schizosaccharomyces pombe (strain 972 / ATCC 24843) GN=tef102 PE=1 SV=1	399		0	0
sp|P0CT55|EF1A3_SCHPO	tef103	460	19	21	24	22	274.379	354.577	276.175	225.596	4.13043	4.56522	5.21739	4.78261	0.335461	0.124987	1000	Elongation factor 1-alpha-B/C OS=Schizosaccharomyces pombe (strain 972 / ATCC 24843) GN=tef103 PE=1 SV=1	399		0	0
sp|O14460|EF2_SCHPO	eft201	842	40	31	50	47	315.576	285.956	314.332	263.3	4.75059	3.68171	5.93824	5.58195	0.321208	0.0890835	1152.02	Elongation factor 2 OS=Schizosaccharomyces pombe (strain 972 / ATCC 24843) GN=eft201 PE=1 SV=2	96	C	165	3
sp|O14388|RL27A_SCHPO	rpl2701	136	12	10	15	14	586.135	571.097	583.825	485.574	8.82353	7.35294	11.0294	10.2941	0.319542	0.0988534	2132.35	60S ribosomal protein L27-A OS=Schizosaccharomyces pombe (strain 972 / ATCC 24843) GN=rpl2701 PE=2 SV=2	579	C	34	0
sp|Q9P3T6|RS5B_SCHPO	rps502	203	12	13	15	15	392.682	497.389	391.134	348.547	5.91133	6.40394	7.38916	7.38916	0.319542	0	1477.83	40S ribosomal protein S5-B OS=Schizosaccharomyces pombe (strain 972 / ATCC 24843) GN=rps502 PE=3 SV=1	326	C	6	49
sp|P08094|RLA2_SCHPO	rpp201	110	8	5	10	11	483.118	353.042	481.214	471.7	7.27273	4.54545	9.09091	10	0.318361	-0.136204	1909.09	60S acidic ribosomal protein P2-alpha OS=Schizosaccharomyces pombe (strain 972 / ATCC 24843) GN=rpp201 PE=1 SV=1	19	C	26	5
sp|P0CT79|RS28A_SCHPO	rps2801	68	4	4	5	4	390.757	456.878	389.217	277.471	5.88235	5.88235	7.35294	5.88235	0.314873	0.314873	1323.53	40S ribosomal protein S28-A OS=Schizosaccharomyces pombe (strain 972 / ATCC 24843) GN=rps2801 PE=3 SV=1	383	C	0	17
sp|P0CT80|RS28B_SCHPO	rps2802	68	4	4	5	4	390.757	456.878	389.217	277.471	5.88235	5.88235	7.35294	5.88235	0.314873	0.314873	1323.53	40S ribosomal protein S28-B OS=Schizosaccharomyces pombe (strain 972 / ATCC 24843) GN=rps2802 PE=3 SV=1	383		0	0
sp|O94550|PHB2_SCHPO	phb2	288	4	2	5	12	92.2621	53.937	91.8984	196.542	1.38889	0.694444	1.73611	4.16667	0.314873	-1.24644	590.278	Prohibitin-2 OS=Schizosaccharomyces pombe (strain 972 / ATCC 24843) GN=phb2 PE=1 SV=2	23	C	23	0
sp|Q9UUC1|RL21A_SCHPO	rpl2101	160	4	5	5	4	166.072	242.716	165.417	117.925	2.5	3.125	3.125	2.5	0.314873	0.314873	562.5	60S ribosomal protein L21-A OS=Schizosaccharomyces pombe (strain 972 / ATCC 24843) GN=rpl2101 PE=3 SV=1	120	C	8	0
sp|O42700|TAL1_SCHPO	tal1	322	4	4	5	5	82.5201	96.4835	82.1949	73.2453	1.24224	1.24224	1.5528	1.5528	0.314873	0	310.559	Transaldolase OS=Schizosaccharomyces pombe (strain 972 / ATCC 24843) GN=tal1 PE=1 SV=2	245	C	3	15
sp|O74791|GRN1_SCHPO	grn1	470	4	1	5	8	56.5351	16.5254	56.3122	80.2894	0.851064	0.212766	1.06383	1.70213	0.314873	-0.667425	276.596	GTPase grn1 OS=Schizosaccharomyces pombe (strain 972 / ATCC 24843) GN=grn1 PE=1 SV=1	630	C	18	0
sp|Q09741|SPEE_SCHPO	SPBC12C2.07c	298	4	6	5	1	89.166	156.381	88.8146	15.8289	1.34228	2.01342	1.67785	0.33557	0.314873	2.21299	201.342	Spermidine synthase OS=Schizosaccharomyces pombe (strain 972 / ATCC 24843) GN=SPBC12C2.07c PE=3 SV=1	298	C	16	0
sp|O59787|SRP72_SCHPO	srp72	561	4	0	5	6	47.3645	0	47.1778	50.4492	0.713012	0	0.891266	1.06952	0.314873	-0.258312	196.078	Signal recognition particle subunit srp72 OS=Schizosaccharomyces pombe (strain 972 / ATCC 24843) GN=srp72 PE=3 SV=1	183	C	15	0
sp|O13370|DED1_SCHPO	ded1	636	13	9	16	18	135.782	109.909	133.166	133.5	2.04403	1.41509	2.51572	2.83019	0.297494	-0.168929	534.591	ATP-dependent RNA helicase ded1 OS=Schizosaccharomyces pombe (strain 972 / ATCC 24843) GN=ded1 PE=1 SV=1	271	C	54	0
sp|P40372|RL3A_SCHPO	rpl301	388	32	27	39	44	547.865	540.482	532.063	534.918	8.24742	6.95876	10.0515	11.3402	0.284595	-0.17361	2139.18	60S ribosomal protein L3-A OS=Schizosaccharomyces pombe (strain 972 / ATCC 24843) GN=rpl301 PE=1 SV=2	107	C	5	137
sp|O60101|PGK_SCHPO	pgk1	414	15	17	18	20	240.684	318.932	230.146	227.874	3.62319	4.10628	4.34783	4.83092	0.261441	-0.151206	917.874	Phosphoglycerate kinase OS=Schizosaccharomyces pombe (strain 972 / ATCC 24843) GN=pgk1 PE=1 SV=1	39	C	70	0
sp|P79015|RL32A_SCHPO	rpl3202	127	5	7	6	7	261.53	428.098	250.079	259.992	3.93701	5.51181	4.72441	5.51181	0.258312	-0.21901	1023.62	60S ribosomal protein L32-A OS=Schizosaccharomyces pombe (strain 972 / ATCC 24843) GN=rpl3202 PE=1 SV=2	535	C	8	0
sp|P0C016|RS27A_SCHPO	ubi3	150	5	5	6	7	221.429	258.897	211.734	220.127	3.33333	3.33333	4	4.66667	0.258312	-0.21901	866.667	Ubiquitin-40S ribosomal protein S27a OS=Schizosaccharomyces pombe (strain 972 / ATCC 24843) GN=ubi3 PE=1 SV=2	471	C	0	23
sp|P0C8R3|RS27B_SCHPO	ubi5	150	5	5	6	7	221.429	258.897	211.734	220.127	3.33333	3.33333	4	4.66667	0.258312	-0.21901	866.667	Ubiquitin-40S ribosomal protein S27b OS=Schizosaccharomyces pombe (strain 972 / ATCC 24843) GN=ubi5 PE=1 SV=2	471		0	0
sp|O42706|RL21B_SCHPO	rpl2102	160	5	6	6	5	207.59	291.26	198.501	147.406	3.125	3.75	3.75	3.125	0.258312	0.258312	687.5	60S ribosomal protein L21-B OS=Schizosaccharomyces pombe (strain 972 / ATCC 24843) GN=rpl2102 PE=2 SV=2	120	C	12	10
sp|P78954|IF4E1_SCHPO	tif451	218	5	5	6	7	152.359	178.14	145.688	151.463	2.29358	2.29358	2.75229	3.21101	0.258312	-0.21901	596.33	Eukaryotic translation initiation factor 4E-1 OS=Schizosaccharomyces pombe (strain 972 / ATCC 24843) GN=tif451 PE=3 SV=1	398	C	23	0
sp|O43030|FES1_SCHPO	fes1	287	5	6	6	4	115.729	162.375	110.662	65.7422	1.74216	2.09059	2.09059	1.39373	0.258312	0.573185	348.432	Hsp70 nucleotide exchange factor fes1 OS=Schizosaccharomyces pombe (strain 972 / ATCC 24843) GN=fes1 PE=1 SV=1	118	C	21	0
sp|O42943|YBP8_SCHPO	SPBC16H5.08c	618	5	0	6	9	53.7449	0	51.3917	68.6942	0.809061	0	0.970874	1.45631	0.258312	-0.577057	242.718	Uncharacterized ABC transporter ATP-binding protein C16H5.08c OS=Schizosaccharomyces pombe (strain 972 / ATCC 24843) GN=SPBC16H5.08c PE=1 SV=1	17	C	20	0
sp|O60164|PESC_SCHPO	ppp1	607	5	0	6	7	54.7189	0	52.3231	54.397	0.823723	0	0.988468	1.15321	0.258312	-0.21901	214.168	Pescadillo homolog OS=Schizosaccharomyces pombe (strain 972 / ATCC 24843) GN=ppp1 PE=3 SV=1	325	C	18	0
sp|O42984|RS17A_SCHPO	rps1701	131	11	11	13	12	557.798	652.184	525.294	432.092	8.39695	8.39695	9.92366	9.16031	0.239007	0.11456	1908.4	40S ribosomal protein S17-A OS=Schizosaccharomyces pombe (strain 972 / ATCC 24843) GN=rps1701 PE=3 SV=1	162	C	22	0
sp|P0CT73|RS11A_SCHPO	rps1101	152	11	12	13	11	480.734	613.178	452.721	341.362	7.23684	7.89474	8.55263	7.23684	0.239007	0.239007	1578.95	40S ribosomal protein S11-A OS=Schizosaccharomyces pombe (strain 972 / ATCC 24843) GN=rps1101 PE=2 SV=1	360	C	0	47
sp|P0CT74|RS11B_SCHPO	rps1102	152	11	12	13	11	480.734	613.178	452.721	341.362	7.23684	7.89474	8.55263	7.23684	0.239007	0.239007	1578.95	40S ribosomal protein S11-B OS=Schizosaccharomyces pombe (strain 972 / ATCC 24843) GN=rps1102 PE=3 SV=1	360		0	0
sp|O14277|RS5A_SCHPO	rps5	203	11	11	13	14	359.958	420.868	338.983	325.31	5.41872	5.41872	6.40394	6.89655	0.239007	-0.106128	1330.05	40S ribosomal protein S5-A OS=Schizosaccharomyces pombe (strain 972 / ATCC 24843) GN=rps5 PE=3 SV=1	326		0	0
sp|P0CT56|RS14A_SCHPO	rps1401	139	12	13	14	13	573.485	726.403	533.143	441.158	8.63309	9.35252	10.0719	9.35252	0.220688	0.106128	1942.45	40S ribosomal protein S14-A OS=Schizosaccharomyces pombe (strain 972 / ATCC 24843) GN=rps1401 PE=3 SV=1	300		0	0
sp|P0CT57|RS14B_SCHPO	rps1402	139	12	13	14	13	573.485	726.403	533.143	441.158	8.63309	9.35252	10.0719	9.35252	0.220688	0.106128	1942.45	40S ribosomal protein S14-B OS=Schizosaccharomyces pombe (strain 972 / ATCC 24843) GN=rps1402 PE=3 SV=1	300	C	0	52
sp|O43024|YGVA_SCHPO	SPBC354.10	963	12	6	14	14	82.7772	48.392	76.9542	68.5753	1.24611	0.623053	1.45379	1.45379	0.220688	0	290.758	CUE domain-containing protein C354.10 OS=Schizosaccharomyces pombe (strain 972 / ATCC 24843) GN=SPBC354.10 PE=1 SV=1	84	C	46	0
sp|P36584|RL3B_SCHPO	rpl302	388	32	27	37	44	547.865	540.482	504.778	534.918	8.24742	6.95876	9.53608	11.3402	0.208846	-0.249359	2087.63	60S ribosomal protein L3-B OS=Schizosaccharomyces pombe (strain 972 / ATCC 24843) GN=rpl302 PE=3 SV=2	107	C	3	0
sp|O14069|RL28E_SCHPO	rpl44	134	7	4	8	7	347.016	231.848	316.021	246.41	5.22388	2.98507	5.97015	5.22388	0.190103	0.190103	1119.4	Probable 60S ribosomal protein L28e OS=Schizosaccharomyces pombe (strain 972 / ATCC 24843) GN=rpl44 PE=1 SV=1	225	C	26	0
sp|O13672|RL8_SCHPO	rpl8	259	22	14	25	25	564.259	419.834	510.941	455.309	8.49421	5.40541	9.65251	9.65251	0.183641	0	1930.5	60S ribosomal protein L8 OS=Schizosaccharomyces pombe (strain 972 / ATCC 24843) GN=rpl8 PE=1 SV=3	388	C	86	0
sp|O42699|RL19B_SCHPO	rpl1902	193	15	13	17	21	516.285	523.161	466.254	513.249	7.77202	6.73575	8.80829	10.8808	0.179448	-0.303247	1968.91	60S ribosomal protein L19-B OS=Schizosaccharomyces pombe (strain 972 / ATCC 24843) GN=rpl1902 PE=2 SV=2	165	C	6	0
sp|Q09757|RS9A_SCHPO	rps901	191	15	11	17	20	521.691	447.31	471.136	493.927	7.8534	5.75916	8.90052	10.4712	0.179448	-0.233199	1937.17	40S ribosomal protein S9-A OS=Schizosaccharomyces pombe (strain 972 / ATCC 24843) GN=rps901 PE=1 SV=2	432	C	1	0
sp|Q10161|CLH_SCHPO	chc1	1666	15	9	17	7	59.8097	41.9582	54.0138	19.8193	0.90036	0.540216	1.02041	0.420168	0.179448	1.26811	144.058	Probable clathrin heavy chain OS=Schizosaccharomyces pombe (strain 972 / ATCC 24843) GN=chc1 PE=1 SV=1	40	C	48	0
sp|P0CT66|RS18A_SCHPO	rps1801	152	8	8	9	8	349.625	408.785	313.422	248.263	5.26316	5.26316	5.92105	5.26316	0.167945	0.167945	1118.42	40S ribosomal protein S18-A OS=Schizosaccharomyces pombe (strain 972 / ATCC 24843) GN=rps1801 PE=3 SV=1	88	C	0	33
sp|P0CT67|RS18B_SCHPO	rps1802	152	8	8	9	8	349.625	408.785	313.422	248.263	5.26316	5.26316	5.92105	5.26316	0.167945	0.167945	1118.42	40S ribosomal protein S18-B OS=Schizosaccharomyces pombe (strain 972 / ATCC 24843) GN=rps1802 PE=3 SV=1	88		0	0
sp|O42848|RL16A_SCHPO	rpl1602	197	8	7	9	8	269.761	275.982	241.828	191.553	4.06091	3.5533	4.56853	4.06091	0.167945	0.167945	862.944	60S ribosomal protein L16-A OS=Schizosaccharomyces pombe (strain 972 / ATCC 24843) GN=rpl1602 PE=1 SV=1	591	C	3	0
sp|P35551|FBRL_SCHPO	fib1	305	8	6	9	10	174.239	152.792	156.197	154.656	2.62295	1.96721	2.95082	3.27869	0.167945	-0.150417	622.951	rRNA 2'-O-methyltransferase fibrillarin OS=Schizosaccharomyces pombe (strain 972 / ATCC 24843) GN=fib1 PE=1 SV=1	333	C	33	0
sp|P40375|MAOX_SCHPO	mae2	565	8	10	9	10	94.0583	137.468	84.3188	83.4867	1.41593	1.76991	1.59292	1.76991	0.167945	-0.150417	336.283	NAD-dependent malic enzyme OS=Schizosaccharomyces pombe (strain 972 / ATCC 24843) GN=mae2 PE=1 SV=1	25	C	26	11
sp|P79071|RL6_SCHPO	rpl6	195	9	6	10	14	306.594	238.982	271.454	338.656	4.61538	3.07692	5.12821	7.17949	0.150417	-0.48134	1230.77	60S ribosomal protein L6 OS=Schizosaccharomyces pombe (strain 972 / ATCC 24843) GN=rpl6 PE=1 SV=2	297	C	39	0
sp|O74905|RL9B_SCHPO	rpl902	189	9	5	10	11	316.327	205.474	280.071	274.534	4.7619	2.6455	5.29101	5.82011	0.150417	-0.136204	1111.11	60S ribosomal protein L9-B OS=Schizosaccharomyces pombe (strain 972 / ATCC 24843) GN=rpl902 PE=3 SV=1	299	C	8	0
sp|Q10475|IF4G_SCHPO	tif471	1403	29	19	32	36	137.308	105.183	120.732	121.035	2.067	1.35424	2.28083	2.56593	0.141554	-0.169426	484.676	Eukaryotic translation initiation factor 4 gamma OS=Schizosaccharomyces pombe (strain 972 / ATCC 24843) GN=tif471 PE=1 SV=1	61	C	116	0
sp|O74538|RL27B_SCHPO	rpl2702	136	10	7	11	11	488.446	399.768	428.138	381.522	7.35294	5.14706	8.08824	8.08824	0.136204	0	1617.65	60S ribosomal protein L27-B OS=Schizosaccharomyces pombe (strain 972 / ATCC 24843) GN=rpl2702 PE=3 SV=1	579	C	22	17
sp|O74864|RLA0_SCHPO	rpp0	312	10	10	11	16	212.912	248.94	186.624	241.897	3.20513	3.20513	3.52564	5.12821	0.136204	-0.536501	865.385	60S acidic ribosomal protein P0 OS=Schizosaccharomyces pombe (strain 972 / ATCC 24843) GN=rpp0 PE=3 SV=1	477	C	47	0
sp|Q9Y7U7|SND1_SCHPO	snd1	878	10	2	11	16	75.6591	17.6923	66.3176	85.959	1.13895	0.22779	1.25285	1.82232	0.136204	-0.536501	307.517	Staphylococcal nuclease domain-containing protein 1 OS=Schizosaccharomyces pombe (strain 972 / ATCC 24843) GN=snd1 PE=1 SV=1	354	C	39	0
sp|P36604|GRP78_SCHPO	bip1	663	21	8	23	24	210.408	93.7185	183.63	170.751	3.16742	1.20664	3.46908	3.61991	0.13065	-0.0611403	708.899	78 kDa glucose-regulated protein homolog OS=Schizosaccharomyces pombe (strain 972 / ATCC 24843) GN=bip1 PE=3 SV=2	146	C	72	4
sp|O74391|RL25B_SCHPO	rpl2502	141	11	17	12	17	518.238	936.438	450.498	568.716	7.80142	12.0567	8.51064	12.0567	0.124447	-0.498989	2056.74	60S ribosomal protein L25-B OS=Schizosaccharomyces pombe (strain 972 / ATCC 24843) GN=rpl2502 PE=3 SV=1	660	C	9	48
sp|P0CT70|RL2A_SCHPO	rpl801	253	11	12	12	11	288.82	368.392	251.068	205.087	4.34783	4.74308	4.74308	4.34783	0.124447	0.124447	909.091	60S ribosomal protein L2-A OS=Schizosaccharomyces pombe (strain 972 / ATCC 24843) GN=rpl801 PE=3 SV=1	597		0	0
sp|P0CT71|RL2B_SCHPO	rpl802	253	11	12	12	11	288.82	368.392	251.068	205.087	4.34783	4.74308	4.74308	4.34783	0.124447	0.124447	909.091	60S ribosomal protein L2-B OS=Schizosaccharomyces pombe (strain 972 / ATCC 24843) GN=rpl802 PE=3 SV=1	597	C	0	46
sp|P0CT72|RL2C_SCHPO	rpl803	253	11	12	12	11	288.82	368.392	251.068	205.087	4.34783	4.74308	4.74308	4.34783	0.124447	0.124447	909.091	60S ribosomal protein L2-C OS=Schizosaccharomyces pombe (strain 972 / ATCC 24843) GN=rpl803 PE=3 SV=1	597		0	0
sp|P52822|RL5A_SCHPO	rpl501	294	23	17	25	35	519.68	449.108	450.115	561.548	7.82313	5.78231	8.5034	11.9048	0.119795	-0.483784	2040.82	60S ribosomal protein L5-A OS=Schizosaccharomyces pombe (strain 972 / ATCC 24843) GN=rpl501 PE=1 SV=2	273	C	0	100
sp|O74306|RL5B_SCHPO	rpl502	294	23	17	25	35	519.68	449.108	450.115	561.548	7.82313	5.78231	8.5034	11.9048	0.119795	-0.483784	2040.82	60S ribosomal protein L5-B OS=Schizosaccharomyces pombe (strain 972 / ATCC 24843) GN=rpl502 PE=2 SV=1	273		0	0
sp|P56289|IF5A1_SCHPO	tif51a	157	12	6	13	15	507.735	296.825	438.303	450.669	7.64331	3.82166	8.28025	9.55414	0.11456	-0.204982	1783.44	Eukaryotic translation initiation factor 5A-1 OS=Schizosaccharomyces pombe (strain 972 / ATCC 24843) GN=tif51a PE=1 SV=1	296	C	6	0
sp|Q9UST4|IF5A2_SCHPO	tif51b	169	12	8	13	16	471.683	367.665	407.181	446.58	7.10059	4.73373	7.69231	9.46746	0.11456	-0.297494	1715.98	Eukaryotic translation initiation factor 5A-2 OS=Schizosaccharomyces pombe (strain 972 / ATCC 24843) GN=tif51b PE=3 SV=2	296	C	9	40
sp|P36585|RL28A_SCHPO	rpl2802	148	12	13	13	11	538.611	682.23	464.956	350.588	8.10811	8.78378	8.78378	7.43243	0.11456	0.239007	1621.62	60S ribosomal protein L28-A OS=Schizosaccharomyces pombe (strain 972 / ATCC 24843) GN=rpl2802 PE=3 SV=3	93	C	18	31
sp|Q10192|RL18A_SCHPO	rpl1801	187	13	9	14	16	461.804	373.809	396.293	403.594	6.95187	4.81283	7.48663	8.55615	0.106128	-0.191366	1604.28	60S ribosomal protein L18-A OS=Schizosaccharomyces pombe (strain 972 / ATCC 24843) GN=rpl1801 PE=1 SV=1	92	C	16	0
sp|P05734|RL19A_SCHPO	rpl1901	193	15	14	16	20	516.285	563.404	438.827	488.808	7.77202	7.25389	8.29016	10.3627	0.0925121	-0.320135	1865.28	60S ribosomal protein L19-A OS=Schizosaccharomyces pombe (strain 972 / ATCC 24843) GN=rpl1901 PE=1 SV=3	165	C	5	60
sp|P10989|ACT_SCHPO	act1	375	15	17	16	20	265.715	352.101	225.85	251.573	4	4.53333	4.26667	5.33333	0.0925121	-0.320135	960	Actin OS=Schizosaccharomyces pombe (strain 972 / ATCC 24843) GN=act1 PE=1 SV=1	89	C	68	0
sp|O59675|RS9B_SCHPO	rps902	192	17	12	18	21	588.171	485.433	496.251	515.922	8.85417	6.25	9.375	10.9375	0.0819934	-0.221253	2031.25	40S ribosomal protein S9-B OS=Schizosaccharomyces pombe (strain 972 / ATCC 24843) GN=rps902 PE=1 SV=3	432	C	6	62
sp|Q92345|PDC2_SCHPO	SPAC1F8.07c	569	17	19	18	20	198.469	259.352	167.452	165.8	2.9877	3.33919	3.16344	3.51494	0.0819934	-0.151206	667.838	Probable pyruvate decarboxylase C1F8.07c OS=Schizosaccharomyces pombe (strain 972 / ATCC 24843) GN=SPAC1F8.07c PE=1 SV=3	8	C	74	0
sp|P25457|RL7B_SCHPO	rpl702	250	19	14	20	25	504.858	434.948	423.468	471.7	7.6	5.6	8	10	0.0736229	-0.320492	1800	60S ribosomal protein L7-B OS=Schizosaccharomyces pombe (strain 972 / ATCC 24843) GN=rpl702 PE=3 SV=1	49	C	49	3
sp|Q09781|RS3A1_SCHPO	rps101	252	19	17	20	20	500.851	523.959	420.107	374.365	7.53968	6.74603	7.93651	7.93651	0.0736229	0	1587.3	40S ribosomal protein S1-A OS=Schizosaccharomyces pombe (strain 972 / ATCC 24843) GN=rps101 PE=3 SV=2	204	C	44	32
sp|Q10330|RL25A_SCHPO	rpl2501	141	12	16	12	17	565.351	881.353	450.498	568.716	8.51064	11.3475	8.51064	12.0567	0	-0.498989	2056.74	60S ribosomal protein L25-A OS=Schizosaccharomyces pombe (strain 972 / ATCC 24843) GN=rpl2501 PE=1 SV=1	660	C	9	0
sp|P78946|RL26_SCHPO	rpl26	126	12	11	12	12	632.654	678.065	504.128	449.238	9.52381	8.73016	9.52381	9.52381	0	0	1904.76	60S ribosomal protein L26 OS=Schizosaccharomyces pombe (strain 972 / ATCC 24843) GN=rpl26 PE=3 SV=1	119	C	0	47
tr|U3PYE6|U3PYE6_SCHPM	rpl26	126	12	11	12	12	632.654	678.065	504.128	449.238	9.52381	8.73016	9.52381	9.52381	0	0	1904.76	Ribosomal protein L26 OS=Schizosaccharomyces pombe GN=rpl26 PE=3 SV=1	119		0	0
sp|O94438|RS3A2_SCHPO	rps102	252	20	16	20	21	527.212	493.138	420.107	393.083	7.93651	6.34921	7.93651	8.33333	0	-0.0700475	1626.98	40S ribosomal protein S1-B OS=Schizosaccharomyces pombe (strain 972 / ATCC 24843) GN=rps102 PE=1 SV=3	204	C	45	0
sp|O60128|RS3_SCHPO	rps3	249	21	13	21	17	560.242	405.502	446.427	322.044	8.43373	5.22088	8.43373	6.82731	0	0.303247	1526.1	40S ribosomal protein S3 OS=Schizosaccharomyces pombe (strain 972 / ATCC 24843) GN=rps3 PE=1 SV=1	37	C	72	0
sp|O74836|RL1B_SCHPO	rpl101	216	15	15	15	16	461.31	539.37	367.594	349.407	6.94444	6.94444	6.94444	7.40741	0	-0.0925121	1435.19	60S ribosomal protein L1-B OS=Schizosaccharomyces pombe (strain 972 / ATCC 24843) GN=rpl101 PE=1 SV=1	100	C	19	42
sp|Q9USG6|RL33B_SCHPO	rpl35a	108	6	5	6	9	369.048	359.58	294.075	393.083	5.55556	4.62963	5.55556	8.33333	0	-0.577057	1388.89	60S ribosomal protein L33-B OS=Schizosaccharomyces pombe (strain 972 / ATCC 24843) GN=rpl35a PE=1 SV=1	544	C	15	11
sp|P0CT77|RL11A_SCHPO	rpl1101	174	10	10	10	14	381.774	446.375	304.215	379.529	5.74713	5.74713	5.74713	8.04598	0	-0.48134	1379.31	60S ribosomal protein L11-A OS=Schizosaccharomyces pombe (strain 972 / ATCC 24843) GN=rpl1101 PE=2 SV=1	53	C	0	44
sp|P0CT78|RL11B_SCHPO	rpl1102	174	10	10	10	14	381.774	446.375	304.215	379.529	5.74713	5.74713	5.74713	8.04598	0	-0.48134	1379.31	60S ribosomal protein L11-B OS=Schizosaccharomyces pombe (strain 972 / ATCC 24843) GN=rpl1102 PE=2 SV=1	53		0	0
sp|P0CT62|RS30A_SCHPO	rps3001	61	4	3	4	4	435.598	381.98	347.105	309.311	6.55738	4.91803	6.55738	6.55738	0	0	1311.48	40S ribosomal protein S30-A OS=Schizosaccharomyces pombe (strain 972 / ATCC 24843) GN=rps3001 PE=3 SV=1	551		0	0
sp|P0CT63|RS30_SCHPO	rps3002	61	4	3	4	4	435.598	381.98	347.105	309.311	6.55738	4.91803	6.55738	6.55738	0	0	1311.48	40S ribosomal protein S30-B OS=Schizosaccharomyces pombe (strain 972 / ATCC 24843) GN=rps3002 PE=3 SV=1	551	C	0	15
sp|Q9P784|RL4B_SCHPO	rpl401	363	22	21	22	25	402.598	449.326	320.809	324.862	6.06061	5.78512	6.06061	6.88705	0	-0.183641	1294.77	60S ribosomal protein L4-B OS=Schizosaccharomyces pombe (strain 972 / ATCC 24843) GN=rpl401 PE=3 SV=1	94	C	19	0
sp|P04909|H2A1_SCHPO	hta1	132	9	11	9	8	452.923	647.244	360.91	285.879	6.81818	8.33333	6.81818	6.06061	0	0.167945	1287.88	Histone H2A-alpha OS=Schizosaccharomyces pombe (strain 972 / ATCC 24843) GN=hta1 PE=1 SV=3	102		0	0
sp|Q09900|RL38B_SCHPO	rpl3802	74	3	4	3	5	269.305	419.834	214.595	318.716	4.05405	5.40541	4.05405	6.75676	0	-0.718229	1081.08	60S ribosomal protein L38-2 OS=Schizosaccharomyces pombe (strain 972 / ATCC 24843) GN=rpl3802 PE=3 SV=1	763	C	11	4
sp|Q10101|RS7_SCHPO	rps7	195	10	13	10	11	340.66	517.795	271.454	266.087	5.12821	6.66667	5.12821	5.64103	0	-0.136204	1076.92	40S ribosomal protein S7 OS=Schizosaccharomyces pombe (strain 972 / ATCC 24843) GN=rps7 PE=1 SV=2	144	C	44	0
sp|Q9USR7|RL38A_SCHPO	rpl3801	74	5	3	5	2	448.842	314.875	357.659	127.486	6.75676	4.05405	6.75676	2.7027	0	1.28011	945.946	60S ribosomal protein L38-1 OS=Schizosaccharomyces pombe (strain 972 / ATCC 24843) GN=rpl3801 PE=3 SV=1	763	C	11	0
sp|O42991|RL16B_SCHPO	rpl1601	197	8	7	8	8	269.761	275.982	214.958	191.553	4.06091	3.5533	4.06091	4.06091	0	0	812.183	60S ribosomal protein L16-B OS=Schizosaccharomyces pombe (strain 972 / ATCC 24843) GN=rpl1601 PE=1 SV=1	591	C	2	29
sp|Q9HGL8|RL43A_SCHPO	rpl4301	94	3	3	3	4	212.006	247.881	168.937	200.723	3.19149	3.19149	3.19149	4.25532	0	-0.403356	744.681	60S ribosomal protein L43-A OS=Schizosaccharomyces pombe (strain 972 / ATCC 24843) GN=rpl4301 PE=3 SV=1	739	C	9	4
sp|O74887|TSA1_SCHPO	tpx1	192	8	10	8	5	276.786	404.527	220.556	122.839	4.16667	5.20833	4.16667	2.60417	0	0.667425	677.083	Peroxiredoxin tpx1 OS=Schizosaccharomyces pombe (strain 972 / ATCC 24843) GN=tpx1 PE=1 SV=1	369	C	31	0
sp|P05733|RL37B_SCHPO	rpl3702	91	3	1	3	3	218.996	85.3508	174.506	155.505	3.2967	1.0989	3.2967	3.2967	0	0	659.341	60S ribosomal protein L37-B OS=Schizosaccharomyces pombe (strain 972 / ATCC 24843) GN=rpl3702 PE=1 SV=4	876	C	5	5
sp|O94686|RL43B_SCHPO	rpl4302	94	3	1	3	3	212.006	82.6268	168.937	150.543	3.19149	1.06383	3.19149	3.19149	0	0	638.298	60S ribosomal protein L43-B OS=Schizosaccharomyces pombe (strain 972 / ATCC 24843) GN=rpl4302 PE=3 SV=1	739	C	6	0
sp|Q10281|GBLP_SCHPO	rkp1	314	8	7	8	12	169.245	173.148	134.862	180.268	2.54777	2.2293	2.54777	3.82166	0	-0.579013	636.943	Guanine nucleotide-binding protein subunit beta-like protein OS=Schizosaccharomyces pombe (strain 972 / ATCC 24843) GN=rkp1 PE=1 SV=3	198	C	35	0
sp|P09988|H31_SCHPO	hht1	136	4	4	4	4	195.378	228.439	155.687	138.735	2.94118	2.94118	2.94118	2.94118	0	0	588.235	Histone H3.1/H3.2 OS=Schizosaccharomyces pombe (strain 972 / ATCC 24843) GN=hht1 PE=1 SV=2	405	C	8	8
sp|P05767|RL39_SCHPO	rpl39	51	2	1	2	1	260.505	152.293	207.582	92.4902	3.92157	1.96078	3.92157	1.96078	0	0.932886	588.235	60S ribosomal protein L39 OS=Schizosaccharomyces pombe (strain 972 / ATCC 24843) GN=rpl39 PE=3 SV=3	877	C	6	0
sp|P09627|PMA1_SCHPO	pma1	919	22	15	22	23	159.024	126.772	126.718	118.053	2.39391	1.63221	2.39391	2.50272	0	-0.0638465	489.663	Plasma membrane ATPase 1 OS=Schizosaccharomyces pombe (strain 972 / ATCC 24843) GN=pma1 PE=1 SV=1	46	C	75	7
sp|O74976|FAT2_SCHPO	SPCC1827.03c	512	9	2	9	16	116.769	30.3395	93.0471	147.406	1.75781	0.390625	1.75781	3.125	0	-0.823122	488.281	Putative peroxisomal-coenzyme A synthetase OS=Schizosaccharomyces pombe (strain 972 / ATCC 24843) GN=SPCC1827.03c PE=1 SV=1	187	C	36	0
sp|Q92354|RL24A_SCHPO	rpl2401	149	4	1	4	3	178.332	52.127	142.103	94.9732	2.68456	0.671141	2.68456	2.01342	0	0.403356	469.799	60S ribosomal protein L24-A OS=Schizosaccharomyces pombe (strain 972 / ATCC 24843) GN=rpl2401 PE=3 SV=1	577	C	0	12
sp|O74884|RL24B_SCHPO	rpl2402	149	4	1	4	3	178.332	52.127	142.103	94.9732	2.68456	0.671141	2.68456	2.01342	0	0.403356	469.799	60S ribosomal protein L24-B OS=Schizosaccharomyces pombe (strain 972 / ATCC 24843) GN=rpl2402 PE=1 SV=1	577		0	0
sp|P05764|RS21_SCHPO	rps21	87	2	2	2	2	152.71	178.55	121.686	108.437	2.29885	2.29885	2.29885	2.29885	0	0	459.77	40S ribosomal protein S21 OS=Schizosaccharomyces pombe (strain 972 / ATCC 24843) GN=rps21 PE=1 SV=2	823	C	8	0
sp|O94715|RS15A_SCHPO	rps1501	153	3	2	3	4	130.252	101.528	103.791	123.32	1.96078	1.30719	1.96078	2.61438	0	-0.403356	457.516	40S ribosomal protein S15-A OS=Schizosaccharomyces pombe (strain 972 / ATCC 24843) GN=rps1501 PE=3 SV=1	599	C	2	10
sp|P17478|RLA4_SCHPO	rpp202	110	3	1	3	2	181.169	70.6084	144.364	85.7636	2.72727	0.909091	2.72727	1.81818	0	0.561879	454.545	60S acidic ribosomal protein P2-beta OS=Schizosaccharomyces pombe (strain 972 / ATCC 24843) GN=rpp202 PE=1 SV=1	814	C	9	0
sp|O13877|RPAB5_SCHPO	rpb10	71	2	0	2	1	187.123	0	149.108	66.4366	2.8169	0	2.8169	1.40845	0	0.932886	422.535	DNA-directed RNA polymerases I, II, and III subunit RPABC5 OS=Schizosaccharomyces pombe (strain 972 / ATCC 24843) GN=rpb10 PE=1 SV=2	832	C	5	0
sp|O74173|EF1B_SCHPO	tef5	214	4	6	4	4	124.166	217.764	98.9411	88.1682	1.86916	2.80374	1.86916	1.86916	0	0	373.832	Elongation factor 1-beta OS=Schizosaccharomyces pombe (strain 972 / ATCC 24843) GN=tef5 PE=2 SV=1	258	C	18	0
sp|O14217|TOM70_SCHPO	tom70	625	2	0	2	21	21.2572	0	16.9387	158.491	0.32	0	0.32	3.36	0	-3.32878	368	Probable mitochondrial import receptor subunit tom70 OS=Schizosaccharomyces pombe (strain 972 / ATCC 24843) GN=tom70 PE=1 SV=1	155	C	25	0
sp|P24782|DBP2_SCHPO	dbp2	550	6	2	6	12	72.4677	28.2434	57.7456	102.916	1.09091	0.363636	1.09091	2.18182	0	-0.988126	327.273	ATP-dependent RNA helicase dbp2 OS=Schizosaccharomyces pombe (strain 972 / ATCC 24843) GN=dbp2 PE=2 SV=2	271	C	24	2
sp|O94616|RPAC1_SCHPO	rpc40	348	6	3	6	5	114.532	66.9562	91.2646	67.773	1.72414	0.862069	1.72414	1.43678	0	0.258312	316.092	DNA-directed RNA polymerases I and III subunit RPAC1 OS=Schizosaccharomyces pombe (strain 972 / ATCC 24843) GN=rpc40 PE=3 SV=1	540	C	20	0
sp|Q9HEQ9|TCG1_SCHPO	tcg1	349	6	4	6	5	114.204	89.0192	91.0031	67.5788	1.7192	1.14613	1.7192	1.43266	0	0.258312	315.186	Single-stranded TG1-3 DNA-binding protein OS=Schizosaccharomyces pombe (strain 972 / ATCC 24843) GN=tcg1 PE=1 SV=3	150	C	21	0
sp|P10651|H33_SCHPO	hht3	136	2	2	2	2	97.6892	114.219	77.8434	69.3676	1.47059	1.47059	1.47059	1.47059	0	0	294.118	Histone H3.3 OS=Schizosaccharomyces pombe (strain 972 / ATCC 24843) GN=hht3 PE=1 SV=2	405		0	0
sp|O59804|CH10_SCHPO	hsp10	104	2	2	2	1	127.747	149.364	101.795	45.3558	1.92308	1.92308	1.92308	0.961538	0	0.932886	288.462	10 kDa heat shock protein, mitochondrial OS=Schizosaccharomyces pombe (strain 972 / ATCC 24843) GN=hsp10 PE=1 SV=1	912	C	7	0
sp|O94514|NOP56_SCHPO	nop56	497	6	5	6	8	80.1956	78.1381	63.9036	75.9276	1.20724	1.00604	1.20724	1.60966	0	-0.409113	281.69	Nucleolar protein 56 OS=Schizosaccharomyces pombe (strain 972 / ATCC 24843) GN=nop56 PE=3 SV=1	486	C	25	0
sp|O14062|RS12A_SCHPO	rps1201	145	2	2	2	2	91.6258	107.13	73.0117	65.0621	1.37931	1.37931	1.37931	1.37931	0	0	275.862	40S ribosomal protein S12-A OS=Schizosaccharomyces pombe (strain 972 / ATCC 24843) GN=rps1201 PE=3 SV=1	188		0	0
sp|O74322|RS12B_SCHPO	rps1202	148	2	2	2	2	89.7685	104.958	71.5317	63.7432	1.35135	1.35135	1.35135	1.35135	0	0	270.27	40S ribosomal protein S12-B OS=Schizosaccharomyces pombe (strain 972 / ATCC 24843) GN=rps1202 PE=3 SV=1	188	C	0	8
sp|Q96WW3|YNH5_SCHPO	SPBC32H8.05	117	2	1	2	1	113.553	66.384	90.4846	40.3162	1.7094	0.854701	1.7094	0.854701	0	0.932886	256.41	UPF0642 protein C32H8.05 OS=Schizosaccharomyces pombe (strain 972 / ATCC 24843) GN=SPBC32H8.05 PE=3 SV=1	445	C	6	0
sp|O59866|OSTB_SCHPO	wbp1	437	6	1	6	5	91.2064	17.7733	72.6776	53.9703	1.373	0.228833	1.373	1.14416	0	0.258312	251.716	Dolichyl-diphosphooligosaccharide--protein glycosyltransferase subunit wbp1 OS=Schizosaccharomyces pombe (strain 972 / ATCC 24843) GN=wbp1 PE=2 SV=2	584	C	18	0
sp|Q10353|RLP24_SCHPO	rlp24	192	2	0	2	2	69.1965	0	55.139	49.1354	1.04167	0	1.04167	1.04167	0	0	208.333	Ribosome biogenesis protein rlp24 OS=Schizosaccharomyces pombe (strain 972 / ATCC 24843) GN=rlp24 PE=3 SV=1	439	C	6	0
sp|Q9UTA6|YL8C_SCHPO	SPAC25B8.12c	303	3	5	3	2	65.771	128.167	52.4094	31.1353	0.990099	1.65017	0.990099	0.660066	0	0.561879	165.017	Uncharacterized hydrolase C25B8.12c OS=Schizosaccharomyces pombe (strain 972 / ATCC 24843) GN=SPAC25B8.12c PE=1 SV=1	415	C	13	0
sp|P78833|YHZ8_SCHPO	SPBC21B10.08c	198	2	0	2	1	67.0997	0	53.4682	23.8232	1.0101	0	1.0101	0.505051	0	0.932886	151.515	Uncharacterized protein C21B10.08c OS=Schizosaccharomyces pombe (strain 972 / ATCC 24843) GN=SPBC21B10.08c PE=2 SV=1	993	C	5	0
sp|O60071|YBB9_SCHPO	SPBC13G1.09	449	2	1	2	3	29.5896	17.2983	23.5784	31.5167	0.445434	0.222717	0.445434	0.668151	0	-0.561879	111.359	Uncharacterized protein C13G1.09 OS=Schizosaccharomyces pombe (strain 972 / ATCC 24843) GN=SPBC13G1.09 PE=1 SV=1	283	C	8	0
sp|Q9UQW6|THIL_SCHPO	erg10	395	2	1	2	2	33.6348	19.6631	26.8018	23.8835	0.506329	0.253165	0.506329	0.506329	0	0	101.266	Acetyl-CoA acetyltransferase OS=Schizosaccharomyces pombe (strain 972 / ATCC 24843) GN=erg10 PE=2 SV=1	671	C	7	0
sp|O94697|RFC5_SCHPO	rfc5	358	2	0	2	1	37.111	0	29.5718	13.176	0.558659	0	0.558659	0.27933	0	0.932886	83.7989	Replication factor C subunit 5 OS=Schizosaccharomyces pombe (strain 972 / ATCC 24843) GN=rfc5 PE=1 SV=1	357	C	5	0
sp|O14289|LEUC_SCHPO	leu2	758	3	1	3	3	26.291	10.2466	20.9499	18.6689	0.395778	0.131926	0.395778	0.395778	0	0	79.1557	3-isopropylmalate dehydratase OS=Schizosaccharomyces pombe (strain 972 / ATCC 24843) GN=leu2 PE=1 SV=1	106	C	10	0
sp|P53693|RDS1_SCHPO	rds1	402	2	1	2	1	33.0491	19.3207	26.3351	11.7338	0.497512	0.248756	0.497512	0.248756	0	0.932886	74.6269	Protein rds1 OS=Schizosaccharomyces pombe (strain 972 / ATCC 24843) GN=rds1 PE=2 SV=2	0	C	6	0
sp|O94335|STT3_SCHPO	stt3	752	3	1	3	1	26.5008	10.3284	21.1171	6.27261	0.398936	0.132979	0.398936	0.132979	0	1.49476	53.1915	Dolichyl-diphosphooligosaccharide--protein glycosyltransferase subunit stt3 OS=Schizosaccharomyces pombe (strain 972 / ATCC 24843) GN=stt3 PE=3 SV=1	706	C	8	0
sp|O14011|PRP19_SCHPO	prp19	488	2	1	2	0	27.2249	15.9158	21.6941	0	0.409836	0.204918	0.409836	0	0	4.39232	40.9836	Pre-mRNA-processing factor 19 OS=Schizosaccharomyces pombe (strain 972 / ATCC 24843) GN=prp19 PE=1 SV=1	515	C	5	0
sp|P40976|LYS2_SCHPO	lys1	1419	3	7	3	2	14.0441	38.3146	11.191	6.64834	0.211416	0.493305	0.211416	0.140944	0	0.561879	35.2361	L-2-aminoadipate reductase OS=Schizosaccharomyces pombe (strain 972 / ATCC 24843) GN=lys1 PE=1 SV=3	85	C	15	0
sp|Q10287|BGS1_SCHPO	bgs1	1729	2	0	2	1	7.68406	0	6.12302	2.72817	0.115674	0	0.115674	0.0578369	0	0.932886	17.3511	1,3-beta-glucan synthase component bgs1 OS=Schizosaccharomyces pombe (strain 972 / ATCC 24843) GN=bgs1 PE=1 SV=1	392	C	1	4
sp|P0CT68|RL20A_SCHPO	rpl2001	176	21	13	20	17	792.615	573.693	601.517	455.619	11.9318	7.38636	11.3636	9.65909	-0.0700475	0.233199	2102.27	60S ribosomal protein L20-A OS=Schizosaccharomyces pombe (strain 972 / ATCC 24843) GN=rpl2001 PE=1 SV=1	244		0	0
sp|P0CT69|RL20B_SCHPO	rpl2002	176	21	13	20	17	792.615	573.693	601.517	455.619	11.9318	7.38636	11.3636	9.65909	-0.0700475	0.233199	2102.27	60S ribosomal protein L20-B OS=Schizosaccharomyces pombe (strain 972 / ATCC 24843) GN=rpl2002 PE=1 SV=1	244	C	0	71
sp|Q10284|HSP75_SCHPO	sks2	613	30	28	28	44	325.1	354.77	241.784	338.577	4.89396	4.5677	4.5677	7.17781	-0.0991934	-0.650209	1174.55	Heat shock protein sks2 OS=Schizosaccharomyces pombe (strain 972 / ATCC 24843) GN=sks2 PE=1 SV=2	48	C	130	0
sp|Q9P7J6|RS17B_SCHPO	rps1702	132	12	8	11	13	603.897	470.723	441.112	464.553	9.09091	6.06061	8.33333	9.84848	-0.124447	-0.239007	1818.18	40S ribosomal protein S17-B OS=Schizosaccharomyces pombe (strain 972 / ATCC 24843) GN=rps1702 PE=1 SV=1	162	C	19	25
sp|P40370|ENO11_SCHPO	eno101	439	12	14	11	14	181.582	247.692	132.635	150.428	2.73349	3.18907	2.50569	3.18907	-0.124447	-0.345135	569.476	Enolase 1-1 OS=Schizosaccharomyces pombe (strain 972 / ATCC 24843) GN=eno101 PE=1 SV=2	2	C	51	0
sp|Q9URX6|RL31_SCHPO	rpl31	113	10	12	9	10	587.865	824.806	421.594	417.434	8.84956	10.6195	7.9646	8.84956	-0.150417	-0.150417	1681.42	60S ribosomal protein L31 OS=Schizosaccharomyces pombe (strain 972 / ATCC 24843) GN=rpl31 PE=3 SV=1	133	C	41	0
sp|P04910|H2A2_SCHPO	hta2	131	10	11	9	8	507.089	652.184	363.665	288.061	7.63359	8.39695	6.87023	6.10687	-0.150417	0.167945	1297.71	Histone H2A-beta OS=Schizosaccharomyces pombe (strain 972 / ATCC 24843) GN=hta2 PE=1 SV=2	102	C	1	37
sp|P0CT83|RL12A_SCHPO	rpl1201	165	10	11	9	11	402.598	517.795	288.728	314.467	6.06061	6.66667	5.45455	6.66667	-0.150417	-0.286621	1212.12	60S ribosomal protein L12-A OS=Schizosaccharomyces pombe (strain 972 / ATCC 24843) GN=rpl1201 PE=3 SV=1	257		0	0
sp|P0CT84|RL12B_SCHPO	rpl1202	165	10	11	9	11	402.598	517.795	288.728	314.467	6.06061	6.66667	5.45455	6.66667	-0.150417	-0.286621	1212.12	60S ribosomal protein L12-B OS=Schizosaccharomyces pombe (strain 972 / ATCC 24843) GN=rpl1202 PE=3 SV=1	257	C	0	41
sp|Q9P3W6|YLI2_SCHPO	SPAC458.02c	468	9	2	8	12	127.747	33.192	90.4846	120.949	1.92308	0.42735	1.7094	2.5641	-0.167945	-0.579013	427.35	Uncharacterized protein C458.02c OS=Schizosaccharomyces pombe (strain 972 / ATCC 24843) GN=SPAC458.02c PE=1 SV=1	292	C	31	0
sp|O60143|RL7C_SCHPO	rpl701	251	17	16	15	21	449.915	495.103	316.336	394.649	6.77291	6.3745	5.9761	8.36653	-0.179448	-0.482694	1434.26	60S ribosomal protein L7-C OS=Schizosaccharomyces pombe (strain 972 / ATCC 24843) GN=rpl701 PE=1 SV=1	49	C	43	26
sp|P35679|RL4A_SCHPO	rpl402	363	25	22	22	27	457.498	470.723	320.809	350.851	6.88705	6.06061	6.06061	7.43802	-0.183641	-0.294246	1349.86	60S ribosomal protein L4-A OS=Schizosaccharomyces pombe (strain 972 / ATCC 24843) GN=rpl402 PE=1 SV=2	94	C	25	71
sp|Q09668|RL22_SCHPO	rpl22	117	8	8	7	12	454.213	531.072	316.696	483.795	6.83761	6.83761	5.98291	10.2564	-0.190103	-0.769116	1623.93	60S ribosomal protein L22 OS=Schizosaccharomyces pombe (strain 972 / ATCC 24843) GN=rpl22 PE=1 SV=3	634	C	0	35
tr|A4CYJ4|A4CYJ4_SCHPM	RPL22	117	8	8	7	12	454.213	531.072	316.696	483.795	6.83761	6.83761	5.98291	10.2564	-0.190103	-0.769116	1623.93	Ribosomal protein L22 OS=Schizosaccharomyces pombe GN=RPL22 PE=2 SV=1	634		0	0
sp|Q9UT48|EIF3H_SCHPO	eif3h	357	8	9	7	12	148.86	195.805	103.791	158.555	2.2409	2.52101	1.96078	3.36134	-0.190103	-0.769116	532.213	Eukaryotic translation initiation factor 3 subunit H OS=Schizosaccharomyces pombe (strain 972 / ATCC 24843) GN=eif3h PE=1 SV=1	5	C	36	0
sp|P41887|HSP90_SCHPO	swo1	704	24	24	21	22	226.461	264.781	157.898	147.406	3.40909	3.40909	2.98295	3.125	-0.19179	-0.0668034	610.795	Heat shock protein 90 homolog OS=Schizosaccharomyces pombe (strain 972 / ATCC 24843) GN=swo1 PE=1 SV=2	210	C	91	0
sp|P07669|TPIS_SCHPO	tpi1	249	7	7	6	9	186.747	218.347	127.551	170.494	2.81124	2.81124	2.40964	3.61446	-0.21901	-0.577057	602.41	Triosephosphate isomerase OS=Schizosaccharomyces pombe (strain 972 / ATCC 24843) GN=tpi1 PE=1 SV=4	320	C	29	0
sp|P78810|VTC4_SCHPO	vtc4	721	7	1	6	3	64.4939	10.7724	44.0501	19.6269	0.970874	0.138696	0.832178	0.416089	-0.21901	0.976541	124.827	Vacuolar transporter chaperone 4 OS=Schizosaccharomyces pombe (strain 972 / ATCC 24843) GN=vtc4 PE=1 SV=2	454	C	17	0
sp|P0CT64|RS16A_SCHPO	rps1601	140	6	9	5	8	284.694	499.302	189.048	269.543	4.28571	6.42857	3.57143	5.71429	-0.258312	-0.667425	928.571	40S ribosomal protein S16-A OS=Schizosaccharomyces pombe (strain 972 / ATCC 24843) GN=rps1601 PE=2 SV=1	142	C	0	28
sp|P0CT65|RS16B_SCHPO	rps1602	140	6	9	5	8	284.694	499.302	189.048	269.543	4.28571	6.42857	3.57143	5.71429	-0.258312	-0.667425	928.571	40S ribosomal protein S16-B OS=Schizosaccharomyces pombe (strain 972 / ATCC 24843) GN=rps1602 PE=3 SV=1	142		0	0
sp|Q09864|HSP60_SCHPO	hsp60	582	6	7	5	13	68.4832	93.4166	45.4755	105.363	1.03093	1.20275	0.859107	2.23368	-0.258312	-1.361	309.278	Heat shock protein 60, mitochondrial OS=Schizosaccharomyces pombe (strain 972 / ATCC 24843) GN=hsp60 PE=1 SV=1	34	C	31	0
sp|Q9UUF2|SYMC_SCHPO	rar1	782	6	1	5	8	50.9683	9.93213	33.8449	48.2558	0.767263	0.127877	0.639386	1.02302	-0.258312	-0.667425	166.24	Probable methionine--tRNA ligase, cytoplasmic OS=Schizosaccharomyces pombe (strain 972 / ATCC 24843) GN=rar1 PE=3 SV=1	585	C	20	0
sp|O13614|RS10B_SCHPO	rps1002	147	12	10	10	17	542.275	528.362	360.092	545.503	8.16327	6.80272	6.80272	11.5646	-0.260652	-0.759641	1836.73	40S ribosomal protein S10-B OS=Schizosaccharomyces pombe (strain 972 / ATCC 24843) GN=rps1002 PE=3 SV=1	132	C	29	20
sp|Q9USW5|RS4B_SCHPO	rps402	262	23	17	19	24	583.153	503.961	383.869	432.092	8.77863	6.48855	7.25191	9.16031	-0.27432	-0.335461	1641.22	40S ribosomal protein S4-B OS=Schizosaccharomyces pombe (strain 972 / ATCC 24843) GN=rps402 PE=1 SV=1	282	C	2	81
sp|Q9UT19|METE_SCHPO	met26	764	26	26	21	17	226.066	264.319	145.498	104.959	3.40314	3.40314	2.74869	2.22513	-0.306807	0.303247	497.382	Probable 5-methyltetrahydropteroyltriglutamate--homocysteine methyltransferase OS=Schizosaccharomyces pombe (strain 972 / ATCC 24843) GN=met26 PE=1 SV=1	29	C	90	0
sp|Q09330|MLO3_SCHPO	mlo3	199	5	0	4	8	166.906	0	106.399	189.628	2.51256	0	2.01005	4.0201	-0.314873	-0.982298	603.015	mRNA export protein mlo3 OS=Schizosaccharomyces pombe (strain 972 / ATCC 24843) GN=mlo3 PE=1 SV=1	573	C	17	0
sp|Q9UTQ6|RS15B_SCHPO	rps1502	154	5	3	4	5	215.678	151.304	137.49	153.149	3.24675	1.94805	2.5974	3.24675	-0.314873	-0.314873	584.416	40S ribosomal protein S15-B OS=Schizosaccharomyces pombe (strain 972 / ATCC 24843) GN=rps1502 PE=1 SV=1	599	C	7	0
sp|P36623|PMGY_SCHPO	gpm1	211	5	6	4	4	157.414	220.86	100.348	89.4218	2.36967	2.8436	1.89573	1.89573	-0.314873	0	379.147	Phosphoglycerate mutase OS=Schizosaccharomyces pombe (strain 972 / ATCC 24843) GN=gpm1 PE=1 SV=1	167	C	19	0
sp|P0CT58|RS22A_SCHPO	rps2201	130	10	8	8	13	510.99	477.965	325.745	471.7	7.69231	6.15385	6.15385	10	-0.318361	-0.693573	1615.38	40S ribosomal protein S22-A OS=Schizosaccharomyces pombe (strain 972 / ATCC 24843) GN=rps2201 PE=2 SV=1	527		0	0
sp|P0CT59|RS22B_SCHPO	rps2202	130	10	8	8	13	510.99	477.965	325.745	471.7	7.69231	6.15385	6.15385	10	-0.318361	-0.693573	1615.38	40S ribosomal protein S22-B OS=Schizosaccharomyces pombe (strain 972 / ATCC 24843) GN=rps2202 PE=3 SV=1	527	C	0	39
sp|O59794|RL17B_SCHPO	rpl1702	187	10	10	8	10	355.234	415.344	226.453	252.246	5.34759	5.34759	4.27807	5.34759	-0.318361	-0.318361	962.567	60S ribosomal protein L17-B OS=Schizosaccharomyces pombe (strain 972 / ATCC 24843) GN=rpl1702 PE=3 SV=1	66	C	10	28
sp|Q9P4W9|RS4C_SCHPO	rps403	262	23	17	18	25	583.153	503.961	363.665	450.095	8.77863	6.48855	6.87023	9.54198	-0.351903	-0.471698	1641.22	40S ribosomal protein S4-C OS=Schizosaccharomyces pombe (strain 972 / ATCC 24843) GN=rps403 PE=1 SV=1	282	C	3	5
sp|O74893|RS20_SCHPO	rps20	118	9	9	7	10	506.659	592.393	314.012	399.746	7.62712	7.62712	5.9322	8.47458	-0.358048	-0.508464	1440.68	40S ribosomal protein S20 OS=Schizosaccharomyces pombe (strain 972 / ATCC 24843) GN=rps20 PE=1 SV=1	348	C	35	0
sp|O42914|YBI8_SCHPO	SPBC16A3.08c	284	18	16	14	18	421.027	437.573	260.94	298.965	6.33803	5.6338	4.92958	6.33803	-0.360295	-0.360295	1126.76	Uncharacterized protein C16A3.08c OS=Schizosaccharomyces pombe (strain 972 / ATCC 24843) GN=SPBC16A3.08c PE=1 SV=1	199	C	66	0
sp|O59865|RS24B_SCHPO	rps2402	134	13	12	10	13	644.457	695.545	395.026	457.619	9.70149	8.95522	7.46269	9.70149	-0.375212	-0.375212	1716.42	40S ribosomal protein S24-B OS=Schizosaccharomyces pombe (strain 972 / ATCC 24843) GN=rps2402 PE=2 SV=3	726	C	21	27
sp|P57728|RL28B_SCHPO	rpl2801	148	13	14	10	10	583.495	734.709	357.659	318.716	8.78378	9.45946	6.75676	6.75676	-0.375212	0	1351.35	60S ribosomal protein L28-B OS=Schizosaccharomyces pombe (strain 972 / ATCC 24843) GN=rpl2801 PE=1 SV=1	93	C	16	0
sp|O74892|RS2_SCHPO	rps2	253	17	15	13	18	446.359	460.49	271.99	335.597	6.71937	5.92885	5.13834	7.11462	-0.38443	-0.466423	1225.3	40S ribosomal protein S2 OS=Schizosaccharomyces pombe (strain 972 / ATCC 24843) GN=rps2 PE=1 SV=1	81	C	60	3
sp|O74172|RS25B_SCHPO	rps2501	88	4	2	3	5	301.949	176.521	180.455	268.011	4.54545	2.27273	3.40909	5.68182	-0.403356	-0.718229	909.091	40S ribosomal protein S25-B OS=Schizosaccharomyces pombe (strain 972 / ATCC 24843) GN=rps2501 PE=3 SV=1	220	C	0	14
sp|P79009|RS25A_SCHPO	rps2502	89	4	2	3	5	298.556	174.538	178.427	265	4.49438	2.24719	3.37079	5.61798	-0.403356	-0.718229	898.876	40S ribosomal protein S25-A OS=Schizosaccharomyces pombe (strain 972 / ATCC 24843) GN=rps2502 PE=3 SV=2	220		0	0
tr|S6CCW0|S6CCW0_SCHPM	rps2502	89	4	2	3	5	298.556	174.538	178.427	265	4.49438	2.24719	3.37079	5.61798	-0.403356	-0.718229	898.876	40S ribosomal protein S25 OS=Schizosaccharomyces pombe GN=rps2502 PE=4 SV=1	220		0	0
sp|O74329|RS29_SCHPO	rps29	56	4	3	3	2	474.491	416.085	283.572	168.464	7.14286	5.35714	5.35714	3.57143	-0.403356	0.561879	892.857	40S ribosomal protein S29 OS=Schizosaccharomyces pombe (strain 972 / ATCC 24843) GN=rps29 PE=3 SV=3	493	C	12	0
sp|Q9UU78|RLA5_SCHPO	rpp103	109	4	1	3	5	243.775	71.2562	145.688	216.376	3.66972	0.917431	2.75229	4.58716	-0.403356	-0.718229	733.945	60S acidic ribosomal protein P1-alpha 5 OS=Schizosaccharomyces pombe (strain 972 / ATCC 24843) GN=rpp103 PE=1 SV=1	19	C	10	0
sp|O94476|IF6_SCHPO	tif6	244	4	3	3	2	108.899	95.495	65.0822	38.6639	1.63934	1.22951	1.22951	0.819672	-0.403356	0.561879	204.918	Eukaryotic translation initiation factor 6 OS=Schizosaccharomyces pombe (strain 972 / ATCC 24843) GN=tif6 PE=3 SV=1	475	C	12	0
sp|Q9P7L5|OAT_SCHPO	car2	438	4	8	3	4	60.6655	141.862	36.2558	43.0776	0.913242	1.82648	0.684932	0.913242	-0.403356	-0.403356	159.817	Ornithine aminotransferase car2 OS=Schizosaccharomyces pombe (strain 972 / ATCC 24843) GN=car2 PE=2 SV=1	123	C	19	0
sp|P36581|CALX_SCHPO	cal1	560	4	1	3	1	47.4491	13.8695	28.3572	8.42321	0.714286	0.178571	0.535714	0.178571	-0.403356	1.49476	71.4286	Calnexin homolog OS=Schizosaccharomyces pombe (strain 972 / ATCC 24843) GN=cal1 PE=1 SV=1	209	C	9	0
sp|Q92365|RL36A_SCHPO	rpl3601	99	8	8	6	8	536.797	627.63	320.809	381.172	8.08081	8.08081	6.06061	8.08081	-0.409113	-0.409113	1414.14	60S ribosomal protein L36-A OS=Schizosaccharomyces pombe (strain 972 / ATCC 24843) GN=rpl3601 PE=3 SV=2	482	C	0	30
sp|O94658|RL36B_SCHPO	rpl3602	99	8	8	6	8	536.797	627.63	320.809	381.172	8.08081	8.08081	6.06061	8.08081	-0.409113	-0.409113	1414.14	60S ribosomal protein L36-B OS=Schizosaccharomyces pombe (strain 972 / ATCC 24843) GN=rpl3602 PE=3 SV=1	482		0	0
sp|Q9USX4|RL33A_SCHPO	rpl35b	108	8	5	6	7	492.064	359.58	294.075	305.731	7.40741	4.62963	5.55556	6.48148	-0.409113	-0.21901	1203.7	60S ribosomal protein L33-A OS=Schizosaccharomyces pombe (strain 972 / ATCC 24843) GN=rpl35b PE=3 SV=2	544	C	15	0
sp|Q10208|KPYK_SCHPO	pyk1	509	8	8	6	11	104.407	122.073	62.397	101.939	1.57171	1.57171	1.17878	2.1611	-0.409113	-0.863679	333.988	Pyruvate kinase OS=Schizosaccharomyces pombe (strain 972 / ATCC 24843) GN=pyk1 PE=1 SV=1	51	C	33	0
sp|P87158|RS4A_SCHPO	rps401	262	24	18	18	26	608.507	533.605	363.665	468.099	9.16031	6.87023	6.87023	9.92366	-0.413043	-0.52806	1679.39	40S ribosomal protein S4-A OS=Schizosaccharomyces pombe (strain 972 / ATCC 24843) GN=rps401 PE=2 SV=2	282		0	0
sp|P19117|IPYR_SCHPO	ppa1	289	7	10	5	6	160.9	268.752	91.5804	97.9308	2.42215	3.46021	1.7301	2.07612	-0.477322	-0.258312	380.623	Inorganic pyrophosphatase OS=Schizosaccharomyces pombe (strain 972 / ATCC 24843) GN=ppa1 PE=3 SV=2	248	C	28	0
sp|O13849|CBPY_SCHPO	cpy1	1002	7	1	5	2	46.4073	7.75142	26.4139	9.41517	0.698603	0.0998004	0.499002	0.199601	-0.477322	1.28011	69.8603	Carboxypeptidase Y OS=Schizosaccharomyces pombe (strain 972 / ATCC 24843) GN=cpy1 PE=1 SV=1	302	C	15	0
sp|P05752|RS6A_SCHPO	rps601	239	14	21	10	14	389.122	682.449	221.479	276.31	5.85774	8.78661	4.1841	5.85774	-0.48134	-0.48134	1004.18	40S ribosomal protein S6-A OS=Schizosaccharomyces pombe (strain 972 / ATCC 24843) GN=rps601 PE=1 SV=2	386		0	0
sp|Q9C0Z7|RS6B_SCHPO	rps602	239	14	21	10	14	389.122	682.449	221.479	276.31	5.85774	8.78661	4.1841	5.85774	-0.48134	-0.48134	1004.18	40S ribosomal protein S6-B OS=Schizosaccharomyces pombe (strain 972 / ATCC 24843) GN=rps602 PE=1 SV=1	386	C	0	59
sp|P0CT60|RL23A_SCHPO	rpl2301	139	3	2	2	3	143.371	111.754	76.1633	101.806	2.15827	1.43885	1.43885	2.15827	-0.561879	-0.561879	359.712	60S ribosomal protein L23-A OS=Schizosaccharomyces pombe (strain 972 / ATCC 24843) GN=rpl2301 PE=3 SV=1	655	C	0	10
sp|P0CT61|RL23B_SCHPO	rpl2302	139	3	2	2	3	143.371	111.754	76.1633	101.806	2.15827	1.43885	1.43885	2.15827	-0.561879	-0.561879	359.712	60S ribosomal protein L23-B OS=Schizosaccharomyces pombe (strain 972 / ATCC 24843) GN=rpl2302 PE=3 SV=1	655		0	0
sp|Q9UT56|RS26A_SCHPO	rps2601	120	3	3	2	1	166.072	194.173	88.2225	39.3083	2.5	2.5	1.66667	0.833333	-0.561879	0.932886	250	40S ribosomal protein S26-A OS=Schizosaccharomyces pombe (strain 972 / ATCC 24843) GN=rps2601 PE=3 SV=1	337	C	5	4
sp|Q9UUA9|TSR2_SCHPO	tsr2	179	3	0	2	2	111.333	0	59.1436	52.7039	1.67598	0	1.11732	1.11732	-0.561879	0	223.464	Pre-rRNA-processing protein tsr2 OS=Schizosaccharomyces pombe (strain 972 / ATCC 24843) GN=tsr2 PE=3 SV=1	879	C	7	0
sp|P18253|CYPH_SCHPO	ppi1	162	3	3	2	1	123.016	143.832	65.35	29.1173	1.85185	1.85185	1.23457	0.617284	-0.561879	0.932886	185.185	Peptidyl-prolyl cis-trans isomerase OS=Schizosaccharomyces pombe (strain 972 / ATCC 24843) GN=ppi1 PE=3 SV=1	641	C	9	0
sp|Q9USP6|CLC1_SCHPO	clc1	229	3	2	2	1	87.0245	67.8334	46.2301	20.5983	1.31004	0.873362	0.873362	0.436681	-0.561879	0.932886	131.004	Clathrin light chain OS=Schizosaccharomyces pombe (strain 972 / ATCC 24843) GN=clc1 PE=1 SV=1	217	C	8	0
sp|O60105|PUR8_SCHPO	ade8	482	3	5	2	2	41.3457	80.5697	21.9641	19.5726	0.622407	1.03734	0.414938	0.414938	-0.561879	0	82.9876	Adenylosuccinate lyase OS=Schizosaccharomyces pombe (strain 972 / ATCC 24843) GN=ade8 PE=3 SV=1	206	C	12	0
sp|Q09689|IF5_SCHPO	tif5	395	3	0	2	1	50.4522	0	26.8018	11.9418	0.759494	0	0.506329	0.253165	-0.561879	0.932886	75.9494	Probable eukaryotic translation initiation factor 5 OS=Schizosaccharomyces pombe (strain 972 / ATCC 24843) GN=tif5 PE=3 SV=1	169	C	6	0
sp|O36025|MPD2_SCHPO	mpd2	992	3	1	2	4	20.0893	7.82956	10.6721	19.0202	0.302419	0.100806	0.201613	0.403226	-0.561879	-0.965235	60.4839	GYF domain-containing protein mpd2 OS=Schizosaccharomyces pombe (strain 972 / ATCC 24843) GN=mpd2 PE=1 SV=1	411	C	10	0
sp|P79016|RS19B_SCHPO	rps1902	143	6	5	4	7	278.722	271.571	148.066	230.902	4.1958	3.4965	2.7972	4.8951	-0.573185	-0.792195	769.231	40S ribosomal protein S19-B OS=Schizosaccharomyces pombe (strain 972 / ATCC 24843) GN=rps1902 PE=3 SV=2	418	C	4	0
sp|P58234|RS19A_SCHPO	rps1901	144	6	5	4	7	276.786	269.685	147.037	229.299	4.16667	3.47222	2.77778	4.86111	-0.573185	-0.792195	763.889	40S ribosomal protein S19-A OS=Schizosaccharomyces pombe (strain 972 / ATCC 24843) GN=rps1901 PE=2 SV=1	418	C	4	18
sp|P42656|RAD24_SCHPO	rad24	270	6	5	4	5	147.619	143.832	78.42	87.3519	2.22222	1.85185	1.48148	1.85185	-0.573185	-0.314873	333.333	DNA damage checkpoint protein rad24 OS=Schizosaccharomyces pombe (strain 972 / ATCC 24843) GN=rad24 PE=1 SV=2	26	C	13	7
sp|O14339|RL17A_SCHPO	rpl1701	187	9	10	6	9	319.71	415.344	169.84	227.021	4.81283	5.34759	3.20856	4.81283	-0.577057	-0.577057	802.139	60S ribosomal protein L17-A OS=Schizosaccharomyces pombe (strain 972 / ATCC 24843) GN=rpl1701 PE=3 SV=1	66	C	6	0
sp|O94238|RL14_SCHPO	rpl14	134	11	13	7	11	545.31	753.508	276.518	387.216	8.20896	9.70149	5.22388	8.20896	-0.644669	-0.644669	1343.28	60S ribosomal protein L14 OS=Schizosaccharomyces pombe (strain 972 / ATCC 24843) GN=rpl14 PE=2 SV=1	452	C	42	0
sp|P41891|GAR2_SCHPO	gar2	500	8	5	5	8	106.286	77.6692	52.9335	75.472	1.6	1	1	1.6	-0.667425	-0.667425	260	Protein gar2 OS=Schizosaccharomyces pombe (strain 972 / ATCC 24843) GN=gar2 PE=1 SV=2	566	C	26	0
sp|O14049|RS8A_SCHPO	rps801	200	16	12	10	11	531.43	466.015	264.667	259.435	8	6	5	5.5	-0.672705	-0.136204	1050	40S ribosomal protein S8-A OS=Schizosaccharomyces pombe (strain 972 / ATCC 24843) GN=rps801 PE=3 SV=1	674		0	0
sp|Q9P7B2|RS8B_SCHPO	rps802	200	16	12	10	11	531.43	466.015	264.667	259.435	8	6	5	5.5	-0.672705	-0.136204	1050	40S ribosomal protein S8-B OS=Schizosaccharomyces pombe (strain 972 / ATCC 24843) GN=rps802 PE=1 SV=1	674	C	0	49
sp|P28758|SODC_SCHPO	sod1	154	5	7	3	6	215.678	353.042	103.117	183.779	3.24675	4.54545	1.94805	3.8961	-0.718229	-0.976541	584.416	Superoxide dismutase [Cu-Zn] OS=Schizosaccharomyces pombe (strain 972 / ATCC 24843) GN=sod1 PE=2 SV=1	638	C	21	0
sp|O14027|PDX1_SCHPO	snz1	296	5	5	3	3	112.211	131.198	53.6488	47.8074	1.68919	1.68919	1.01351	1.01351	-0.718229	0	202.703	Probable pyridoxal 5'-phosphate synthase subunit PDX1 OS=Schizosaccharomyces pombe (strain 972 / ATCC 24843) GN=snz1 PE=1 SV=1	404	C	16	0
sp|O14317|RLA6_SCHPO	rpp203	110	10	6	6	7	603.897	423.65	288.728	300.173	9.09091	5.45455	5.45455	6.36364	-0.727474	-0.21901	1181.82	60S acidic ribosomal protein P2-C OS=Schizosaccharomyces pombe (strain 972 / ATCC 24843) GN=rpp203 PE=1 SV=2	19	C	21	0
sp|P41831|KPR1_SCHPO	SPAC4A8.14	409	15	9	8	4	243.626	170.91	103.537	46.132	3.66748	2.20049	1.95599	0.977995	-0.898555	0.982298	293.399	Ribose-phosphate pyrophosphokinase 1 OS=Schizosaccharomyces pombe (strain 972 / ATCC 24843) GN=SPAC4A8.14 PE=3 SV=1	501	C	36	0
sp|Q9UTI8|RL44_SCHPO	rpl42	106	4	2	2	4	250.674	146.546	99.8745	178	3.77358	1.88679	1.88679	3.77358	-0.965235	-0.965235	566.038	60S ribosomal protein L42 OS=Schizosaccharomyces pombe (strain 972 / ATCC 24843) GN=rpl42 PE=1 SV=3	616	C	12	0
sp|P28876|PMA2_SCHPO	pma2	1010	4	0	2	1	26.3084	0	10.4819	4.6703	0.39604	0	0.19802	0.0990099	-0.965235	0.932886	29.703	Plasma membrane ATPase 2 OS=Schizosaccharomyces pombe (strain 972 / ATCC 24843) GN=pma2 PE=3 SV=1	46		0	0
sp|Q9P7Q4|SEC18_SCHPO	sec18	792	4	2	2	0	33.5498	19.6134	13.367	0	0.505051	0.252525	0.252525	0	-0.965235	4.39232	25.2525	Vesicular-fusion protein sec18 OS=Schizosaccharomyces pombe (strain 972 / ATCC 24843) GN=sec18 PE=1 SV=1	483	C	6	0
sp|Q9Y7R8|MDHM_SCHPO	MDH1	341	6	0	3	20	116.883	0	46.569	276.657	1.75953	0	0.879765	5.8651	-0.976541	-2.69686	674.487	Malate dehydrogenase, mitochondrial OS=Schizosaccharomyces pombe (strain 972 / ATCC 24843) GN=MDH1 PE=3 SV=1	57	C	29	0
sp|Q10176|OST1_SCHPO	ost1	450	8	2	4	4	118.095	34.5197	47.052	41.9289	1.77778	0.444444	0.888889	0.888889	-0.982298	0	177.778	Dolichyl-diphosphooligosaccharide--protein glycosyltransferase subunit 1 OS=Schizosaccharomyces pombe (strain 972 / ATCC 24843) GN=ost1 PE=3 SV=1	478	C	18	0
sp|O94413|KPR2_SCHPO	SPCC1620.06c	321	16	22	7	7	331.109	532.313	115.431	102.863	4.98442	6.85358	2.18069	2.18069	-1.18117	0	436.137	Ribose-phosphate pyrophosphokinase 2 OS=Schizosaccharomyces pombe (strain 972 / ATCC 24843) GN=SPCC1620.06c PE=1 SV=1	238	C	52	0
sp|Q10283|HMDH_SCHPO	hmg1	1053	7	0	3	4	44.1596	0	15.0808	17.9183	0.664767	0	0.2849	0.379867	-1.19555	-0.403356	66.4767	3-hydroxy-3-methylglutaryl-coenzyme A reductase OS=Schizosaccharomyces pombe (strain 972 / ATCC 24843) GN=hmg1 PE=1 SV=2	138	C	14	0
sp|O14248|TEA3_SCHPO	tea3	1125	5	2	2	0	29.5239	13.8079	9.4104	0	0.444444	0.177778	0.177778	0	-1.28011	4.39232	17.7778	Tip elongation aberrant protein 3 OS=Schizosaccharomyces pombe (strain 972 / ATCC 24843) GN=tea3 PE=1 SV=1	158	C	9	0
sp|P78963|SKB1_SCHPO	skb1	645	10	5	3	3	102.99	60.2087	24.6202	21.9395	1.55039	0.775194	0.465116	0.465116	-1.70402	0	93.0233	Protein arginine N-methyltransferase skb1 OS=Schizosaccharomyces pombe (strain 972 / ATCC 24843) GN=skb1 PE=1 SV=2	263	C	21	0
sp|O59725|MIC60_SCHPO	mic60	550	7	0	2	17	84.5456	0	19.2485	145.798	1.27273	0	0.363636	3.09091	-1.75743	-3.02554	345.455	MICOS complex subunit mic60 OS=Schizosaccharomyces pombe (strain 972 / ATCC 24843) GN=mic60 PE=3 SV=1	172	C	26	0
sp|P87171|KPR5_SCHPO	SPBC3D6.06c	341	14	15	3	0	272.728	341.654	46.569	0	4.10557	4.39883	0.879765	0	-2.18536	4.9542	87.9765	Ribose-phosphate pyrophosphokinase 5 OS=Schizosaccharomyces pombe (strain 972 / ATCC 24843) GN=SPBC3D6.06c PE=3 SV=1	237	C	32	0
