# Supplementary material for: A replisome-associated histone H3-H4 chaperone required for epigenetic inheritance
Source: Cell. Author manuscript; Available in PMC 2024 Sep 8. (PMC11380579; doi:10.1016/j.cell.2024.07.006)
Supplement: 11 — Table S3 – List of proteins in Mrc1-FLAG and truncated Mrc1-FLAG immunoprecipitation samples identified by mass spectrometry. Related to Figure 1. [file NIHMS2018534-supplement-11.xlsx]

## Sheet: Mrc1-FLAG-IP-MS
Gene/Protein name			Spectral Count				NSAF				Spectral count normalized to length x 100				Fold Change				Total peptide intensity	Supplementary information
Protein	Gene	Protein length	Mrc1	Mrc1-SSAA-3xFLAG	Mrc1-W620STOP-3xFLAG	Mrc1-K769STOP-3xFLAG	Mrc1	Mrc1-SSAA-3xFLAG	Mrc1-W620STOP-3xFLAG	Mrc1-K769STOP-3xFLAG	Mrc1	Mrc1-SSAA-3xFLAG	Mrc1-W620STOP-3xFLAG	Mrc1-K769STOP-3xFLAG	SSAA to W620STOP	SSAA to K769STOP	K769STOP to W620STOP	SSAA to untag	(total Mrc1 peptide)/length*10000	Description	Group ID	Collapsed?	Unique Peptides	Razor Peptides
sp|O59855|HSP72_SCHPO	ssa2	647	31	107	100	116	164.17	377.063	441.936	519.66	4.79134	16.5379	15.456	17.9289	0.0975165	-0.116409	0.213926	1.78397	4992.27	Probable heat shock protein ssa2 OS=Schizosaccharomyces pombe (strain 972 / ATCC 24843) GN=ssa2 PE=1 SV=3	66	C	169	0
sp|Q9P7T4|MRC1_SCHPO	mrc1	1019	2	205	130	153	6.72501	458.685	364.782	435.194	0.196271	20.1178	20.9677	19.896	-0.0596731	0.0159859	-0.075659	6.60979	4789.01	Mediator of replication checkpoint protein 1 OS=Schizosaccharomyces pombe (strain 972 / ATCC 24843) GN=mrc1 PE=1 SV=1	33	C	0	490
sp|P78946|RL26_SCHPO	rpl26	126	14	16	16	13	380.71	289.524	363.089	299.046	11.1111	12.6984	12.6984	10.3175	0	0.297494	-0.297494	0.191366	3571.43	60S ribosomal protein L26 OS=Schizosaccharomyces pombe (strain 972 / ATCC 24843) GN=rpl26 PE=3 SV=1	50	C	0	59
tr|U3PYE6|U3PYE6_SCHPM	rpl26	126	14	16	16	13	380.71	289.524	363.089	299.046	11.1111	12.6984	12.6984	10.3175	0	0.297494	-0.297494	0.191366	3571.43	Ribosomal protein L26 OS=Schizosaccharomyces pombe GN=rpl26 PE=3 SV=1	50		0	0
sp|O14388|RL27A_SCHPO	rpl2701	136	15	14	11	20	377.911	234.706	231.269	426.243	11.0294	10.2941	8.08824	14.7059	0.345135	-0.5115	0.856636	-0.0988534	3308.82	60S ribosomal protein L27-A OS=Schizosaccharomyces pombe (strain 972 / ATCC 24843) GN=rpl2701 PE=2 SV=2	234	C	31	0
sp|Q10265|HSP71_SCHPO	ssa1	644	20	67	63	67	106.41	237.205	279.717	301.547	3.10559	10.4037	9.78261	10.4037	0.0886728	0	0.0886728	1.73912	3059.01	Probable heat shock protein ssa1 OS=Schizosaccharomyces pombe (strain 972 / ATCC 24843) GN=ssa1 PE=1 SV=2	66	C	32	175
sp|P28189|RS13_SCHPO	rps13	151	14	12	17	13	317.679	181.192	321.911	249.535	9.27152	7.94702	11.2583	8.60927	-0.498989	-0.11456	-0.38443	-0.220688	2781.46	40S ribosomal protein S13 OS=Schizosaccharomyces pombe (strain 972 / ATCC 24843) GN=rps13 PE=1 SV=2	14	C	56	0
sp|Q09757|RS9A_SCHPO	rps901	191	14	18	17	17	251.149	214.869	254.495	257.977	7.32984	9.42408	8.90052	8.90052	0.0819934	0.0819934	0	0.360295	2722.51	40S ribosomal protein S9-A OS=Schizosaccharomyces pombe (strain 972 / ATCC 24843) GN=rps901 PE=1 SV=2	166	C	10	0
sp|O59675|RS9B_SCHPO	rps902	192	15	18	16	16	267.687	213.75	238.277	241.537	7.8125	9.375	8.33333	8.33333	0.168929	0.168929	0	0.261441	2604.17	40S ribosomal protein S9-B OS=Schizosaccharomyces pombe (strain 972 / ATCC 24843) GN=rps902 PE=1 SV=3	166	C	9	56
sp|O13672|RL8_SCHPO	rpl8	259	19	20	23	24	251.357	176.062	253.917	268.582	7.33591	7.72201	8.88031	9.26641	-0.200697	-0.261838	0.0611403	0.0736229	2586.87	60S ribosomal protein L8 OS=Schizosaccharomyces pombe (strain 972 / ATCC 24843) GN=rpl8 PE=1 SV=3	150	C	86	0
sp|P0CT58|RS22A_SCHPO	rps2201	130	11	13	9	11	289.926	228	197.953	245.253	8.46154	10	6.92308	8.46154	0.525628	0.239007	0.286621	0.239007	2538.46	40S ribosomal protein S22-A OS=Schizosaccharomyces pombe (strain 972 / ATCC 24843) GN=rps2201 PE=2 SV=1	202		0	0
sp|P0CT59|RS22B_SCHPO	rps2202	130	11	13	9	11	289.926	228	197.953	245.253	8.46154	10	6.92308	8.46154	0.525628	0.239007	0.286621	0.239007	2538.46	40S ribosomal protein S22-B OS=Schizosaccharomyces pombe (strain 972 / ATCC 24843) GN=rps2202 PE=3 SV=1	202	C	0	44
sp|O42984|RS17A_SCHPO	rps1701	131	11	10	13	9	287.712	174.046	283.75	199.13	8.39695	7.63359	9.92366	6.87023	-0.375212	0.150417	-0.525628	-0.136204	2442.75	40S ribosomal protein S17-A OS=Schizosaccharomyces pombe (strain 972 / ATCC 24843) GN=rps1701 PE=3 SV=1	73	C	19	0
sp|Q9US22|RL15B_SCHPO	rpl1502	201	12	13	19	17	204.561	147.463	270.285	245.143	5.97015	6.46766	9.45274	8.45771	-0.544006	-0.38443	-0.159576	0.11456	2437.81	60S ribosomal protein L15-B OS=Schizosaccharomyces pombe (strain 972 / ATCC 24843) GN=rpl1502 PE=1 SV=1	191	C	5	56
sp|O74895|RL15A_SCHPO	rpl15	201	12	13	18	18	204.561	147.463	256.059	259.563	5.97015	6.46766	8.95522	8.95522	-0.466423	-0.466423	0	0.11456	2437.81	60S ribosomal protein L15-A OS=Schizosaccharomyces pombe (strain 972 / ATCC 24843) GN=rpl15 PE=3 SV=1	191	C	5	0
sp|P57728|RL28B_SCHPO	rpl2801	148	14	12	12	11	324.118	184.865	231.837	215.425	9.45946	8.10811	8.10811	7.43243	0	0.124447	-0.124447	-0.220688	2364.86	60S ribosomal protein L28-B OS=Schizosaccharomyces pombe (strain 972 / ATCC 24843) GN=rpl2801 PE=1 SV=1	42	C	17	0
sp|P36585|RL28A_SCHPO	rpl2802	148	17	14	12	9	393.572	215.676	231.837	176.257	11.4865	9.45946	8.10811	6.08108	0.220688	0.631757	-0.411069	-0.278301	2364.86	60S ribosomal protein L28-A OS=Schizosaccharomyces pombe (strain 972 / ATCC 24843) GN=rpl2802 PE=3 SV=3	42	C	20	32
sp|O59838|HSP7F_SCHPO	pss1	720	4	38	58	74	19.0355	120.333	230.335	297.896	0.555556	5.27778	8.05556	10.2778	-0.608747	-0.959683	0.350935	3.2161	2361.11	Heat shock protein homolog pss1 OS=Schizosaccharomyces pombe (strain 972 / ATCC 24843) GN=pss1 PE=1 SV=2	20	C	174	0
sp|P0CT79|RS28A_SCHPO	rps2801	68	5	7	6	3	251.941	234.706	252.294	127.873	7.35294	10.2941	8.82353	4.41176	0.21901	1.19555	-0.976541	0.477322	2352.94	40S ribosomal protein S28-A OS=Schizosaccharomyces pombe (strain 972 / ATCC 24843) GN=rps2801 PE=3 SV=1	147	C	0	21
sp|P0CT80|RS28B_SCHPO	rps2802	68	5	7	6	3	251.941	234.706	252.294	127.873	7.35294	10.2941	8.82353	4.41176	0.21901	1.19555	-0.976541	0.477322	2352.94	40S ribosomal protein S28-B OS=Schizosaccharomyces pombe (strain 972 / ATCC 24843) GN=rps2802 PE=3 SV=1	147		0	0
sp|P79071|RL6_SCHPO	rpl6	195	14	17	13	15	245.998	198.769	190.622	222.958	7.17949	8.71795	6.66667	7.69231	0.38443	0.179448	0.204982	0.278301	2307.69	60S ribosomal protein L6 OS=Schizosaccharomyces pombe (strain 972 / ATCC 24843) GN=rpl6 PE=1 SV=2	113	C	59	0
sp|Q10284|HSP75_SCHPO	sks2	613	21	30	41	61	117.381	111.582	191.244	288.426	3.42577	4.89396	6.68842	9.95106	-0.449375	-1.02141	0.572034	0.51252	2153.34	Heat shock protein sks2 OS=Schizosaccharomyces pombe (strain 972 / ATCC 24843) GN=sks2 PE=1 SV=2	8	C	153	0
sp|P0CT64|RS16A_SCHPO	rps1601	140	8	11	9	10	195.794	179.143	183.814	207.032	5.71429	7.85714	6.42857	7.14286	0.286621	0.136204	0.150417	0.454566	2142.86	40S ribosomal protein S16-A OS=Schizosaccharomyces pombe (strain 972 / ATCC 24843) GN=rps1601 PE=2 SV=1	63	C	0	38
sp|P0CT65|RS16B_SCHPO	rps1602	140	8	11	9	10	195.794	179.143	183.814	207.032	5.71429	7.85714	6.42857	7.14286	0.286621	0.136204	0.150417	0.454566	2142.86	40S ribosomal protein S16-B OS=Schizosaccharomyces pombe (strain 972 / ATCC 24843) GN=rps1602 PE=3 SV=1	63		0	0
sp|P0CT66|RS18A_SCHPO	rps1801	152	11	9	9	12	247.963	135	169.302	228.825	7.23684	5.92105	5.92105	7.89474	0	-0.411069	0.411069	-0.286621	1973.68	40S ribosomal protein S18-A OS=Schizosaccharomyces pombe (strain 972 / ATCC 24843) GN=rps1801 PE=3 SV=1	38	C	0	41
sp|P0CT67|RS18B_SCHPO	rps1802	152	11	9	9	12	247.963	135	169.302	228.825	7.23684	5.92105	5.92105	7.89474	0	-0.411069	0.411069	-0.286621	1973.68	40S ribosomal protein S18-B OS=Schizosaccharomyces pombe (strain 972 / ATCC 24843) GN=rps1802 PE=3 SV=1	38		0	0
sp|Q9USG6|RL33B_SCHPO	rpl35a	108	3	7	6	8	95.1776	147.778	158.852	214.7	2.77778	6.48148	5.55556	7.40741	0.21901	-0.190103	0.409113	1.19555	1944.44	60S ribosomal protein L33-B OS=Schizosaccharomyces pombe (strain 972 / ATCC 24843) GN=rpl35a PE=1 SV=1	148	C	16	8
sp|O42938|PFKA_SCHPO	pfk1	942	3	76	47	56	10.9121	183.949	142.663	172.307	0.318471	8.06794	4.98938	5.9448	0.692169	0.439896	0.252274	4.61756	1900.21	ATP-dependent 6-phosphofructokinase OS=Schizosaccharomyces pombe (strain 972 / ATCC 24843) GN=pfk1 PE=1 SV=1	32	C	182	0
sp|P22774|HSP7M_SCHPO	ssp1	674	14	40	37	50	71.1714	135.312	156.966	215.019	2.07715	5.93472	5.48961	7.4184	0.112183	-0.321208	0.433391	1.50791	1884.27	Heat shock 70 kDa protein, mitochondrial OS=Schizosaccharomyces pombe (strain 972 / ATCC 24843) GN=ssp1 PE=2 SV=2	4	C	141	0
sp|P78958|G3P1_SCHPO	tdh1	336	15	21	22	19	152.964	142.5	187.218	163.9	4.46429	6.25	6.54762	5.65476	-0.0668034	0.14367	-0.210474	0.482694	1845.24	Glyceraldehyde-3-phosphate dehydrogenase 1 OS=Schizosaccharomyces pombe (strain 972 / ATCC 24843) GN=tdh1 PE=1 SV=1	189	C	20	57
sp|O74329|RS29_SCHPO	rps29	56	4	4	3	3	244.742	162.857	153.178	155.274	7.14286	7.14286	5.35714	5.35714	0.403356	0.403356	0	0	1785.71	40S ribosomal protein S29 OS=Schizosaccharomyces pombe (strain 972 / ATCC 24843) GN=rps29 PE=3 SV=3	180	C	14	0
sp|O74538|RL27B_SCHPO	rpl2702	136	6	7	6	11	151.164	117.353	126.147	234.433	4.41176	5.14706	4.41176	8.08824	0.21901	-0.644669	0.863679	0.21901	1764.71	60S ribosomal protein L27-B OS=Schizosaccharomyces pombe (strain 972 / ATCC 24843) GN=rpl2702 PE=3 SV=1	234	C	1	29
sp|P09322|H4_SCHPO	hhf1	103	6	6	7	5	199.596	132.816	194.323	140.701	5.82524	5.82524	6.79612	4.85437	-0.21901	0.258312	-0.477322	0	1747.57	Histone H4 OS=Schizosaccharomyces pombe (strain 972 / ATCC 24843) GN=hhf1 PE=1 SV=2	130	C	24	0
sp|O60101|PGK_SCHPO	pgk1	414	13	24	24	24	107.592	132.174	165.758	168.026	3.1401	5.7971	5.7971	5.7971	0	0	0	0.879466	1739.13	Phosphoglycerate kinase OS=Schizosaccharomyces pombe (strain 972 / ATCC 24843) GN=pgk1 PE=1 SV=1	16	C	85	0
sp|O74904|RL35_SCHPO	rpl35	122	8	5	8	8	224.682	93.4426	187.497	190.062	6.55738	4.09836	6.55738	6.55738	-0.667425	-0.667425	0	-0.667425	1721.31	60S ribosomal protein L35 OS=Schizosaccharomyces pombe (strain 972 / ATCC 24843) GN=rpl35 PE=1 SV=1	80	C	29	0
sp|P0CT73|RS11A_SCHPO	rps1101	152	9	11	8	7	202.879	165	150.491	133.481	5.92105	7.23684	5.26316	4.60526	0.454566	0.644669	-0.190103	0.286621	1710.53	40S ribosomal protein S11-A OS=Schizosaccharomyces pombe (strain 972 / ATCC 24843) GN=rps1101 PE=2 SV=1	139	C	0	35
sp|P0CT74|RS11B_SCHPO	rps1102	152	9	11	8	7	202.879	165	150.491	133.481	5.92105	7.23684	5.26316	4.60526	0.454566	0.644669	-0.190103	0.286621	1710.53	40S ribosomal protein S11-B OS=Schizosaccharomyces pombe (strain 972 / ATCC 24843) GN=rps1102 PE=3 SV=1	139		0	0
sp|P04913|H2B1_SCHPO	htb1	126	2	10	5	6	54.3872	180.952	113.465	138.021	1.5873	7.93651	3.96825	4.7619	0.985786	0.727474	0.258312	2.26589	1666.67	Histone H2B-alpha OS=Schizosaccharomyces pombe (strain 972 / ATCC 24843) GN=htb1 PE=1 SV=3	159	C	23	0
sp|O94438|RS3A2_SCHPO	rps102	252	23	14	15	12	312.726	126.667	170.198	138.021	9.12698	5.55556	5.95238	4.7619	-0.0988534	0.220688	-0.319542	-0.712198	1626.98	40S ribosomal protein S1-B OS=Schizosaccharomyces pombe (strain 972 / ATCC 24843) GN=rps102 PE=1 SV=3	87	C	28	0
sp|Q92365|RL36A_SCHPO	rpl3601	99	7	6	5	5	242.27	138.182	144.411	146.386	7.07071	6.06061	5.05051	5.05051	0.258312	0.258312	0	-0.21901	1616.16	60S ribosomal protein L36-A OS=Schizosaccharomyces pombe (strain 972 / ATCC 24843) GN=rpl3601 PE=3 SV=2	179	C	0	23
sp|O94658|RL36B_SCHPO	rpl3602	99	7	6	5	5	242.27	138.182	144.411	146.386	7.07071	6.06061	5.05051	5.05051	0.258312	0.258312	0	-0.21901	1616.16	60S ribosomal protein L36-B OS=Schizosaccharomyces pombe (strain 972 / ATCC 24843) GN=rpl3602 PE=3 SV=1	179		0	0
sp|Q10192|RL18A_SCHPO	rpl1801	187	8	11	8	11	146.584	134.118	122.324	170.497	4.27807	5.88235	4.27807	5.88235	0.454566	0	0.454566	0.454566	1604.28	60S ribosomal protein L18-A OS=Schizosaccharomyces pombe (strain 972 / ATCC 24843) GN=rpl1801 PE=1 SV=1	41	C	20	0
sp|O74175|RL13_SCHPO	rpl13	208	7	13	7	13	115.311	142.5	96.2274	181.153	3.36538	6.25	3.36538	6.25	0.883676	0	0.883676	0.883676	1586.54	60S ribosomal protein L13 OS=Schizosaccharomyces pombe (strain 972 / ATCC 24843) GN=rpl13 PE=1 SV=1	223	C	25	15
sp|P0CT53|EF1A1_SCHPO	tef101	460	17	25	23	24	126.628	123.913	142.966	151.223	3.69565	5.43478	5	5.21739	0.119795	0.0586542	0.0611403	0.553691	1565.22	Elongation factor 1-alpha-A OS=Schizosaccharomyces pombe (strain 972 / ATCC 24843) GN=tef101 PE=1 SV=1	178	C	0	89
sp|P0CT54|EF1A2_SCHPO	tef102	460	17	25	23	24	126.628	123.913	142.966	151.223	3.69565	5.43478	5	5.21739	0.119795	0.0586542	0.0611403	0.553691	1565.22	Elongation factor 1-alpha-B OS=Schizosaccharomyces pombe (strain 972 / ATCC 24843) GN=tef102 PE=1 SV=1	178		0	0
sp|P0CT55|EF1A3_SCHPO	tef103	460	17	25	23	24	126.628	123.913	142.966	151.223	3.69565	5.43478	5	5.21739	0.119795	0.0586542	0.0611403	0.553691	1565.22	Elongation factor 1-alpha-B/C OS=Schizosaccharomyces pombe (strain 972 / ATCC 24843) GN=tef103 PE=1 SV=1	178		0	0
sp|P0CT68|RL20A_SCHPO	rpl2001	176	7	12	8	7	136.277	155.455	129.969	115.279	3.97727	6.81818	4.54545	3.97727	0.579013	0.769116	-0.190103	0.769116	1534.09	60S ribosomal protein L20-A OS=Schizosaccharomyces pombe (strain 972 / ATCC 24843) GN=rpl2001 PE=1 SV=1	182		0	0
sp|P0CT69|RL20B_SCHPO	rpl2002	176	7	12	8	7	136.277	155.455	129.969	115.279	3.97727	6.81818	4.54545	3.97727	0.579013	0.769116	-0.190103	0.769116	1534.09	60S ribosomal protein L20-B OS=Schizosaccharomyces pombe (strain 972 / ATCC 24843) GN=rpl2002 PE=1 SV=1	182	C	0	34
sp|P00332|ADH_SCHPO	adh1	350	16	20	16	17	156.635	130.286	130.712	140.782	4.57143	5.71429	4.57143	4.85714	0.320135	0.233199	0.0869356	0.320135	1514.29	Alcohol dehydrogenase OS=Schizosaccharomyces pombe (strain 972 / ATCC 24843) GN=adh1 PE=1 SV=2	9	C	69	0
sp|Q9URX6|RL31_SCHPO	rpl31	113	5	7	5	5	151.61	141.239	126.519	128.25	4.42478	6.19469	4.42478	4.42478	0.477322	0.477322	0	0.477322	1504.42	60S ribosomal protein L31 OS=Schizosaccharomyces pombe (strain 972 / ATCC 24843) GN=rpl31 PE=3 SV=1	160	C	22	0
sp|P40372|RL3A_SCHPO	rpl301	388	20	19	19	19	176.618	111.649	140.019	141.934	5.15464	4.89691	4.89691	4.89691	0	0	0	-0.0736229	1469.07	60S ribosomal protein L3-A OS=Schizosaccharomyces pombe (strain 972 / ATCC 24843) GN=rpl301 PE=1 SV=2	71	C	0	77
sp|P36584|RL3B_SCHPO	rpl302	388	20	19	19	19	176.618	111.649	140.019	141.934	5.15464	4.89691	4.89691	4.89691	0	0	0	-0.0736229	1469.07	60S ribosomal protein L3-B OS=Schizosaccharomyces pombe (strain 972 / ATCC 24843) GN=rpl302 PE=3 SV=2	71		0	0
sp|O74893|RS20_SCHPO	rps20	118	7	5	7	5	203.261	96.6102	169.621	122.816	5.9322	4.23729	5.9322	4.23729	-0.477322	0	-0.477322	-0.477322	1440.68	40S ribosomal protein S20 OS=Schizosaccharomyces pombe (strain 972 / ATCC 24843) GN=rps20 PE=1 SV=1	171	C	24	0
sp|Q9P7J6|RS17B_SCHPO	rps1702	132	7	6	8	5	181.703	103.636	173.293	109.79	5.30303	4.54545	6.06061	3.78788	-0.409113	0.258312	-0.667425	-0.21901	1439.39	40S ribosomal protein S17-B OS=Schizosaccharomyces pombe (strain 972 / ATCC 24843) GN=rps1702 PE=1 SV=1	73	C	2	24
sp|O43026|G3P2_SCHPO	gpd3	335	9	15	17	16	92.0524	102.09	145.1	138.433	2.68657	4.47761	5.07463	4.77612	-0.179448	-0.0925121	-0.0869356	0.73061	1432.84	Glyceraldehyde-3-phosphate dehydrogenase 2 OS=Schizosaccharomyces pombe (strain 972 / ATCC 24843) GN=gpd3 PE=1 SV=1	189		0	0
sp|Q9USW5|RS4B_SCHPO	rps402	262	14	16	12	9	183.09	139.237	130.962	99.5651	5.34351	6.10687	4.58015	3.43511	0.412054	0.823122	-0.411069	0.191366	1412.21	40S ribosomal protein S4-B OS=Schizosaccharomyces pombe (strain 972 / ATCC 24843) GN=rps402 PE=1 SV=1	190	C	12	0
sp|P36604|GRP78_SCHPO	bip1	663	11	36	26	31	56.8482	123.801	112.131	135.523	1.65913	5.42986	3.92157	4.67572	0.467949	0.215084	0.252865	1.70144	1402.71	78 kDa glucose-regulated protein homolog OS=Schizosaccharomyces pombe (strain 972 / ATCC 24843) GN=bip1 PE=3 SV=2	66	C	94	10
sp|P0C016|RS27A_SCHPO	ubi3	150	8	7	8	6	182.741	106.4	152.498	115.938	5.33333	4.66667	5.33333	4	-0.190103	0.21901	-0.409113	-0.190103	1400	Ubiquitin-40S ribosomal protein S27a OS=Schizosaccharomyces pombe (strain 972 / ATCC 24843) GN=ubi3 PE=1 SV=2	175	C	0	29
sp|P0C8R3|RS27B_SCHPO	ubi5	150	8	7	8	6	182.741	106.4	152.498	115.938	5.33333	4.66667	5.33333	4	-0.190103	0.21901	-0.409113	-0.190103	1400	Ubiquitin-40S ribosomal protein S27b OS=Schizosaccharomyces pombe (strain 972 / ATCC 24843) GN=ubi5 PE=1 SV=2	175		0	0
sp|Q8TFH1|RL18B_SCHPO	rpl1802	187	7	9	8	9	128.261	109.733	122.324	139.498	3.74332	4.81283	4.27807	4.81283	0.167945	0	0.167945	0.358048	1390.37	60S ribosomal protein L18-B OS=Schizosaccharomyces pombe (strain 972 / ATCC 24843) GN=rpl1802 PE=1 SV=1	41	C	15	18
sp|O14277|RS5A_SCHPO	rps5	203	8	8	9	11	135.03	89.8522	126.768	157.059	3.94089	3.94089	4.4335	5.41872	-0.167945	-0.454566	0.286621	0	1379.31	40S ribosomal protein S5-A OS=Schizosaccharomyces pombe (strain 972 / ATCC 24843) GN=rps5 PE=3 SV=1	203	C	0	36
sp|Q9P3T6|RS5B_SCHPO	rps502	203	8	8	9	11	135.03	89.8522	126.768	157.059	3.94089	3.94089	4.4335	5.41872	-0.167945	-0.454566	0.286621	0	1379.31	40S ribosomal protein S5-B OS=Schizosaccharomyces pombe (strain 972 / ATCC 24843) GN=rps502 PE=3 SV=1	203		0	0
sp|Q09668|RL22_SCHPO	rpl22	117	6	6	6	4	175.713	116.923	146.632	99.0923	5.12821	5.12821	5.12821	3.4188	0	0.573185	-0.573185	0	1367.52	60S ribosomal protein L22 OS=Schizosaccharomyces pombe (strain 972 / ATCC 24843) GN=rpl22 PE=1 SV=3	261	C	0	22
tr|A4CYJ4|A4CYJ4_SCHPM	RPL22	117	6	6	6	4	175.713	116.923	146.632	99.0923	5.12821	5.12821	5.12821	3.4188	0	0.573185	-0.573185	0	1367.52	Ribosomal protein L22 OS=Schizosaccharomyces pombe GN=RPL22 PE=2 SV=1	261		0	0
sp|O74892|RS2_SCHPO	rps2	253	10	12	13	9	135.431	108.142	146.922	103.107	3.95257	4.74308	5.13834	3.55731	-0.11456	0.411069	-0.525628	0.260652	1343.87	40S ribosomal protein S2 OS=Schizosaccharomyces pombe (strain 972 / ATCC 24843) GN=rps2 PE=1 SV=1	114	C	44	0
sp|O42935|RL32B_SCHPO	rpl3201	127	4	6	7	4	107.918	107.717	157.601	91.2897	3.14961	4.72441	5.51181	3.14961	-0.21901	0.573185	-0.792195	0.573185	1338.58	60S ribosomal protein L32-B OS=Schizosaccharomyces pombe (strain 972 / ATCC 24843) GN=rpl3201 PE=3 SV=1	242	C	15	6
sp|Q9P546|RSSA2_SCHPO	rps002	287	11	16	11	11	131.325	127.108	109.591	111.09	3.83275	5.57491	3.83275	3.83275	0.536501	0.536501	0	0.536501	1324.04	40S ribosomal protein S0-B OS=Schizosaccharomyces pombe (strain 972 / ATCC 24843) GN=rps002 PE=1 SV=1	132	C	48	0
sp|Q09781|RS3A1_SCHPO	rps101	252	18	10	13	10	244.742	90.4762	147.505	115.018	7.14286	3.96825	5.15873	3.96825	-0.375212	0	-0.375212	-0.841634	1309.52	40S ribosomal protein S1-A OS=Schizosaccharomyces pombe (strain 972 / ATCC 24843) GN=rps101 PE=3 SV=2	87	C	15	36
sp|Q10281|GBLP_SCHPO	rkp1	314	10	11	18	12	109.121	79.8726	163.911	110.769	3.18471	3.50318	5.73248	3.82166	-0.70543	-0.124447	-0.580983	0.136204	1305.73	Guanine nucleotide-binding protein subunit beta-like protein OS=Schizosaccharomyces pombe (strain 972 / ATCC 24843) GN=rkp1 PE=1 SV=3	83	C	51	0
sp|P87158|RS4A_SCHPO	rps401	262	12	17	9	8	156.934	147.939	98.2212	88.5023	4.58015	6.48855	3.43511	3.05344	0.910058	1.078	-0.167945	0.498989	1297.71	40S ribosomal protein S4-A OS=Schizosaccharomyces pombe (strain 972 / ATCC 24843) GN=rps401 PE=2 SV=2	190	C	0	46
sp|P0CT70|RL2A_SCHPO	rpl801	253	10	13	8	11	135.431	117.154	90.4135	126.02	3.95257	5.13834	3.16206	4.34783	0.693573	0.239007	0.454566	0.375212	1264.82	60S ribosomal protein L2-A OS=Schizosaccharomyces pombe (strain 972 / ATCC 24843) GN=rpl801 PE=3 SV=1	245		0	0
sp|P0CT71|RL2B_SCHPO	rpl802	253	10	13	8	11	135.431	117.154	90.4135	126.02	3.95257	5.13834	3.16206	4.34783	0.693573	0.239007	0.454566	0.375212	1264.82	60S ribosomal protein L2-B OS=Schizosaccharomyces pombe (strain 972 / ATCC 24843) GN=rpl802 PE=3 SV=1	245	C	0	42
sp|P0CT72|RL2C_SCHPO	rpl803	253	10	13	8	11	135.431	117.154	90.4135	126.02	3.95257	5.13834	3.16206	4.34783	0.693573	0.239007	0.454566	0.375212	1264.82	60S ribosomal protein L2-C OS=Schizosaccharomyces pombe (strain 972 / ATCC 24843) GN=rpl803 PE=3 SV=1	245		0	0
sp|P10989|ACT_SCHPO	act1	375	11	17	14	16	100.508	103.36	106.748	123.667	2.93333	4.53333	3.73333	4.26667	0.278301	0.0869356	0.191366	0.623437	1253.33	Actin OS=Schizosaccharomyces pombe (strain 972 / ATCC 24843) GN=act1 PE=1 SV=1	39	C	58	0
sp|P59289|RL37A_SCHPO	rpl3703	89	1	3	5	3	38.4988	76.8539	160.636	97.7005	1.1236	3.37079	5.61798	3.37079	-0.718229	0	-0.718229	1.49476	1235.96	60S ribosomal protein L37-A OS=Schizosaccharomyces pombe (strain 972 / ATCC 24843) GN=rpl3703 PE=1 SV=2	243	C	0	12
sp|O13614|RS10B_SCHPO	rps1002	147	6	11	3	4	139.853	170.612	58.3536	78.8694	4.08163	7.48299	2.04082	2.72109	1.84022	1.43686	0.403356	0.863679	1224.49	40S ribosomal protein S10-B OS=Schizosaccharomyces pombe (strain 972 / ATCC 24843) GN=rps1002 PE=3 SV=1	110	C	18	6
sp|P05733|RL37B_SCHPO	rpl3702	91	1	3	5	3	37.6527	75.1648	157.106	95.5533	1.0989	3.2967	5.49451	3.2967	-0.718229	0	-0.718229	1.49476	1208.79	60S ribosomal protein L37-B OS=Schizosaccharomyces pombe (strain 972 / ATCC 24843) GN=rpl3702 PE=1 SV=4	243		0	0
sp|Q9P4W9|RS4C_SCHPO	rps403	262	12	14	9	8	156.934	121.832	98.2212	88.5023	4.58015	5.34351	3.43511	3.05344	0.631757	0.799701	-0.167945	0.220688	1183.21	40S ribosomal protein S4-C OS=Schizosaccharomyces pombe (strain 972 / ATCC 24843) GN=rps403 PE=1 SV=1	190		0	0
sp|P08094|RLA2_SCHPO	rpp201	110	5	4	3	6	155.745	82.9091	77.9817	158.097	4.54545	3.63636	2.72727	5.45455	0.403356	-0.573185	0.976541	-0.314873	1181.82	60S acidic ribosomal protein P2-alpha OS=Schizosaccharomyces pombe (strain 972 / ATCC 24843) GN=rpp201 PE=1 SV=1	119	C	10	8
sp|Q10101|RS7_SCHPO	rps7	195	5	7	10	6	87.8563	81.8462	146.632	89.1831	2.5641	3.58974	5.12821	3.07692	-0.508464	0.21901	-0.727474	0.477322	1179.49	40S ribosomal protein S7 OS=Schizosaccharomyces pombe (strain 972 / ATCC 24843) GN=rps7 PE=1 SV=2	65	C	28	0
sp|O14339|RL17A_SCHPO	rpl1701	187	4	5	9	8	73.2918	60.9626	137.615	123.998	2.13904	2.6738	4.81283	4.27807	-0.835369	-0.667425	-0.167945	0.314873	1176.47	60S ribosomal protein L17-A OS=Schizosaccharomyces pombe (strain 972 / ATCC 24843) GN=rpl1701 PE=3 SV=1	31	C	12	0
sp|P05752|RS6A_SCHPO	rps601	239	11	9	9	10	157.7	85.8577	107.673	121.274	4.60251	3.76569	3.76569	4.1841	0	-0.150417	0.150417	-0.286621	1171.55	40S ribosomal protein S6-A OS=Schizosaccharomyces pombe (strain 972 / ATCC 24843) GN=rps601 PE=1 SV=2	192		0	0
sp|Q9C0Z7|RS6B_SCHPO	rps602	239	11	9	9	10	157.7	85.8577	107.673	121.274	4.60251	3.76569	3.76569	4.1841	0	-0.150417	0.150417	-0.286621	1171.55	40S ribosomal protein S6-B OS=Schizosaccharomyces pombe (strain 972 / ATCC 24843) GN=rps602 PE=1 SV=1	192	C	0	39
sp|P35679|RL4A_SCHPO	rpl402	363	12	15	11	16	113.269	94.2149	86.6463	127.755	3.30579	4.13223	3.0303	4.40771	0.443989	-0.0925121	0.536501	0.319542	1157.02	60S ribosomal protein L4-A OS=Schizosaccharomyces pombe (strain 972 / ATCC 24843) GN=rpl402 PE=1 SV=2	43	C	18	36
sp|O59794|RL17B_SCHPO	rpl1702	187	3	4	10	7	54.9689	48.7701	152.905	108.498	1.60428	2.13904	5.34759	3.74332	-1.30066	-0.792195	-0.508464	0.403356	1122.99	60S ribosomal protein L17-B OS=Schizosaccharomyces pombe (strain 972 / ATCC 24843) GN=rpl1702 PE=3 SV=1	31	C	10	14
sp|P0CT77|RL11A_SCHPO	rpl1101	174	8	6	6	7	157.535	78.6207	98.5975	116.604	4.5977	3.44828	3.44828	4.02299	0	-0.21901	0.21901	-0.409113	1091.95	60S ribosomal protein L11-A OS=Schizosaccharomyces pombe (strain 972 / ATCC 24843) GN=rpl1101 PE=2 SV=1	21	C	0	27
sp|P0CT78|RL11B_SCHPO	rpl1102	174	8	6	6	7	157.535	78.6207	98.5975	116.604	4.5977	3.44828	3.44828	4.02299	0	-0.21901	0.21901	-0.409113	1091.95	60S ribosomal protein L11-B OS=Schizosaccharomyces pombe (strain 972 / ATCC 24843) GN=rpl1102 PE=2 SV=1	21		0	0
sp|O94284|HMT2_SCHPO	hmt2	459	9	16	19	15	67.1842	79.4771	118.36	94.7206	1.96078	3.48584	4.13943	3.26797	-0.246512	0.0925121	-0.339024	0.823122	1089.32	Sulfide:quinone oxidoreductase, mitochondrial OS=Schizosaccharomyces pombe (strain 972 / ATCC 24843) GN=hmt2 PE=3 SV=1	136	C	59	0
sp|O74330|RS27_SCHPO	rps27	83	1	4	2	3	41.2819	109.88	68.8995	104.763	1.20482	4.81928	2.40964	3.61446	0.965235	0.403356	0.561879	1.89812	1084.34	40S ribosomal protein S27 OS=Schizosaccharomyces pombe (strain 972 / ATCC 24843) GN=rps27 PE=3 SV=1	335	C	10	0
sp|P07669|TPIS_SCHPO	tpi1	249	4	11	7	9	55.0425	100.723	80.3827	104.763	1.60643	4.41767	2.81124	3.61446	0.644669	0.286621	0.358048	1.43686	1084.34	Triosephosphate isomerase OS=Schizosaccharomyces pombe (strain 972 / ATCC 24843) GN=tpi1 PE=1 SV=4	122	C	31	0
sp|O42914|YBI8_SCHPO	SPBC16A3.08c	284	4	9	9	12	48.2591	72.2535	90.6125	122.47	1.40845	3.16901	3.16901	4.22535	0	-0.411069	0.411069	1.15024	1056.34	Uncharacterized protein C16A3.08c OS=Schizosaccharomyces pombe (strain 972 / ATCC 24843) GN=SPBC16A3.08c PE=1 SV=1	84	C	34	0
sp|P0CT75|RS23A_SCHPO	rps23	143	5	6	4	5	119.804	95.6643	79.9812	101.344	3.4965	4.1958	2.7972	3.4965	0.573185	0.258312	0.314873	0.258312	1048.95	40S ribosomal protein S23-A OS=Schizosaccharomyces pombe (strain 972 / ATCC 24843) GN=rps23 PE=1 SV=1	219		0	0
sp|P0CT76|RS23B_SCHPO	rps2302	143	5	6	4	5	119.804	95.6643	79.9812	101.344	3.4965	4.1958	2.7972	3.4965	0.573185	0.258312	0.314873	0.258312	1048.95	40S ribosomal protein S23-B OS=Schizosaccharomyces pombe (strain 972 / ATCC 24843) GN=rps2302 PE=1 SV=1	219	C	0	20
sp|O94238|RL14_SCHPO	rpl14	134	2	3	7	4	51.1402	51.0448	149.368	86.5209	1.49254	2.23881	5.22388	2.98507	-1.19555	-0.403356	-0.792195	0.561879	1044.78	60S ribosomal protein L14 OS=Schizosaccharomyces pombe (strain 972 / ATCC 24843) GN=rpl14 PE=2 SV=1	172	C	16	0
sp|O59865|RS24B_SCHPO	rps2402	134	6	4	6	4	153.421	68.0597	128.03	86.5209	4.47761	2.98507	4.47761	2.98507	-0.573185	0	-0.573185	-0.573185	1044.78	40S ribosomal protein S24-B OS=Schizosaccharomyces pombe (strain 972 / ATCC 24843) GN=rps2402 PE=2 SV=3	286	C	7	13
sp|P0CH06|RL401_SCHPO	ubi1	128	4	5	5	3	107.075	89.0625	111.693	67.9324	3.125	3.90625	3.90625	2.34375	0	0.718229	-0.718229	0.314873	1015.62	Ubiquitin-60S ribosomal protein L40 OS=Schizosaccharomyces pombe (strain 972 / ATCC 24843) GN=ubi1 PE=1 SV=1	175		0	0
sp|P0CH07|RL402_SCHPO	uep1	128	4	5	5	3	107.075	89.0625	111.693	67.9324	3.125	3.90625	3.90625	2.34375	0	0.718229	-0.718229	0.314873	1015.62	Ubiquitin-60S ribosomal protein L40 OS=Schizosaccharomyces pombe (strain 972 / ATCC 24843) GN=uep1 PE=1 SV=1	175		0	0
sp|O42991|RL16B_SCHPO	rpl1601	197	7	8	6	6	121.75	92.5888	87.0861	88.2776	3.5533	4.06091	3.04569	3.04569	0.409113	0.409113	0	0.190103	1015.23	60S ribosomal protein L16-B OS=Schizosaccharomyces pombe (strain 972 / ATCC 24843) GN=rpl1601 PE=1 SV=1	237	C	2	25
sp|O94267|SPT16_SCHPO	spt16	1019	0	47	34	22	0	105.162	95.4045	62.5769	0	4.61237	3.3366	2.15898	0.465955	1.09168	-0.625725	8.87958	1010.79	FACT complex subunit spt16 OS=Schizosaccharomyces pombe (strain 972 / ATCC 24843) GN=spt16 PE=1 SV=1	90	C	103	0
sp|P36623|PMGY_SCHPO	gpm1	211	4	11	5	5	64.9553	118.863	67.7566	68.6836	1.89573	5.21327	2.36967	2.36967	1.12199	1.12199	0	1.43686	995.261	Phosphoglycerate mutase OS=Schizosaccharomyces pombe (strain 972 / ATCC 24843) GN=gpm1 PE=1 SV=1	75	C	25	0
sp|O42699|RL19B_SCHPO	rpl1902	193	7	6	7	6	124.273	70.8808	103.706	90.1072	3.62694	3.10881	3.62694	3.10881	-0.21901	0	-0.21901	-0.21901	984.456	60S ribosomal protein L19-B OS=Schizosaccharomyces pombe (strain 972 / ATCC 24843) GN=rpl1902 PE=2 SV=2	74	C	9	0
sp|P05767|RL39_SCHPO	rpl39	51	3	2	3	0	201.553	89.4118	168.196	0	5.88235	3.92157	5.88235	0	-0.561879	4.39232	-4.9542	-0.561879	980.392	60S ribosomal protein L39 OS=Schizosaccharomyces pombe (strain 972 / ATCC 24843) GN=rpl39 PE=3 SV=3	328	C	8	0
sp|O13784|RS24A_SCHPO	rps2401	134	5	3	6	4	127.851	51.0448	128.03	86.5209	3.73134	2.23881	4.47761	2.98507	-0.976541	-0.403356	-0.573185	-0.718229	970.149	40S ribosomal protein S24-A OS=Schizosaccharomyces pombe (strain 972 / ATCC 24843) GN=rps2401 PE=3 SV=3	286	C	5	0
sp|O42848|RL16A_SCHPO	rpl1602	197	6	7	6	6	104.357	81.0152	87.0861	88.2776	3.04569	3.5533	3.04569	3.04569	0.21901	0.21901	0	0.21901	964.467	60S ribosomal protein L16-A OS=Schizosaccharomyces pombe (strain 972 / ATCC 24843) GN=rpl1602 PE=1 SV=1	237		0	0
sp|P09988|H31_SCHPO	hht1	136	3	6	3	4	75.5822	100.588	63.0734	85.2485	2.20588	4.41176	2.20588	2.94118	0.976541	0.573185	0.403356	0.976541	955.882	Histone H3.1/H3.2 OS=Schizosaccharomyces pombe (strain 972 / ATCC 24843) GN=hht1 PE=1 SV=2	157	C	2	14
sp|P79015|RL32A_SCHPO	rpl3202	127	1	3	6	3	26.9795	53.8583	135.086	68.4673	0.787402	2.3622	4.72441	2.3622	-0.976541	0	-0.976541	1.49476	944.882	60S ribosomal protein L32-A OS=Schizosaccharomyces pombe (strain 972 / ATCC 24843) GN=rpl3202 PE=1 SV=2	242	C	7	0
sp|Q92354|RL24A_SCHPO	rpl2401	149	4	6	3	5	91.9837	91.8121	57.5704	97.2634	2.68456	4.02685	2.01342	3.3557	0.976541	0.258312	0.718229	0.573185	939.597	60S ribosomal protein L24-A OS=Schizosaccharomyces pombe (strain 972 / ATCC 24843) GN=rpl2401 PE=3 SV=1	231	C	0	18
sp|O74884|RL24B_SCHPO	rpl2402	149	4	6	3	5	91.9837	91.8121	57.5704	97.2634	2.68456	4.02685	2.01342	3.3557	0.976541	0.258312	0.718229	0.573185	939.597	60S ribosomal protein L24-B OS=Schizosaccharomyces pombe (strain 972 / ATCC 24843) GN=rpl2402 PE=1 SV=1	231		0	0
sp|P42657|RAD25_SCHPO	rad25	270	2	9	8	8	25.3807	76	84.7208	85.88	0.740741	3.33333	2.96296	2.96296	0.167945	0.167945	0	2.11548	925.926	DNA damage checkpoint protein rad25 OS=Schizosaccharomyces pombe (strain 972 / ATCC 24843) GN=rad25 PE=1 SV=1	134	C	21	0
sp|P05764|RS21_SCHPO	rps21	87	3	2	2	4	118.152	52.4138	65.7317	133.262	3.44828	2.29885	2.29885	4.5977	0	-0.965235	0.965235	-0.561879	919.54	40S ribosomal protein S21 OS=Schizosaccharomyces pombe (strain 972 / ATCC 24843) GN=rps21 PE=1 SV=2	313	C	11	0
sp|P04910|H2A2_SCHPO	hta2	131	3	6	3	3	78.467	104.427	65.4808	66.3767	2.29008	4.58015	2.29008	2.29008	0.976541	0.976541	0	0.976541	916.031	Histone H2A-beta OS=Schizosaccharomyces pombe (strain 972 / ATCC 24843) GN=hta2 PE=1 SV=2	47	C	0	15
sp|P04909|H2A1_SCHPO	hta1	132	3	6	3	3	77.8726	103.636	64.9847	65.8739	2.27273	4.54545	2.27273	2.27273	0.976541	0.976541	0	0.976541	909.091	Histone H2A-alpha OS=Schizosaccharomyces pombe (strain 972 / ATCC 24843) GN=hta1 PE=1 SV=3	47		0	0
sp|P17478|RLA4_SCHPO	rpp202	110	4	3	3	4	124.596	62.1818	77.9817	105.398	3.63636	2.72727	2.72727	3.63636	0	-0.403356	0.403356	-0.403356	909.091	60S acidic ribosomal protein P2-beta OS=Schizosaccharomyces pombe (strain 972 / ATCC 24843) GN=rpp202 PE=1 SV=1	320	C	14	0
sp|Q9URT8|RL34B_SCHPO	rpl3402	111	4	3	2	5	123.474	61.6216	51.5194	130.561	3.6036	2.7027	1.8018	4.5045	0.561879	-0.718229	1.28011	-0.403356	900.901	60S ribosomal protein L34-B OS=Schizosaccharomyces pombe (strain 972 / ATCC 24843) GN=rpl3402 PE=1 SV=1	34		0	0
sp|O74864|RLA0_SCHPO	rpp0	312	10	10	10	8	109.82	73.0769	91.6451	74.3192	3.20513	3.20513	3.20513	2.5641	0	0.318361	-0.318361	0	897.436	60S acidic ribosomal protein P0 OS=Schizosaccharomyces pombe (strain 972 / ATCC 24843) GN=rpp0 PE=3 SV=1	177	C	38	0
sp|O14069|RL28E_SCHPO	rpl44	134	4	4	4	4	102.28	68.0597	85.3531	86.5209	2.98507	2.98507	2.98507	2.98507	0	0	0	0	895.522	Probable 60S ribosomal protein L28e OS=Schizosaccharomyces pombe (strain 972 / ATCC 24843) GN=rpl44 PE=1 SV=1	100	C	16	0
sp|O42846|RL34A_SCHPO	rpl3401	112	4	3	2	5	122.371	61.0714	51.0594	129.395	3.57143	2.67857	1.78571	4.46429	0.561879	-0.718229	1.28011	-0.403356	892.857	60S ribosomal protein L34-A OS=Schizosaccharomyces pombe (strain 972 / ATCC 24843) GN=rpl3401 PE=3 SV=1	34	C	0	14
sp|P05734|RL19A_SCHPO	rpl1901	193	5	5	7	5	88.7667	59.0674	103.706	75.0894	2.59067	2.59067	3.62694	2.59067	-0.477322	0	-0.477322	0	880.829	60S ribosomal protein L19-A OS=Schizosaccharomyces pombe (strain 972 / ATCC 24843) GN=rpl1901 PE=1 SV=3	74	C	5	17
sp|Q92345|PDC2_SCHPO	SPAC1F8.07c	569	12	17	19	14	72.2614	68.1195	95.4784	71.3151	2.10896	2.9877	3.33919	2.46046	-0.159576	0.278301	-0.437877	0.498989	878.735	Probable pyruvate decarboxylase C1F8.07c OS=Schizosaccharomyces pombe (strain 972 / ATCC 24843) GN=SPAC1F8.07c PE=1 SV=3	3	C	62	0
sp|O60143|RL7C_SCHPO	rpl701	251	6	7	8	7	81.9058	63.5857	91.134	80.8333	2.39044	2.78884	3.18725	2.78884	-0.190103	0	-0.190103	0.21901	876.494	60S ribosomal protein L7-C OS=Schizosaccharomyces pombe (strain 972 / ATCC 24843) GN=rpl701 PE=1 SV=1	23	C	25	3
sp|Q09864|HSP60_SCHPO	hsp60	582	13	19	18	14	76.5346	74.433	88.4328	69.7222	2.23368	3.2646	3.09278	2.4055	0.0775829	0.437877	-0.360295	0.544006	876.289	Heat shock protein 60, mitochondrial OS=Schizosaccharomyces pombe (strain 972 / ATCC 24843) GN=hsp60 PE=1 SV=1	60	C	64	0
sp|O14112|RS10A_SCHPO	rps1001	144	2	6	3	3	47.5888	95	59.5693	60.3844	1.38889	4.16667	2.08333	2.08333	0.976541	0.976541	0	1.53842	833.333	40S ribosomal protein S10-A OS=Schizosaccharomyces pombe (strain 972 / ATCC 24843) GN=rps1001 PE=3 SV=1	110	C	8	0
sp|P0CT62|RS30A_SCHPO	rps3001	61	2	2	2	1	112.341	74.7541	93.7485	47.5156	3.27869	3.27869	3.27869	1.63934	0	0.932886	-0.932886	0	819.672	40S ribosomal protein S30-A OS=Schizosaccharomyces pombe (strain 972 / ATCC 24843) GN=rps3001 PE=3 SV=1	214		0	0
sp|P0CT63|RS30_SCHPO	rps3002	61	2	2	2	1	112.341	74.7541	93.7485	47.5156	3.27869	3.27869	3.27869	1.63934	0	0.932886	-0.932886	0	819.672	40S ribosomal protein S30-B OS=Schizosaccharomyces pombe (strain 972 / ATCC 24843) GN=rps3002 PE=3 SV=1	214	C	0	7
sp|O74341|TCPG_SCHPO	cct3	528	6	27	10	6	38.9363	116.591	54.1539	32.9369	1.13636	5.11364	1.89394	1.13636	1.42394	2.15141	-0.727474	2.15141	814.394	T-complex protein 1 subunit gamma OS=Schizosaccharomyces pombe (strain 972 / ATCC 24843) GN=cct3 PE=1 SV=1	97	C	49	0
sp|P10651|H33_SCHPO	hht3	136	3	4	3	4	75.5822	67.0588	63.0734	85.2485	2.20588	2.94118	2.20588	2.94118	0.403356	0	0.403356	0.403356	808.824	Histone H3.3 OS=Schizosaccharomyces pombe (strain 972 / ATCC 24843) GN=hht3 PE=1 SV=2	157		0	0
sp|P52822|RL5A_SCHPO	rpl501	294	6	8	6	9	69.9264	62.0408	58.3536	88.728	2.04082	2.72109	2.04082	3.06122	0.409113	-0.167945	0.577057	0.409113	782.313	60S ribosomal protein L5-A OS=Schizosaccharomyces pombe (strain 972 / ATCC 24843) GN=rpl501 PE=1 SV=2	204	C	0	29
sp|O74306|RL5B_SCHPO	rpl502	294	6	8	6	9	69.9264	62.0408	58.3536	88.728	2.04082	2.72109	2.04082	3.06122	0.409113	-0.167945	0.577057	0.409113	782.313	60S ribosomal protein L5-B OS=Schizosaccharomyces pombe (strain 972 / ATCC 24843) GN=rpl502 PE=2 SV=1	204		0	0
sp|P41887|HSP90_SCHPO	swo1	704	10	21	18	16	48.6704	68.0114	73.1078	65.8739	1.42045	2.98295	2.55682	2.27273	0.221253	0.390182	-0.168929	1.06289	781.25	Heat shock protein 90 homolog OS=Schizosaccharomyces pombe (strain 972 / ATCC 24843) GN=swo1 PE=1 SV=2	61	C	65	0
sp|Q9P784|RL4B_SCHPO	rpl401	363	11	10	7	11	103.83	62.8099	55.1386	87.8318	3.0303	2.75482	1.92837	3.0303	0.508464	-0.136204	0.644669	-0.136204	771.35	60S ribosomal protein L4-B OS=Schizosaccharomyces pombe (strain 972 / ATCC 24843) GN=rpl401 PE=3 SV=1	43	C	3	0
sp|Q09127|RL10A_SCHPO	rpl1001	221	6	5	6	6	93.0243	51.5837	77.6288	78.6909	2.71493	2.26244	2.71493	2.71493	-0.258312	-0.258312	0	-0.258312	769.231	60S ribosomal protein L10-A OS=Schizosaccharomyces pombe (strain 972 / ATCC 24843) GN=rpl1001 PE=2 SV=2	248	C	4	19
sp|O14049|RS8A_SCHPO	rps801	200	6	5	5	5	102.792	57	71.4832	72.4612	3	2.5	2.5	2.5	0	0	0	-0.258312	750	40S ribosomal protein S8-A OS=Schizosaccharomyces pombe (strain 972 / ATCC 24843) GN=rps801 PE=3 SV=1	268		0	0
sp|Q9P7B2|RS8B_SCHPO	rps802	200	6	5	5	5	102.792	57	71.4832	72.4612	3	2.5	2.5	2.5	0	0	0	-0.258312	750	40S ribosomal protein S8-B OS=Schizosaccharomyces pombe (strain 972 / ATCC 24843) GN=rps802 PE=1 SV=1	268	C	0	21
sp|Q10232|RL9A_SCHPO	rpl901	190	3	4	7	3	54.101	48	105.344	45.765	1.57895	2.10526	3.68421	1.57895	-0.792195	0.403356	-1.19555	0.403356	736.842	60S ribosomal protein L9-A OS=Schizosaccharomyces pombe (strain 972 / ATCC 24843) GN=rpl901 PE=3 SV=1	125	C	4	13
sp|Q9P769|RL10B_SCHPO	rpl1002	221	6	5	8	3	93.0243	51.5837	103.505	39.3455	2.71493	2.26244	3.61991	1.35747	-0.667425	0.718229	-1.38565	-0.258312	723.982	60S ribosomal protein L10-B OS=Schizosaccharomyces pombe (strain 972 / ATCC 24843) GN=rpl1002 PE=3 SV=1	248	C	3	0
sp|O14023|ELP3_SCHPO	elp3	544	0	27	0	11	0	113.162	0	58.6084	0	4.96324	0	2.02206	8.08215	1.28773	6.79442	8.08215	698.529	Probable elongator complex protein 3 OS=Schizosaccharomyces pombe (strain 972 / ATCC 24843) GN=elp3 PE=3 SV=1	121	C	38	0
sp|O14463|TRX1_SCHPO	trx1	103	2	2	3	2	66.5319	44.2718	83.2814	56.2806	1.94175	1.94175	2.91262	1.94175	-0.561879	0	-0.561879	0	679.612	Thioredoxin-1 OS=Schizosaccharomyces pombe (strain 972 / ATCC 24843) GN=trx1 PE=3 SV=3	257	C	9	0
sp|P0CT83|RL12A_SCHPO	rpl1201	165	4	2	3	6	83.0641	27.6364	51.9878	105.398	2.42424	1.21212	1.81818	3.63636	-0.561879	-1.53842	0.976541	-0.965235	666.667	60S ribosomal protein L12-A OS=Schizosaccharomyces pombe (strain 972 / ATCC 24843) GN=rpl1201 PE=3 SV=1	99		0	0
sp|P0CT84|RL12B_SCHPO	rpl1202	165	4	2	3	6	83.0641	27.6364	51.9878	105.398	2.42424	1.21212	1.81818	3.63636	-0.561879	-1.53842	0.976541	-0.965235	666.667	60S ribosomal protein L12-B OS=Schizosaccharomyces pombe (strain 972 / ATCC 24843) GN=rpl1202 PE=3 SV=1	99	C	0	15
sp|O74752|MAS5_SCHPO	mas5	407	9	9	7	11	75.7679	50.4177	49.1776	78.3365	2.2113	2.2113	1.7199	2.7027	0.358048	-0.286621	0.644669	0	663.391	Mitochondrial protein import protein mas5 OS=Schizosaccharomyces pombe (strain 972 / ATCC 24843) GN=mas5 PE=3 SV=1	105	C	36	0
sp|P78875|TPP1_SCHPO	tpp1	817	14	33	8	13	58.7142	92.093	27.9983	46.1198	1.71359	4.03917	0.979192	1.59119	2.03084	1.33726	0.693573	1.23114	660.955	Trehalose-phosphatase OS=Schizosaccharomyces pombe (strain 972 / ATCC 24843) GN=tpp1 PE=1 SV=2	15	C	68	0
sp|O74836|RL1B_SCHPO	rpl101	216	2	6	5	3	31.7259	63.3333	66.1882	40.2562	0.925926	2.77778	2.31481	1.38889	0.258312	0.976541	-0.718229	1.53842	648.148	60S ribosomal protein L1-B OS=Schizosaccharomyces pombe (strain 972 / ATCC 24843) GN=rpl101 PE=1 SV=1	205	C	13	3
sp|Q9USX4|RL33A_SCHPO	rpl35b	108	1	2	2	3	31.7259	42.2222	52.9505	80.5125	0.925926	1.85185	1.85185	2.77778	0	-0.561879	0.561879	0.932886	648.148	60S ribosomal protein L33-A OS=Schizosaccharomyces pombe (strain 972 / ATCC 24843) GN=rpl35b PE=3 SV=2	148		0	0
sp|O14317|RLA6_SCHPO	rpp203	110	2	3	1	3	62.2981	62.1818	25.9939	79.0486	1.81818	2.72727	0.909091	2.72727	1.49476	0	1.49476	0.561879	636.364	60S acidic ribosomal protein P2-C OS=Schizosaccharomyces pombe (strain 972 / ATCC 24843) GN=rpp203 PE=1 SV=2	119	C	1	0
sp|P78921|TCPQ_SCHPO	cct8	546	3	17	10	7	18.8263	70.989	52.3686	37.1596	0.549451	3.11355	1.8315	1.28205	0.759641	1.26811	-0.508464	2.46366	622.711	Probable T-complex protein 1 subunit theta OS=Schizosaccharomyces pombe (strain 972 / ATCC 24843) GN=cct8 PE=2 SV=3	53	C	37	0
sp|P18869|LEU3_SCHPO	leu1	371	4	8	8	7	36.9423	49.1644	61.6567	54.6877	1.07817	2.15633	2.15633	1.88679	0	0.190103	-0.190103	0.982298	619.946	3-isopropylmalate dehydrogenase OS=Schizosaccharomyces pombe (strain 972 / ATCC 24843) GN=leu1 PE=1 SV=1	102	C	27	0
sp|P36620|ILVB_SCHPO	ilv1	669	17	17	11	13	87.0683	57.9372	47.0144	56.3226	2.54111	2.54111	1.64425	1.9432	0.623437	0.38443	0.239007	0	612.855	Acetolactate synthase, mitochondrial OS=Schizosaccharomyces pombe (strain 972 / ATCC 24843) GN=ilv1 PE=3 SV=2	138	C	55	3
sp|O59727|YHX7_SCHPO	SPBC3E7.07c	147	0	1	4	4	0	15.5102	77.8048	78.8694	0	0.680272	2.72109	2.72109	-1.89812	-1.89812	0	3.45943	612.245	Protein PBDC1 homolog OS=Schizosaccharomyces pombe (strain 972 / ATCC 24843) GN=SPBC3E7.07c PE=3 SV=1	350	C	9	0
sp|Q9P7C8|SLD5_SCHPO	sld5	214	0	8	2	3	0	85.2336	26.7227	40.6325	0	3.73832	0.934579	1.40187	1.94753	1.38565	0.561879	6.33985	607.477	DNA replication complex GINS protein sld5 OS=Schizosaccharomyces pombe (strain 972 / ATCC 24843) GN=sld5 PE=1 SV=1	220	C	13	0
sp|O60128|RS3_SCHPO	rps3	249	6	5	6	4	82.5637	45.7831	68.8995	46.5614	2.40964	2.00803	2.40964	1.60643	-0.258312	0.314873	-0.573185	-0.258312	602.41	40S ribosomal protein S3 OS=Schizosaccharomyces pombe (strain 972 / ATCC 24843) GN=rps3 PE=1 SV=1	13	C	21	0
sp|O94533|ELP2_SCHPO	elp2	760	0	28	0	17	0	84	0	64.8337	0	3.68421	0	2.23684	8.13443	0.716574	7.41785	8.13443	592.105	Elongator complex protein 2 OS=Schizosaccharomyces pombe (strain 972 / ATCC 24843) GN=elp2 PE=3 SV=1	96	C	45	0
sp|Q10208|KPYK_SCHPO	pyk1	509	6	11	11	8	40.3897	49.2731	61.7929	45.5552	1.17878	2.1611	2.1611	1.57171	0	0.454566	-0.454566	0.863679	589.391	Pyruvate kinase OS=Schizosaccharomyces pombe (strain 972 / ATCC 24843) GN=pyk1 PE=1 SV=1	107	C	36	0
sp|O94529|POB3_SCHPO	pob3	512	0	21	3	6	0	93.5156	16.7539	33.9662	0	4.10156	0.585938	1.17188	2.7669	1.79036	0.976541	7.7211	585.938	FACT complex subunit pob3 OS=Schizosaccharomyces pombe (strain 972 / ATCC 24843) GN=pob3 PE=3 SV=1	92	C	30	0
sp|O59804|CH10_SCHPO	hsp10	104	0	4	2	0	0	87.6923	54.9871	0	0	3.84615	1.92308	0	0.965235	5.35755	-4.39232	5.35755	576.923	10 kDa heat shock protein, mitochondrial OS=Schizosaccharomyces pombe (strain 972 / ATCC 24843) GN=hsp10 PE=1 SV=1	339	C	6	0
sp|P78827|ILV5_SCHPO	ilv5	404	4	9	10	4	33.9247	50.7921	70.7755	28.6975	0.990099	2.22772	2.47525	0.990099	-0.150417	1.15024	-1.30066	1.15024	569.307	Probable ketol-acid reductoisomerase, mitochondrial OS=Schizosaccharomyces pombe (strain 972 / ATCC 24843) GN=ilv5 PE=1 SV=2	133	C	27	0
sp|Q10330|RL25A_SCHPO	rpl2501	141	5	2	3	3	121.503	32.3404	60.8368	61.6691	3.5461	1.41844	2.12766	2.12766	-0.561879	-0.561879	0	-1.28011	567.376	60S ribosomal protein L25-A OS=Schizosaccharomyces pombe (strain 972 / ATCC 24843) GN=rpl2501 PE=1 SV=1	309	C	5	8
sp|Q9UTE4|YFM8_SCHPO	SPAC222.08c	234	0	5	2	6	0	48.7179	24.4387	74.3192	0	2.13675	0.854701	2.5641	1.28011	-0.258312	1.53842	5.67243	555.556	Uncharacterized glutaminase C222.08c OS=Schizosaccharomyces pombe (strain 972 / ATCC 24843) GN=SPAC222.08c PE=3 SV=1	82	C	13	0
sp|P42656|RAD24_SCHPO	rad24	270	3	4	7	4	38.071	33.7778	74.1307	42.94	1.11111	1.48148	2.59259	1.48148	-0.792195	0	-0.792195	0.403356	555.556	DNA damage checkpoint protein rad24 OS=Schizosaccharomyces pombe (strain 972 / ATCC 24843) GN=rad24 PE=1 SV=2	134	C	12	6
sp|P58234|RS19A_SCHPO	rps1901	144	6	2	4	2	142.766	31.6667	79.4258	40.2562	4.16667	1.38889	2.77778	1.38889	-0.965235	0	-0.965235	-1.53842	555.556	40S ribosomal protein S19-A OS=Schizosaccharomyces pombe (strain 972 / ATCC 24843) GN=rps1901 PE=2 SV=1	128	C	5	9
sp|Q10061|LHS1_SCHPO	SPAC1F5.06	848	0	16	16	15	0	43.0189	53.9496	51.2697	0	1.88679	1.88679	1.76887	0	0.0925121	-0.0925121	7.33092	554.245	Heat shock protein 70 homolog lhs1 OS=Schizosaccharomyces pombe (strain 972 / ATCC 24843) GN=SPAC1F5.06 PE=3 SV=1	5	C	47	0
sp|P79083|EIF3I_SCHPO	sum1	328	1	7	7	4	10.4463	48.6585	61.0223	35.3469	0.304878	2.13415	2.13415	1.21951	0	0.792195	-0.792195	2.69032	548.78	Eukaryotic translation initiation factor 3 subunit I OS=Schizosaccharomyces pombe (strain 972 / ATCC 24843) GN=sum1 PE=1 SV=1	57	C	19	0
sp|O94700|MBF1_SCHPO	mbf1	148	0	5	2	1	0	77.027	38.6396	19.5841	0	3.37838	1.35135	0.675676	1.28011	2.21299	-0.932886	5.67243	540.541	Multiprotein-bridging factor 1 OS=Schizosaccharomyces pombe (strain 972 / ATCC 24843) GN=mbf1 PE=3 SV=1	239	C	8	0
sp|P49731|MCM6_SCHPO	mcm6	892	0	39	4	5	0	99.6861	12.8221	16.2469	0	4.3722	0.44843	0.560538	3.25347	2.9386	0.314873	8.61102	538.117	DNA replication licensing factor mcm6 OS=Schizosaccharomyces pombe (strain 972 / ATCC 24843) GN=mcm6 PE=1 SV=2	44	C	46	2
sp|P09627|PMA1_SCHPO	pma1	919	18	18	16	15	67.1111	44.6572	49.7816	47.3088	1.95865	1.95865	1.74102	1.63221	0.168929	0.261441	-0.0925121	0	533.188	Plasma membrane ATPase 1 OS=Schizosaccharomyces pombe (strain 972 / ATCC 24843) GN=pma1 PE=1 SV=1	156	C	57	10
sp|O74905|RL9B_SCHPO	rpl902	189	3	4	3	3	54.3872	48.254	45.3862	46.0071	1.5873	2.1164	1.5873	1.5873	0.403356	0.403356	0	0.403356	529.101	60S ribosomal protein L9-B OS=Schizosaccharomyces pombe (strain 972 / ATCC 24843) GN=rpl902 PE=3 SV=1	125		0	0
sp|P41389|MCM5_SCHPO	mcm5	720	0	28	5	5	0	88.6667	19.8564	20.1281	0	3.88889	0.694444	0.694444	2.462	2.462	0	8.13443	527.778	DNA replication licensing factor mcm5 OS=Schizosaccharomyces pombe (strain 972 / ATCC 24843) GN=mcm5 PE=1 SV=2	45	C	38	0
sp|O74946|DPOA2_SCHPO	pol12	574	0	24	3	3	0	95.331	14.9442	15.1487	0	4.18118	0.522648	0.522648	2.95869	2.95869	0	7.91289	522.648	DNA polymerase alpha subunit B OS=Schizosaccharomyces pombe (strain 972 / ATCC 24843) GN=pol12 PE=1 SV=1	112	C	30	0
sp|P87147|NACA_SCHPO	egd2	173	0	2	3	4	0	26.3584	49.5837	67.0162	0	1.15607	1.7341	2.31214	-0.561879	-0.965235	0.403356	4.39232	520.231	Nascent polypeptide-associated complex subunit alpha OS=Schizosaccharomyces pombe (strain 972 / ATCC 24843) GN=egd2 PE=1 SV=1	258	C	9	0
sp|Q9UTG4|RS26B_SCHPO	rps2602	119	1	3	2	1	28.7932	57.479	48.0559	24.3567	0.840336	2.52101	1.68067	0.840336	0.561879	1.49476	-0.932886	1.49476	504.202	40S ribosomal protein S26-B OS=Schizosaccharomyces pombe (strain 972 / ATCC 24843) GN=rps2602 PE=3 SV=1	323	C	4	0
sp|O14350|SWI3_SCHPO	swi3	181	0	4	1	4	0	50.3867	15.7974	64.0541	0	2.20994	0.552486	2.20994	1.89812	0	1.89812	5.35755	497.238	Swi1-interacting protein swi3 OS=Schizosaccharomyces pombe (strain 972 / ATCC 24843) GN=swi3 PE=1 SV=2	94	C	9	0
sp|Q09188|ADT_SCHPO	anc1	322	3	7	4	5	31.9229	49.5652	35.5196	45.007	0.931677	2.17391	1.24224	1.5528	0.792195	0.477322	0.314873	1.19555	496.894	ADP,ATP carrier protein OS=Schizosaccharomyces pombe (strain 972 / ATCC 24843) GN=anc1 PE=2 SV=1	218	C	19	0
sp|P79016|RS19B_SCHPO	rps1902	143	2	2	3	2	47.9216	31.8881	59.9859	40.5378	1.3986	1.3986	2.0979	1.3986	-0.561879	0	-0.561879	0	489.51	40S ribosomal protein S19-B OS=Schizosaccharomyces pombe (strain 972 / ATCC 24843) GN=rps1902 PE=3 SV=2	128		0	0
sp|P40921|EF1G_SCHPO	tef3	409	1	8	7	5	8.37749	44.5966	48.9372	35.4334	0.244499	1.95599	1.71149	1.22249	0.190103	0.667425	-0.477322	2.88042	488.998	Elongation factor 1-gamma OS=Schizosaccharomyces pombe (strain 972 / ATCC 24843) GN=tef3 PE=1 SV=1	30	C	21	0
sp|Q10425|EIF3B_SCHPO	SPAC25G10.08	725	9	12	12	11	42.5345	37.7379	47.3268	43.9765	1.24138	1.65517	1.65517	1.51724	0	0.124447	-0.124447	0.411069	482.759	Eukaryotic translation initiation factor 3 subunit B OS=Schizosaccharomyces pombe (strain 972 / ATCC 24843) GN=SPAC25G10.08 PE=1 SV=1	151	C	44	0
sp|Q9C107|MCL1_SCHPO	mcl1	815	0	30	5	3	0	83.9264	17.5419	10.6691	0	3.68098	0.613497	0.368098	2.56119	3.27942	-0.718229	8.23362	466.258	Minichromosome loss protein 1 OS=Schizosaccharomyces pombe (strain 972 / ATCC 24843) GN=mcl1 PE=1 SV=1	51	C	38	0
sp|Q10489|ODPA_SCHPO	pda1	409	1	11	5	3	8.37749	61.3203	34.9551	21.26	0.244499	2.68949	1.22249	0.733496	1.12199	1.84022	-0.718229	3.33498	464.548	Pyruvate dehydrogenase E1 component subunit alpha, mitochondrial OS=Schizosaccharomyces pombe (strain 972 / ATCC 24843) GN=pda1 PE=1 SV=1	85	C	20	0
sp|P40370|ENO11_SCHPO	eno101	439	3	7	7	6	23.415	36.3554	45.5929	39.6143	0.683371	1.59453	1.59453	1.36674	0	0.21901	-0.21901	1.19555	455.581	Enolase 1-1 OS=Schizosaccharomyces pombe (strain 972 / ATCC 24843) GN=eno101 PE=1 SV=2	1	C	23	0
sp|O94692|RUVB2_SCHPO	rvb2	465	3	8	8	5	22.1058	39.2258	49.1927	31.1661	0.645161	1.72043	1.72043	1.07527	0	0.667425	-0.667425	1.38565	451.613	RuvB-like helicase 2 OS=Schizosaccharomyces pombe (strain 972 / ATCC 24843) GN=rvb2 PE=1 SV=1	230	C	24	0
sp|O14189|PP2C5_SCHPO	SPAC10F6.17c	444	0	11	2	7	0	56.4865	12.8799	45.6963	0	2.47748	0.45045	1.57658	2.4021	0.644669	1.75743	6.79442	450.45	Protein phosphatase 2C homolog C10F6.17c OS=Schizosaccharomyces pombe (strain 972 / ATCC 24843) GN=SPAC10F6.17c PE=3 SV=4	181	C	20	0
sp|Q9Y7L8|RSSA1_SCHPO	rps001	292	6	5	4	4	70.4054	39.0411	39.1689	39.7048	2.05479	1.71233	1.36986	1.36986	0.314873	0.314873	0	-0.258312	445.205	40S ribosomal protein S0-A OS=Schizosaccharomyces pombe (strain 972 / ATCC 24843) GN=rps001 PE=1 SV=1	132	C	18	1
sp|P30666|MCM3_SCHPO	mcm3	879	0	29	5	5	0	75.2218	16.2647	16.4872	0	3.2992	0.568828	0.568828	2.51245	2.51245	0	8.18488	443.686	DNA replication licensing factor mcm3 OS=Schizosaccharomyces pombe (strain 972 / ATCC 24843) GN=mcm3 PE=1 SV=2	77	C	39	0
sp|B5BP45|YP51_SCHPO	SPBC460.01c	572	20	14	4	7	119.804	55.8042	19.9953	35.4705	3.4965	2.44755	0.699301	1.22378	1.782	0.989804	0.792195	-0.5115	437.063	Uncharacterized amino-acid permease C460.01c OS=Schizosaccharomyces pombe (strain 972 / ATCC 24843) GN=SPBC460.01c PE=3 SV=1	111	C	34	0
sp|O75001|MCM7_SCHPO	mcm7	760	0	27	4	2	0	81	15.0491	7.6275	0	3.55263	0.526316	0.263158	2.7246	3.68983	-0.965235	8.08215	434.211	DNA replication licensing factor mcm7 OS=Schizosaccharomyces pombe (strain 972 / ATCC 24843) GN=mcm7 PE=1 SV=1	46	C	33	0
sp|P0CT56|RS14A_SCHPO	rps1401	139	1	2	2	2	24.6503	32.8058	41.1414	41.7043	0.719424	1.43885	1.43885	1.43885	0	0	0	0.932886	431.655	40S ribosomal protein S14-A OS=Schizosaccharomyces pombe (strain 972 / ATCC 24843) GN=rps1401 PE=3 SV=1	356		0	0
sp|P0CT57|RS14B_SCHPO	rps1402	139	1	2	2	2	24.6503	32.8058	41.1414	41.7043	0.719424	1.43885	1.43885	1.43885	0	0	0	0.932886	431.655	40S ribosomal protein S14-B OS=Schizosaccharomyces pombe (strain 972 / ATCC 24843) GN=rps1402 PE=3 SV=1	356	C	0	7
sp|P29458|MCM4_SCHPO	mcm4	931	0	30	5	5	0	73.4694	15.3562	15.5663	0	3.22234	0.537057	0.537057	2.56119	2.56119	0	8.23362	429.646	DNA replication licensing factor mcm4 OS=Schizosaccharomyces pombe (strain 972 / ATCC 24843) GN=mcm4 PE=1 SV=2	44	C	38	0
sp|O14460|EF2_SCHPO	eft201	842	7	14	10	12	28.4855	37.9097	33.9588	41.3081	0.831354	1.66271	1.18765	1.42518	0.48134	0.220688	0.260652	0.989804	427.553	Elongation factor 2 OS=Schizosaccharomyces pombe (strain 972 / ATCC 24843) GN=eft201 PE=1 SV=2	106	C	37	6
sp|O14062|RS12A_SCHPO	rps1201	145	2	2	2	2	47.2606	31.4483	39.439	39.9786	1.37931	1.37931	1.37931	1.37931	0	0	0	0	413.793	40S ribosomal protein S12-A OS=Schizosaccharomyces pombe (strain 972 / ATCC 24843) GN=rps1201 PE=3 SV=1	81		0	0
sp|O14254|IDHP_SCHPO	idp1	439	0	5	4	9	0	25.9681	26.0531	59.4215	0	1.13895	0.911162	2.05011	0.314873	-0.835369	1.15024	5.67243	410.023	Probable isocitrate dehydrogenase [NADP], mitochondrial OS=Schizosaccharomyces pombe (strain 972 / ATCC 24843) GN=idp1 PE=3 SV=2	247	C	18	0
sp|O59704|ELP1_SCHPO	iki3	1253	0	33	1	17	0	60.0479	2.28199	39.3245	0	2.63368	0.0798085	1.35674	4.91126	0.952835	3.95842	8.37069	407.023	Elongator complex protein 1 OS=Schizosaccharomyces pombe (strain 972 / ATCC 24843) GN=iki3 PE=3 SV=1	67	C	51	0
sp|O74322|RS12B_SCHPO	rps1202	148	2	2	2	2	46.3026	30.8108	38.6396	39.1682	1.35135	1.35135	1.35135	1.35135	0	0	0	0	405.405	40S ribosomal protein S12-B OS=Schizosaccharomyces pombe (strain 972 / ATCC 24843) GN=rps1202 PE=3 SV=1	81	C	0	8
sp|O42937|COPB2_SCHPO	sec27	796	2	13	10	9	8.60903	37.2362	35.9212	32.7714	0.251256	1.63317	1.25628	1.13065	0.375212	0.525628	-0.150417	2.64111	402.01	Probable coatomer subunit beta' OS=Schizosaccharomyces pombe (strain 972 / ATCC 24843) GN=sec27 PE=3 SV=2	144	C	34	0
sp|O59816|ODP2_SCHPO	lat1	483	1	11	2	6	7.09398	51.9255	11.8399	36.0056	0.207039	2.27743	0.414079	1.24224	2.4021	0.863679	1.53842	3.33498	393.375	Dihydrolipoyllysine-residue acetyltransferase component of pyruvate dehydrogenase complex, mitochondrial OS=Schizosaccharomyces pombe (strain 972 / ATCC 24843) GN=lat1 PE=3 SV=1	127	C	20	0
sp|Q9UT19|METE_SCHPO	met26	764	1	14	9	7	4.48481	41.7801	33.6832	26.5565	0.13089	1.83246	1.17801	0.91623	0.631757	0.989804	-0.358048	3.68012	392.67	Probable 5-methyltetrahydropteroyltriglutamate--homocysteine methyltransferase OS=Schizosaccharomyces pombe (strain 972 / ATCC 24843) GN=met26 PE=1 SV=1	12	C	31	0
sp|O94715|RS15A_SCHPO	rps1501	153	1	3	2	1	22.3947	44.7059	37.3768	18.9441	0.653595	1.96078	1.30719	0.653595	0.561879	1.49476	-0.932886	1.49476	392.157	40S ribosomal protein S15-A OS=Schizosaccharomyces pombe (strain 972 / ATCC 24843) GN=rps1501 PE=3 SV=1	233	C	6	1
sp|O42885|YBN1_SCHPO	SPBC8E4.01c	572	22	16	4	2	131.784	63.7762	19.9953	10.1344	3.84615	2.7972	0.699301	0.34965	1.97336	2.9386	-0.965235	-0.456986	384.615	Putative inorganic phosphate transporter C8E4.01c OS=Schizosaccharomyces pombe (strain 972 / ATCC 24843) GN=SPBC8E4.01c PE=1 SV=2	29	C	31	13
sp|Q9UU78|RLA5_SCHPO	rpp103	109	0	2	1	1	0	41.8349	26.2324	26.5913	0	1.83486	0.917431	0.917431	0.932886	0.932886	0	4.39232	366.972	60S acidic ribosomal protein P1-alpha 5 OS=Schizosaccharomyces pombe (strain 972 / ATCC 24843) GN=rpp103 PE=1 SV=1	48	C	4	0
sp|P0CT60|RL23A_SCHPO	rpl2301	139	3	2	2	1	73.951	32.8058	41.1414	20.8522	2.15827	1.43885	1.43885	0.719424	0	0.932886	-0.932886	-0.561879	359.712	60S ribosomal protein L23-A OS=Schizosaccharomyces pombe (strain 972 / ATCC 24843) GN=rpl2301 PE=3 SV=1	273	C	0	8
sp|P0CT61|RL23B_SCHPO	rpl2302	139	3	2	2	1	73.951	32.8058	41.1414	20.8522	2.15827	1.43885	1.43885	0.719424	0	0.932886	-0.932886	-0.561879	359.712	60S ribosomal protein L23-B OS=Schizosaccharomyces pombe (strain 972 / ATCC 24843) GN=rpl2302 PE=3 SV=1	273		0	0
sp|Q09196|MLR4_SCHPO	cdc4	141	0	2	1	2	0	32.3404	20.2789	41.1128	0	1.41844	0.70922	1.41844	0.932886	0	0.932886	4.39232	354.61	Myosin regulatory light chain cdc4 OS=Schizosaccharomyces pombe (strain 972 / ATCC 24843) GN=cdc4 PE=1 SV=1	310	C	5	0
sp|O14368|HSP16_SCHPO	hsp16	143	0	1	2	2	0	15.9441	39.9906	40.5378	0	0.699301	1.3986	1.3986	-0.932886	-0.932886	0	3.45943	349.65	Heat shock protein 16 OS=Schizosaccharomyces pombe (strain 972 / ATCC 24843) GN=hsp16 PE=1 SV=1	312	C	5	0
sp|P36591|DYR_SCHPO	dfr1	461	1	3	4	9	7.43253	14.8373	24.8098	56.5858	0.21692	0.650759	0.867679	1.95228	-0.403356	-1.5536	1.15024	1.49476	347.072	Dihydrofolate reductase OS=Schizosaccharomyces pombe (strain 972 / ATCC 24843) GN=dfr1 PE=2 SV=2	196	C	17	0
sp|P78937|MET3_SCHPO	sua1	490	0	9	4	4	0	41.8776	23.3415	23.6608	0	1.83673	0.816327	0.816327	1.15024	1.15024	0	6.50779	346.939	Sulfate adenylyltransferase OS=Schizosaccharomyces pombe (strain 972 / ATCC 24843) GN=sua1 PE=1 SV=2	170	C	17	0
sp|P30821|P25_SCHPO	obr1	202	1	4	2	1	16.9623	45.1485	28.3102	14.3488	0.49505	1.9802	0.990099	0.49505	0.965235	1.89812	-0.932886	1.89812	346.535	P25 protein OS=Schizosaccharomyces pombe (strain 972 / ATCC 24843) GN=obr1 PE=1 SV=1	280	C	8	0
sp|O13907|ACL2_SCHPO	SPAC22A12.16	492	0	11	4	2	0	50.9756	23.2466	11.7823	0	2.23577	0.813008	0.406504	1.43686	2.4021	-0.965235	6.79442	345.528	Probable ATP-citrate synthase subunit 2 OS=Schizosaccharomyces pombe (strain 972 / ATCC 24843) GN=SPAC22A12.16 PE=1 SV=1	49	C	17	0
sp|Q9P3A7|CDC48_SCHPO	cdc48	815	3	10	9	9	12.6125	27.9755	31.5754	32.0074	0.368098	1.22699	1.10429	1.10429	0.150417	0.150417	0	1.70402	343.558	Cell division cycle protein 48 OS=Schizosaccharomyces pombe (strain 972 / ATCC 24843) GN=cdc48 PE=1 SV=2	167	C	31	0
sp|P0CG72|UBI4P_SCHPO	ubi4	382	4	5	5	3	35.8785	29.8429	37.4258	22.7627	1.04712	1.3089	1.3089	0.78534	0	0.718229	-0.718229	0.314873	340.314	Polyubiquitin OS=Schizosaccharomyces pombe (strain 972 / ATCC 24843) GN=ubi4 PE=1 SV=1	175		0	0
sp|Q9P6K7|ARC1_SCHPO	SPAC30C2.04	450	0	4	6	5	0	20.2667	38.1244	32.205	0	0.888889	1.33333	1.11111	-0.573185	-0.314873	-0.258312	5.35755	333.333	tRNA-aminoacylation cofactor arc1 OS=Schizosaccharomyces pombe (strain 972 / ATCC 24843) GN=SPAC30C2.04 PE=3 SV=1	10	C	15	0
sp|P40231|CSK2A_SCHPO	cka1	332	0	8	2	1	0	54.9398	17.2249	8.73027	0	2.40964	0.60241	0.301205	1.94753	2.88042	-0.932886	6.33985	331.325	Casein kinase II subunit alpha OS=Schizosaccharomyces pombe (strain 972 / ATCC 24843) GN=cka1 PE=2 SV=2	131	C	11	0
sp|P28748|SPI1_SCHPO	spi1	216	0	3	2	2	0	31.6667	26.4753	26.8375	0	1.38889	0.925926	0.925926	0.561879	0.561879	0	4.9542	324.074	GTP-binding nuclear protein spi1 OS=Schizosaccharomyces pombe (strain 972 / ATCC 24843) GN=spi1 PE=1 SV=1	252	C	7	0
sp|P25457|RL7B_SCHPO	rpl702	250	2	4	2	2	27.4112	36.48	22.8746	23.1876	0.8	1.6	0.8	0.8	0.965235	0.965235	0	0.965235	320	60S ribosomal protein L7-B OS=Schizosaccharomyces pombe (strain 972 / ATCC 24843) GN=rpl702 PE=3 SV=1	23	C	7	0
sp|Q10241|CMB1_SCHPO	cmb1	223	0	5	0	2	0	51.1211	0	25.9951	0	2.24215	0	0.896861	5.67243	1.28011	4.39232	5.67243	313.901	Mismatch-binding protein cmb1 OS=Schizosaccharomyces pombe (strain 972 / ATCC 24843) GN=cmb1 PE=1 SV=1	79	C	7	0
sp|P40377|MCM2_SCHPO	mcm2	830	0	23	2	1	0	63.1807	6.88995	3.49211	0	2.77108	0.240964	0.120482	3.45943	4.39232	-0.932886	7.85175	313.253	DNA replication licensing factor mcm2 OS=Schizosaccharomyces pombe (strain 972 / ATCC 24843) GN=mcm2 PE=1 SV=1	120	C	26	0
sp|O00087|DLDH_SCHPO	dld1	511	0	9	5	2	0	40.1566	27.9778	11.3442	0	1.76125	0.978474	0.391389	0.835369	2.11548	-1.28011	6.50779	313.112	Dihydrolipoyl dehydrogenase, mitochondrial OS=Schizosaccharomyces pombe (strain 972 / ATCC 24843) GN=dld1 PE=2 SV=2	228	C	16	0
sp|O74887|TSA1_SCHPO	tpx1	192	2	2	3	1	35.6916	23.75	44.677	15.0961	1.04167	1.04167	1.5625	0.520833	-0.561879	0.932886	-1.49476	0	312.5	Peroxiredoxin tpx1 OS=Schizosaccharomyces pombe (strain 972 / ATCC 24843) GN=tpx1 PE=1 SV=1	154	C	8	0
sp|Q9UUC1|RL21A_SCHPO	rpl2101	160	1	1	2	2	21.415	14.25	35.7416	36.2306	0.625	0.625	1.25	1.25	-0.932886	-0.932886	0	0	312.5	60S ribosomal protein L21-A OS=Schizosaccharomyces pombe (strain 972 / ATCC 24843) GN=rpl2101 PE=3 SV=1	365		0	0
sp|O42706|RL21B_SCHPO	rpl2102	160	1	1	2	2	21.415	14.25	35.7416	36.2306	0.625	0.625	1.25	1.25	-0.932886	-0.932886	0	0	312.5	60S ribosomal protein L21-B OS=Schizosaccharomyces pombe (strain 972 / ATCC 24843) GN=rpl2102 PE=2 SV=2	365	C	0	6
sp|O74991|POF3_SCHPO	pof3	577	0	14	2	2	0	55.3206	9.91102	10.0466	0	2.42634	0.34662	0.34662	2.74723	2.74723	0	7.13955	311.958	F-box/TPR repeat protein pof3 OS=Schizosaccharomyces pombe (strain 972 / ATCC 24843) GN=pof3 PE=1 SV=1	18	C	18	0
sp|Q9UUM2|SWI1_SCHPO	swi1	971	0	26	2	2	0	61.0505	5.88945	5.97003	0	2.67765	0.205973	0.205973	3.63559	3.63559	0	8.02791	308.96	Mating-type switching protein swi1 OS=Schizosaccharomyces pombe (strain 972 / ATCC 24843) GN=swi1 PE=1 SV=1	169	C	30	0
sp|O94489|EF3_SCHPO	tef3	1047	2	15	7	10	6.54517	32.6648	19.1168	27.6834	0.191022	1.43266	0.668577	0.95511	1.08866	0.580193	0.508464	2.84609	305.635	Elongation factor 3 OS=Schizosaccharomyces pombe (strain 972 / ATCC 24843) GN=tef3 PE=1 SV=1	64	C	34	0
sp|O43004|RL16C_SCHPO	rpl1603	197	2	1	3	2	34.7857	11.5736	43.5431	29.4259	1.01523	0.507614	1.52284	1.01523	-1.49476	-0.932886	-0.561879	-0.932886	304.569	60S ribosomal protein L16-C OS=Schizosaccharomyces pombe (strain 972 / ATCC 24843) GN=rpl1603 PE=3 SV=1	237		0	0
sp|P50999|TCPD_SCHPO	cct4	527	0	14	1	1	0	60.5693	5.42567	5.4999	0	2.65655	0.189753	0.189753	3.68012	3.68012	0	7.13955	303.605	T-complex protein 1 subunit delta OS=Schizosaccharomyces pombe (strain 972 / ATCC 24843) GN=cct4 PE=2 SV=2	37	C	16	0
sp|Q09330|MLO3_SCHPO	mlo3	199	3	2	2	2	51.6542	22.9146	28.737	29.1301	1.50754	1.00503	1.00503	1.00503	0	0	0	-0.561879	301.508	mRNA export protein mlo3 OS=Schizosaccharomyces pombe (strain 972 / ATCC 24843) GN=mlo3 PE=1 SV=1	363	C	9	0
sp|P35551|FBRL_SCHPO	fib1	305	4	5	2	2	44.9363	37.377	18.7497	19.0062	1.31148	1.63934	0.655738	0.655738	1.28011	1.28011	0	0.314873	295.082	rRNA 2'-O-methyltransferase fibrillarin OS=Schizosaccharomyces pombe (strain 972 / ATCC 24843) GN=fib1 PE=1 SV=1	232	C	13	0
sp|P56286|IF2A_SCHPO	tif211	306	2	3	3	3	22.3947	22.3529	28.0326	28.4162	0.653595	0.980392	0.980392	0.980392	0	0	0	0.561879	294.118	Eukaryotic translation initiation factor 2 subunit alpha OS=Schizosaccharomyces pombe (strain 972 / ATCC 24843) GN=tif211 PE=1 SV=1	246	C	11	0
sp|Q10147|TCPB_SCHPO	cct2	527	0	15	0	0	0	64.8956	0	0	0	2.8463	0	0	7.2384	7.2384	0	7.2384	284.63	Probable T-complex protein 1 subunit beta OS=Schizosaccharomyces pombe (strain 972 / ATCC 24843) GN=cct2 PE=3 SV=1	241	C	15	0
sp|O74391|RL25B_SCHPO	rpl2502	141	4	1	2	1	97.2027	16.1702	40.5578	20.5564	2.83688	0.70922	1.41844	0.70922	-0.932886	0	-0.932886	-1.89812	283.688	60S ribosomal protein L25-B OS=Schizosaccharomyces pombe (strain 972 / ATCC 24843) GN=rpl2502 PE=3 SV=1	309		0	0
sp|P78954|IF4E1_SCHPO	tif451	218	1	2	2	2	15.7174	20.9174	26.2324	26.5913	0.458716	0.917431	0.917431	0.917431	0	0	0	0.932886	275.229	Eukaryotic translation initiation factor 4E-1 OS=Schizosaccharomyces pombe (strain 972 / ATCC 24843) GN=tif451 PE=3 SV=1	336	C	7	0
sp|O60176|YG41_SCHPO	SPBC23E6.01c	473	5	5	2	6	36.2198	24.1015	12.0902	36.7668	1.05708	1.05708	0.422833	1.2685	1.28011	-0.258312	1.53842	0	274.841	Uncharacterized RNA-binding protein C23E6.01c OS=Schizosaccharomyces pombe (strain 972 / ATCC 24843) GN=SPBC23E6.01c PE=1 SV=2	215	C	18	0
sp|Q10163|RSMB_SCHPO	smb1	147	2	2	2	0	46.6176	31.0204	38.9024	0	1.36054	1.36054	1.36054	0	0	4.39232	-4.39232	0	272.109	Small nuclear ribonucleoprotein-associated protein B OS=Schizosaccharomyces pombe (strain 972 / ATCC 24843) GN=smb1 PE=1 SV=1	240	C	6	0
sp|Q9USI5|STI1_SCHPO	sti1	591	0	2	6	8	0	7.71574	29.0287	39.2345	0	0.338409	1.01523	1.35364	-1.53842	-1.94753	0.409113	4.39232	270.728	Heat shock protein sti1 homolog OS=Schizosaccharomyces pombe (strain 972 / ATCC 24843) GN=sti1 PE=3 SV=1	59	C	16	0
sp|Q9UUF2|SYMC_SCHPO	rar1	782	3	6	8	7	13.1447	17.4936	29.2514	25.9452	0.383632	0.767263	1.02302	0.895141	-0.409113	-0.21901	-0.190103	0.976541	268.542	Probable methionine--tRNA ligase, cytoplasmic OS=Schizosaccharomyces pombe (strain 972 / ATCC 24843) GN=rar1 PE=3 SV=1	253	C	24	0
sp|Q9Y823|HOSM_SCHPO	lys4	418	0	4	4	3	0	21.8182	27.362	20.8023	0	0.956938	0.956938	0.717703	0	0.403356	-0.403356	5.35755	263.158	Homocitrate synthase, mitochondrial OS=Schizosaccharomyces pombe (strain 972 / ATCC 24843) GN=lys4 PE=1 SV=1	207	C	11	0
tr|Q9P3E3|Q9P3E3_SCHPO	SPAC750.08c	228	1	2	3	1	15.028	20	37.6227	12.7125	0.438596	0.877193	1.31579	0.438596	-0.561879	0.932886	-1.49476	0.932886	263.158	NAD-dependent malic enzyme (Predicted), partial (Fragment) OS=Schizosaccharomyces pombe (strain 972 / ATCC 24843) GN=SPAC750.08c PE=4 SV=1	7		0	0
sp|P24487|ATPA_SCHPO	atp1	536	0	5	5	4	0	21.2687	26.6728	21.6302	0	0.932836	0.932836	0.746269	0	0.314873	-0.314873	5.67243	261.194	ATP synthase subunit alpha, mitochondrial OS=Schizosaccharomyces pombe (strain 972 / ATCC 24843) GN=atp1 PE=3 SV=1	56	C	14	0
sp|Q9UTQ6|RS15B_SCHPO	rps1502	154	1	2	1	1	22.2493	29.6104	18.5671	18.8211	0.649351	1.2987	0.649351	0.649351	0.932886	0.932886	0	0.932886	259.74	40S ribosomal protein S15-B OS=Schizosaccharomyces pombe (strain 972 / ATCC 24843) GN=rps1502 PE=1 SV=1	233	C	4	0
sp|O94616|RPAC1_SCHPO	rpc40	348	1	4	2	3	9.84596	26.2069	16.4329	24.9866	0.287356	1.14943	0.574713	0.862069	0.965235	0.403356	0.561879	1.89812	258.621	DNA-directed RNA polymerases I and III subunit RPAC1 OS=Schizosaccharomyces pombe (strain 972 / ATCC 24843) GN=rpc40 PE=3 SV=1	183	C	10	0
sp|O42661|SMD1_SCHPO	smd1	117	0	3	0	0	0	58.4615	0	0	0	2.5641	0	0	4.9542	4.9542	0	4.9542	256.41	Small nuclear ribonucleoprotein Sm D1 OS=Schizosaccharomyces pombe (strain 972 / ATCC 24843) GN=smd1 PE=1 SV=1	377	C	3	0
sp|O59734|RUXF_SCHPO	smf1	78	0	2	0	0	0	58.4615	0	0	0	2.5641	0	0	4.39232	4.39232	0	4.39232	256.41	Small nuclear ribonucleoprotein F OS=Schizosaccharomyces pombe (strain 972 / ATCC 24843) GN=smf1 PE=1 SV=1	352	C	2	0
sp|Q9P7S7|NOP58_SCHPO	nop58	508	3	3	6	4	20.2346	13.4646	33.7716	22.8224	0.590551	0.590551	1.1811	0.787402	-0.976541	-0.403356	-0.573185	0	255.906	Nucleolar protein 58 OS=Schizosaccharomyces pombe (strain 972 / ATCC 24843) GN=nop58 PE=1 SV=1	89	C	16	0
sp|P87140|COPG_SCHPO	sec21	905	1	10	6	7	3.78607	25.1934	18.9569	22.4189	0.110497	1.10497	0.662983	0.773481	0.727474	0.508464	0.21901	3.19878	254.144	Probable coatomer subunit gamma OS=Schizosaccharomyces pombe (strain 972 / ATCC 24843) GN=sec21 PE=1 SV=1	11	C	24	0
sp|O14178|RM40_SCHPO	mrpl40	279	5	0	5	2	61.4049	0	51.2424	20.7774	1.79211	0	1.79211	0.716846	-5.67243	-4.39232	-1.28011	-5.67243	250.896	54S ribosomal protein L40, mitochondrial OS=Schizosaccharomyces pombe (strain 972 / ATCC 24843) GN=mrpl40 PE=3 SV=1	27	C	12	0
sp|Q9UT56|RS26A_SCHPO	rps2601	120	1	2	0	1	28.5533	38	0	24.1537	0.833333	1.66667	0	0.833333	4.39232	0.932886	3.45943	0.932886	250	40S ribosomal protein S26-A OS=Schizosaccharomyces pombe (strain 972 / ATCC 24843) GN=rps2601 PE=3 SV=1	323	C	1	3
sp|Q9P7X6|PSF1_SCHPO	psf1	202	0	5	0	0	0	56.4356	0	0	0	2.47525	0	0	5.67243	5.67243	0	5.67243	247.525	DNA replication complex GINS protein psf1 OS=Schizosaccharomyces pombe (strain 972 / ATCC 24843) GN=psf1 PE=3 SV=1	296	C	5	0
sp|P07799|TOP1_SCHPO	top1	814	0	18	0	2	0	50.4177	0	7.1215	0	2.2113	0	0.2457	7.49985	3.10753	4.39232	7.49985	245.7	DNA topoisomerase 1 OS=Schizosaccharomyces pombe (strain 972 / ATCC 24843) GN=top1 PE=1 SV=2	68	C	20	0
sp|Q09794|PYR1_SCHPO	ura1	2244	4	19	18	17	6.10765	19.3048	22.9358	21.958	0.178253	0.846702	0.802139	0.757576	0.0775829	0.159576	-0.0819934	2.21988	240.642	Protein ura1 OS=Schizosaccharomyces pombe (strain 972 / ATCC 24843) GN=ura1 PE=1 SV=1	58	C	58	0
sp|Q09177|RPAC2_SCHPO	rpc19	125	0	2	0	1	0	36.48	0	23.1876	0	1.6	0	0.8	4.39232	0.932886	3.45943	4.39232	240	DNA-directed RNA polymerases I and III subunit RPAC2 OS=Schizosaccharomyces pombe (strain 972 / ATCC 24843) GN=rpc19 PE=2 SV=1	209	C	3	0
sp|P41891|GAR2_SCHPO	gar2	500	4	4	6	2	27.4112	18.24	34.3119	11.5938	0.8	0.8	1.2	0.4	-0.573185	0.965235	-1.53842	0	240	Protein gar2 OS=Schizosaccharomyces pombe (strain 972 / ATCC 24843) GN=gar2 PE=1 SV=2	290	C	16	0
sp|Q10289|FAS2_SCHPO	fas2	1842	7	19	13	12	13.021	23.5179	20.1798	18.8824	0.380022	1.03149	0.705755	0.651466	0.544006	0.658566	-0.11456	1.42768	238.871	Fatty acid synthase subunit alpha OS=Schizosaccharomyces pombe (strain 972 / ATCC 24843) GN=fas2 PE=1 SV=2	103	C	51	0
sp|O13370|DED1_SCHPO	ded1	636	0	1	8	6	0	3.58491	35.9664	27.3439	0	0.157233	1.25786	0.943396	-2.88042	-2.47131	-0.409113	3.45943	235.849	ATP-dependent RNA helicase ded1 OS=Schizosaccharomyces pombe (strain 972 / ATCC 24843) GN=ded1 PE=1 SV=1	126	C	12	3
sp|O14007|CBF5_SCHPO	cbf5	474	4	5	3	3	28.9147	24.0506	18.097	18.3446	0.843882	1.05485	0.632911	0.632911	0.718229	0.718229	0	0.314873	232.068	H/ACA ribonucleoprotein complex subunit 4 OS=Schizosaccharomyces pombe (strain 972 / ATCC 24843) GN=cbf5 PE=3 SV=1	256	C	15	0
sp|O94236|EIF3D_SCHPO	moe1	567	1	4	6	3	6.04302	16.0847	30.2574	15.3357	0.176367	0.705467	1.0582	0.529101	-0.573185	0.403356	-0.976541	1.89812	229.277	Eukaryotic translation initiation factor 3 subunit D OS=Schizosaccharomyces pombe (strain 972 / ATCC 24843) GN=moe1 PE=1 SV=1	211	C	12	2
sp|O42931|PRS7_SCHPO	rpt1	438	1	4	3	3	7.82282	20.8219	19.5844	19.8524	0.228311	0.913242	0.684932	0.684932	0.403356	0.403356	0	1.89812	228.311	26S protease regulatory subunit 7 homolog OS=Schizosaccharomyces pombe (strain 972 / ATCC 24843) GN=rpt1 PE=1 SV=2	115	C	11	0
sp|O43047|GRPE_SCHPO	mge1	223	0	1	1	3	0	10.2242	12.8221	38.9926	0	0.44843	0.44843	1.34529	0	-1.49476	1.49476	3.45943	224.215	GrpE protein homolog, mitochondrial OS=Schizosaccharomyces pombe (strain 972 / ATCC 24843) GN=mge1 PE=3 SV=1	78	C	5	0
sp|Q96WV5|COPA_SCHPO	SPBPJ4664.04	1207	0	13	10	4	0	24.5568	23.6895	9.60547	0	1.07705	0.8285	0.3314	0.375212	1.67587	-1.30066	7.03342	223.695	Putative coatomer subunit alpha OS=Schizosaccharomyces pombe (strain 972 / ATCC 24843) GN=SPBPJ4664.04 PE=1 SV=1	2	C	27	0
sp|P36612|PRS4_SCHPO	mts2	448	2	4	4	2	15.2964	20.3571	25.5297	12.9395	0.446429	0.892857	0.892857	0.446429	0	0.965235	-0.965235	0.965235	223.214	26S protease regulatory subunit 4 homolog OS=Schizosaccharomyces pombe (strain 972 / ATCC 24843) GN=mts2 PE=2 SV=1	270	C	12	0
sp|P56329|IF2B_SCHPO	tif212	321	1	2	3	2	10.6741	14.2056	26.7227	18.0589	0.311526	0.623053	0.934579	0.623053	-0.561879	0	-0.561879	0.932886	218.069	Probable eukaryotic translation initiation factor 2 subunit beta OS=Schizosaccharomyces pombe (strain 972 / ATCC 24843) GN=tif212 PE=1 SV=2	337	C	8	0
sp|P48003|H2AZ_SCHPO	pht1	139	1	1	1	1	24.6503	16.4029	20.5707	20.8522	0.719424	0.719424	0.719424	0.719424	0	0	0	0	215.827	Histone H2A.Z OS=Schizosaccharomyces pombe (strain 972 / ATCC 24843) GN=pht1 PE=1 SV=3	47		0	0
sp|Q09852|YAEC_SCHPO	SPAC23D3.12	559	9	9	1	2	55.1656	36.7084	5.11508	10.3701	1.61002	1.61002	0.178891	0.357782	3.04836	2.11548	0.932886	0	214.669	Putative inorganic phosphate transporter C23D3.12 OS=Schizosaccharomyces pombe (strain 972 / ATCC 24843) GN=SPAC23D3.12 PE=1 SV=1	29	C	16	0
sp|Q9P3W6|YLI2_SCHPO	SPAC458.02c	468	2	5	2	3	14.6427	24.359	12.2194	18.5798	0.42735	1.06838	0.42735	0.641026	1.28011	0.718229	0.561879	1.28011	213.675	Uncharacterized protein C458.02c OS=Schizosaccharomyces pombe (strain 972 / ATCC 24843) GN=SPAC458.02c PE=1 SV=1	346	C	12	0
tr|O74819|O74819_SCHPM	ubi4	610	4	5	5	3	22.4682	18.6885	23.4371	14.2547	0.655738	0.819672	0.819672	0.491803	0	0.718229	-0.718229	0.314873	213.115	Polyubiquitin OS=Schizosaccharomyces pombe GN=ubi4 PE=4 SV=2	175		0	0
sp|P78795|EIF3G_SCHPO	tif35	282	1	2	1	3	12.1503	16.1702	10.1395	30.8346	0.35461	0.70922	0.35461	1.06383	0.932886	-0.561879	1.49476	0.932886	212.766	Eukaryotic translation initiation factor 3 subunit G OS=Schizosaccharomyces pombe (strain 972 / ATCC 24843) GN=tif35 PE=1 SV=2	358	C	7	0
sp|P40375|MAOX_SCHPO	mae2	565	1	6	4	2	6.06441	24.2124	20.243	10.26	0.176991	1.06195	0.707965	0.353982	0.573185	1.53842	-0.965235	2.47131	212.389	NAD-dependent malic enzyme OS=Schizosaccharomyces pombe (strain 972 / ATCC 24843) GN=mae2 PE=1 SV=1	7	C	6	7
sp|P19117|IPYR_SCHPO	ppa1	289	1	4	2	0	11.856	31.5571	19.7877	0	0.346021	1.38408	0.692042	0	0.965235	5.35755	-4.39232	1.89812	207.612	Inorganic pyrophosphatase OS=Schizosaccharomyces pombe (strain 972 / ATCC 24843) GN=ppa1 PE=3 SV=2	95	C	7	0
sp|Q9UUC6|SMD3_SCHPO	smd3	97	3	0	1	1	105.971	0	29.4776	29.8809	3.09278	0	1.03093	1.03093	-3.45943	-3.45943	0	-4.9542	206.186	Small nuclear ribonucleoprotein Sm D3 OS=Schizosaccharomyces pombe (strain 972 / ATCC 24843) GN=smd3 PE=1 SV=1	199	C	5	0
sp|O60125|BAG1A_SCHPO	bag101	195	0	1	1	2	0	11.6923	14.6632	29.7277	0	0.512821	0.512821	1.02564	0	-0.932886	0.932886	3.45943	205.128	BAG family molecular chaperone regulator 1A OS=Schizosaccharomyces pombe (strain 972 / ATCC 24843) GN=bag101 PE=2 SV=1	19	C	4	0
sp|P05933|CALM_SCHPO	cam1	150	1	1	1	1	22.8426	15.2	19.0622	19.323	0.666667	0.666667	0.666667	0.666667	0	0	0	0	200	Calmodulin OS=Schizosaccharomyces pombe (strain 972 / ATCC 24843) GN=cam1 PE=1 SV=1	322	C	4	0
sp|Q9C0X6|RUVB1_SCHPO	rvb1	456	0	3	3	3	0	15	18.8114	19.0687	0	0.657895	0.657895	0.657895	0	0	0	4.9542	197.368	RuvB-like helicase 1 OS=Schizosaccharomyces pombe (strain 972 / ATCC 24843) GN=rvb1 PE=3 SV=1	292	C	9	0
sp|O14164|EIF3C_SCHPO	nip1	918	2	10	4	4	7.46491	24.8366	12.4589	12.6294	0.217865	1.08932	0.43573	0.43573	1.30066	1.30066	0	2.26589	196.078	Eukaryotic translation initiation factor 3 subunit C OS=Schizosaccharomyces pombe (strain 972 / ATCC 24843) GN=nip1 PE=1 SV=2	165	C	20	0
sp|Q9P7H0|NHP2_SCHPO	nhp2	154	0	2	1	0	0	29.6104	18.5671	0	0	1.2987	0.649351	0	0.932886	4.39232	-3.45943	4.39232	194.805	H/ACA ribonucleoprotein complex subunit 2 OS=Schizosaccharomyces pombe (strain 972 / ATCC 24843) GN=nhp2 PE=1 SV=1	176	C	3	0
sp|Q9P5N2|AAT1_SCHPO	aat1	579	11	8	1	2	65.0956	31.5026	4.93839	10.0119	1.89983	1.38169	0.172712	0.345423	2.88042	1.94753	0.932886	-0.454566	189.983	Amino acid transporter 1 OS=Schizosaccharomyces pombe (strain 972 / ATCC 24843) GN=aat1 PE=3 SV=1	111	C	5	17
sp|O94515|TCPZ_SCHPO	cct6	535	0	7	1	2	0	29.8318	5.34454	10.8353	0	1.30841	0.186916	0.373832	2.69032	1.75743	0.932886	6.14975	186.916	T-complex protein 1 subunit zeta OS=Schizosaccharomyces pombe (strain 972 / ATCC 24843) GN=cct6 PE=3 SV=1	229	C	10	0
sp|Q9Y709|SKP1_SCHPO	skp1	161	0	3	0	0	0	42.4845	0	0	0	1.86335	0	0	4.9542	4.9542	0	4.9542	186.335	Suppressor of kinetochore protein 1 OS=Schizosaccharomyces pombe (strain 972 / ATCC 24843) GN=skp1 PE=1 SV=1	347	C	3	0
sp|O43003|MMF1_SCHPO	mmf1	162	0	3	0	0	0	42.2222	0	0	0	1.85185	0	0	4.9542	4.9542	0	4.9542	185.185	Protein mmf1, mitochondrial OS=Schizosaccharomyces pombe (strain 972 / ATCC 24843) GN=mmf1 PE=3 SV=1	366	C	3	0
sp|G2TRN6|YLZ1_SCHPO	SPAC750.01	325	2	2	3	1	21.0855	14.0308	26.3938	8.91831	0.615385	0.615385	0.923077	0.307692	-0.561879	0.932886	-1.49476	0	184.615	Putative aryl-alcohol dehydrogenase C750.01 OS=Schizosaccharomyces pombe (strain 972 / ATCC 24843) GN=SPAC750.01 PE=3 SV=1	69	C	0	8
sp|P17476|RLA1_SCHPO	rpp101	109	1	1	1	0	31.4348	20.9174	26.2324	0	0.917431	0.917431	0.917431	0	0	3.45943	-3.45943	0	183.486	60S acidic ribosomal protein P1-alpha 1 OS=Schizosaccharomyces pombe (strain 972 / ATCC 24843) GN=rpp101 PE=3 SV=1	6	C	0	3
sp|O60198|METK_SCHPO	sam1	382	0	1	3	3	0	5.96859	22.4555	22.7627	0	0.26178	0.78534	0.78534	-1.49476	-1.49476	0	3.45943	183.246	S-adenosylmethionine synthase OS=Schizosaccharomyces pombe (strain 972 / ATCC 24843) GN=sam1 PE=3 SV=1	118	C	7	0
sp|O13640|YGWH_SCHPO	pi048	328	3	4	1	1	31.339	27.8049	8.71746	8.83674	0.914634	1.21951	0.304878	0.304878	1.89812	1.89812	0	0.403356	182.927	Uncharacterized alpha-1,2-galactosyltransferase C8D2.17 OS=Schizosaccharomyces pombe (strain 972 / ATCC 24843) GN=pi048 PE=3 SV=2	101	C	9	0
sp|P17477|RLA3_SCHPO	rpp102	110	1	1	1	0	31.149	20.7273	25.9939	0	0.909091	0.909091	0.909091	0	0	3.45943	-3.45943	0	181.818	60S acidic ribosomal protein P1-alpha 3 OS=Schizosaccharomyces pombe (strain 972 / ATCC 24843) GN=rpp102 PE=3 SV=1	6		0	0
sp|O94514|NOP56_SCHPO	nop56	497	3	3	3	3	20.6825	13.7626	17.2595	17.4957	0.603622	0.603622	0.603622	0.603622	0	0	0	0	181.087	Nucleolar protein 56 OS=Schizosaccharomyces pombe (strain 972 / ATCC 24843) GN=nop56 PE=3 SV=1	306	C	12	0
sp|P47943|IF4A_SCHPO	tif1	392	1	3	1	3	8.7408	17.449	7.2942	22.182	0.255102	0.765306	0.255102	0.765306	1.49476	0	1.49476	1.49476	178.571	ATP-dependent RNA helicase eIF4A OS=Schizosaccharomyces pombe (strain 972 / ATCC 24843) GN=tif1 PE=1 SV=2	62	C	8	0
sp|O14215|PRI1_SCHPO	pri1	454	0	7	1	0	0	35.1542	6.29808	0	0	1.54185	0.220264	0	2.69032	6.14975	-3.45943	6.14975	176.211	DNA primase small subunit OS=Schizosaccharomyces pombe (strain 972 / ATCC 24843) GN=pri1 PE=1 SV=1	153	C	8	0
sp|O74761|PRI2_SCHPO	pri2	459	0	7	0	1	0	34.7712	0	6.3147	0	1.52505	0	0.217865	6.14975	2.69032	3.45943	6.14975	174.292	DNA primase large subunit OS=Schizosaccharomyces pombe (strain 972 / ATCC 24843) GN=pri2 PE=1 SV=1	224	C	8	0
sp|O74960|PIL1_SCHPO	pil1	351	0	4	1	1	0	25.9829	8.14623	8.25769	0	1.1396	0.2849	0.2849	1.89812	1.89812	0	5.35755	170.94	Probable sphingolipid long chain base-responsive protein pil1 OS=Schizosaccharomyces pombe (strain 972 / ATCC 24843) GN=pil1 PE=1 SV=1	316	C	6	0
sp|Q9P7U2|YI7E_SCHPO	SPAC977.14c	351	2	2	3	1	19.5236	12.9915	24.4387	8.25769	0.569801	0.569801	0.854701	0.2849	-0.561879	0.932886	-1.49476	0	170.94	Putative aryl-alcohol dehydrogenase C977.14c OS=Schizosaccharomyces pombe (strain 972 / ATCC 24843) GN=SPAC977.14c PE=1 SV=1	69		0	0
sp|P87144|SYTC_SCHPO	ths1	703	1	5	5	2	4.87396	16.2162	20.3366	8.24594	0.142248	0.711238	0.711238	0.284495	0	1.28011	-1.28011	2.21299	170.697	Threonine--tRNA ligase, cytoplasmic OS=Schizosaccharomyces pombe (strain 972 / ATCC 24843) GN=ths1 PE=3 SV=1	155	C	13	0
sp|O13791|SLT1_SCHPO	slt1	433	0	0	3	4	0	0	19.8106	26.7755	0	0	0.692841	0.923788	-4.9542	-5.35755	0.403356	0	161.663	Protein slt1 OS=Schizosaccharomyces pombe (strain 972 / ATCC 24843) GN=slt1 PE=1 SV=3	28	C	7	0
sp|Q10488|ETR1_SCHPO	etr1	372	0	4	0	2	0	24.5161	0	15.5831	0	1.07527	0	0.537634	5.35755	0.965235	4.39232	5.35755	161.29	Probable trans-2-enoyl-CoA reductase, mitochondrial OS=Schizosaccharomyces pombe (strain 972 / ATCC 24843) GN=etr1 PE=3 SV=1	52	C	6	0
sp|Q9P7L5|OAT_SCHPO	car2	438	1	4	1	2	7.82282	20.8219	6.52815	13.2349	0.228311	0.913242	0.228311	0.456621	1.89812	0.965235	0.932886	1.89812	159.817	Ornithine aminotransferase car2 OS=Schizosaccharomyces pombe (strain 972 / ATCC 24843) GN=car2 PE=2 SV=1	374	C	8	0
sp|P32747|PYRD_SCHPO	ura3	443	0	5	1	1	0	25.7336	6.45447	6.54278	0	1.12867	0.225734	0.225734	2.21299	2.21299	0	5.67243	158.014	Dihydroorotate dehydrogenase (quinone), mitochondrial OS=Schizosaccharomyces pombe (strain 972 / ATCC 24843) GN=ura3 PE=1 SV=1	198	C	7	0
sp|O74113|CDC45_SCHPO	cdc45	638	0	8	1	1	0	28.5893	4.48171	4.54302	0	1.25392	0.15674	0.15674	2.88042	2.88042	0	6.33985	156.74	Cell division control protein 45 homolog OS=Schizosaccharomyces pombe (strain 972 / ATCC 24843) GN=sna41 PE=1 SV=1	186	C	10	0
sp|P28040|DPOA_SCHPO	pol1	1405	0	16	2	4	0	25.9644	4.07022	8.25181	0	1.13879	0.142349	0.284698	2.9386	1.97336	0.965235	7.33092	156.584	DNA polymerase alpha catalytic subunit OS=Schizosaccharomyces pombe (strain 972 / ATCC 24843) GN=pol1 PE=1 SV=1	142	C	22	0
sp|O42700|TAL1_SCHPO	tal1	322	0	2	2	1	0	14.1615	17.7598	9.0014	0	0.621118	0.621118	0.310559	0	0.932886	-0.932886	4.39232	155.28	Transaldolase OS=Schizosaccharomyces pombe (strain 972 / ATCC 24843) GN=tal1 PE=1 SV=2	269	C	0	5
sp|Q9URZ4|CAT1_SCHPO	cat1	587	14	6	1	2	81.7198	23.3049	4.87109	9.87547	2.38501	1.02215	0.170358	0.340716	2.47131	1.53842	0.932886	-1.20881	153.322	Cationic amino acid transporter 1 OS=Schizosaccharomyces pombe (strain 972 / ATCC 24843) GN=cat1 PE=1 SV=3	111	C	6	0
sp|O14295|PLR1_SCHPO	plr1	333	0	4	1	0	0	27.3874	8.58657	0	0	1.2012	0.3003	0	1.89812	5.35755	-3.45943	5.35755	150.15	Pyridoxal reductase OS=Schizosaccharomyces pombe (strain 972 / ATCC 24843) GN=plr1 PE=1 SV=1	340	C	5	0
sp|Q9P7W3|ACL1_SCHPO	SPBC1703.07	615	1	7	2	0	5.57137	25.9512	9.29863	0	0.162602	1.13821	0.325203	0	1.75743	6.14975	-4.39232	2.69032	146.341	Probable ATP-citrate synthase subunit 1 OS=Schizosaccharomyces pombe (strain 972 / ATCC 24843) GN=SPBC1703.07 PE=1 SV=1	104	C	10	0
sp|O14293|YF19_SCHPO	SPAC9E9.09c	503	0	1	3	3	0	4.5328	17.0536	17.287	0	0.198807	0.596421	0.596421	-1.49476	-1.49476	0	3.45943	139.165	Putative aldehyde dehydrogenase-like protein C9E9.09c OS=Schizosaccharomyces pombe (strain 972 / ATCC 24843) GN=SPAC9E9.09c PE=1 SV=1	314	C	7	0
sp|O14363|RL1A_SCHPO	rpl102	216	0	1	1	1	0	10.5556	13.2376	13.4187	0	0.462963	0.462963	0.462963	0	0	0	3.45943	138.889	60S ribosomal protein L1-A OS=Schizosaccharomyces pombe (strain 972 / ATCC 24843) GN=rpl102 PE=1 SV=1	205		0	0
sp|P87125|URED_SCHPO	SPAC3A12.09c	290	0	1	1	2	0	7.86207	9.85975	19.9893	0	0.344828	0.344828	0.689655	0	-0.932886	0.932886	3.45943	137.931	Uncharacterized urease accessory protein ureD-like OS=Schizosaccharomyces pombe (strain 972 / ATCC 24843) GN=SPAC3A12.09c PE=3 SV=1	145	C	4	0
sp|Q9P5N4|YH81_SCHPO	SPBC359.01	581	6	5	1	2	35.3844	19.6213	4.92139	9.97745	1.0327	0.860585	0.172117	0.344234	2.21299	1.28011	0.932886	-0.258312	137.694	Uncharacterized amino-acid permease C359.01 OS=Schizosaccharomyces pombe (strain 972 / ATCC 24843) GN=SPBC359.01 PE=3 SV=2	111		0	0
sp|P40235|HHP1_SCHPO	hhp1	365	0	5	0	0	0	31.2329	0	0	0	1.36986	0	0	5.67243	5.67243	0	5.67243	136.986	Casein kinase I homolog hhp1 OS=Schizosaccharomyces pombe (strain 972 / ATCC 24843) GN=hhp1 PE=2 SV=1	187	C	5	0
sp|Q9HFE7|YNW5_SCHPO	SPBP16F5.05c	146	0	2	0	0	0	31.2329	0	0	0	1.36986	0	0	4.39232	4.39232	0	4.39232	136.986	Ankyrin repeat-containing protein P16F5.05c OS=Schizosaccharomyces pombe (strain 972 / ATCC 24843) GN=SPBP16F5.05c PE=3 SV=1	0	C	2	0
sp|Q09171|ODPB_SCHPO	pdb1	366	0	3	2	0	0	18.6885	15.6247	0	0	0.819672	0.546448	0	0.561879	4.9542	-4.39232	4.9542	136.612	Pyruvate dehydrogenase E1 component subunit beta, mitochondrial OS=Schizosaccharomyces pombe (strain 972 / ATCC 24843) GN=pdb1 PE=4 SV=1	109	C	5	0
sp|P41878|RPN11_SCHPO	rpn11	308	0	2	1	1	0	14.8052	9.28353	9.41055	0	0.649351	0.324675	0.324675	0.932886	0.932886	0	4.39232	129.87	26S proteasome regulatory subunit rpn11 OS=Schizosaccharomyces pombe (strain 972 / ATCC 24843) GN=rpn11 PE=1 SV=2	98	C	4	0
sp|Q9P380|PTR2_SCHPO	ptr2	618	7	4	2	2	38.8103	14.7573	9.25349	9.3801	1.13269	0.647249	0.323625	0.323625	0.965235	0.965235	0	-0.792195	129.45	Probable peptide transporter ptr2 OS=Schizosaccharomyces pombe (strain 972 / ATCC 24843) GN=ptr2 PE=1 SV=1	93	C	15	0
sp|P36589|CDC14_SCHPO	cdc14	240	0	3	0	0	0	28.5	0	0	0	1.25	0	0	4.9542	4.9542	0	4.9542	125	Cell division control protein 14 OS=Schizosaccharomyces pombe (strain 972 / ATCC 24843) GN=cdc14 PE=1 SV=1	319	C	3	0
sp|P18253|CYPH_SCHPO	ppi1	162	0	0	1	1	0	0	17.6502	17.8917	0	0	0.617284	0.617284	-3.45943	-3.45943	0	0	123.457	Peptidyl-prolyl cis-trans isomerase OS=Schizosaccharomyces pombe (strain 972 / ATCC 24843) GN=ppi1 PE=3 SV=1	294	C	2	0
sp|Q09869|TAF9_SCHPO	taf9	163	0	2	0	0	0	27.9755	0	0	0	1.22699	0	0	4.39232	4.39232	0	4.39232	122.699	Transcription initiation factor TFIID subunit 9 OS=Schizosaccharomyces pombe (strain 972 / ATCC 24843) GN=taf9 PE=1 SV=1	238	C	2	0
sp|Q9P6J9|YHD1_SCHPO	SPBC1683.01	573	6	4	1	2	35.8785	15.9162	4.9901	10.1168	1.04712	0.69808	0.17452	0.34904	1.89812	0.965235	0.932886	-0.573185	122.164	Putative inorganic phosphate transporter C1683.01 OS=Schizosaccharomyces pombe (strain 972 / ATCC 24843) GN=SPBC1683.01 PE=3 SV=1	29		0	0
sp|Q9Y6Z9|SOU1_SCHPO	sou1	255	0	2	1	0	0	17.8824	11.2131	0	0	0.784314	0.392157	0	0.932886	4.39232	-3.45943	4.39232	117.647	Sorbose reductase sou1 OS=Schizosaccharomyces pombe (strain 972 / ATCC 24843) GN=sou1 PE=3 SV=1	72	C	3	0
sp|O14344|IMDH_SCHPO	gua1	524	0	2	3	1	0	8.70229	16.3702	5.53139	0	0.381679	0.572519	0.19084	-0.561879	0.932886	-1.49476	4.39232	114.504	Inosine-5'-monophosphate dehydrogenase OS=Schizosaccharomyces pombe (strain 972 / ATCC 24843) GN=gua1 PE=2 SV=1	117	C	6	0
sp|O94329|PSF2_SCHPO	psf2	183	0	2	0	0	0	24.918	0	0	0	1.0929	0	0	4.39232	4.39232	0	4.39232	109.29	DNA replication complex GINS protein psf2 OS=Schizosaccharomyces pombe (strain 972 / ATCC 24843) GN=psf2 PE=1 SV=1	283	C	2	0
sp|Q9UUF7|COPB_SCHPO	sec26	940	0	8	1	1	0	19.4043	3.04184	3.08346	0	0.851064	0.106383	0.106383	2.88042	2.88042	0	6.33985	106.383	Coatomer subunit beta OS=Schizosaccharomyces pombe (strain 972 / ATCC 24843) GN=sec26 PE=3 SV=1	300	C	10	0
sp|P87142|YDMC_SCHPO	SPAC57A7.12	566	0	2	2	2	0	8.05654	10.1036	10.2419	0	0.353357	0.353357	0.353357	0	0	0	4.39232	106.007	Heat shock protein 70 homolog C57A7.12 OS=Schizosaccharomyces pombe (strain 972 / ATCC 24843) GN=SPAC57A7.12 PE=1 SV=3	311	C	6	0
sp|O74767|COPE_SCHPO	sec28	288	0	2	1	0	0	15.8333	9.92822	0	0	0.694444	0.347222	0	0.932886	4.39232	-3.45943	4.39232	104.167	Probable coatomer subunit epsilon OS=Schizosaccharomyces pombe (strain 972 / ATCC 24843) GN=sec28 PE=1 SV=1	289	C	3	0
sp|Q06975|GAR1_SCHPO	gar1	194	0	1	0	1	0	11.7526	0	14.9405	0	0.515464	0	0.515464	3.45943	0	3.45943	3.45943	103.093	H/ACA ribonucleoprotein complex subunit 1 OS=Schizosaccharomyces pombe (strain 972 / ATCC 24843) GN=gar1 PE=2 SV=1	278	C	2	0
sp|Q09722|EIF3M_SCHPO	eif3m	402	0	1	1	2	0	5.67164	7.11276	14.4201	0	0.248756	0.248756	0.497512	0	-0.932886	0.932886	3.45943	99.5025	Eukaryotic translation initiation factor 3 subunit M OS=Schizosaccharomyces pombe (strain 972 / ATCC 24843) GN=eif3m PE=1 SV=2	188	C	4	0
sp|P78854|PLB1_SCHPO	plb1	613	1	1	2	3	5.58955	3.71941	9.32897	14.1849	0.163132	0.163132	0.326264	0.489396	-0.932886	-1.49476	0.561879	0	97.8793	Lysophospholipase 1 OS=Schizosaccharomyces pombe (strain 972 / ATCC 24843) GN=plb1 PE=2 SV=2	276	C	7	0
sp|O94354|ASSY_SCHPO	arg12	410	1	1	2	1	8.35706	5.56098	13.9479	7.06939	0.243902	0.243902	0.487805	0.243902	-0.932886	0	-0.932886	0	97.561	Argininosuccinate synthase OS=Schizosaccharomyces pombe (strain 972 / ATCC 24843) GN=arg12 PE=3 SV=1	308	C	5	0
sp|P22068|ATPB_SCHPO	atp2	525	0	2	1	2	0	8.68571	5.44634	11.0417	0	0.380952	0.190476	0.380952	0.932886	0	0.932886	4.39232	95.2381	ATP synthase subunit beta, mitochondrial OS=Schizosaccharomyces pombe (strain 972 / ATCC 24843) GN=atp2 PE=1 SV=1	272	C	5	0
sp|Q9UTI8|RL44_SCHPO	rpl42	106	0	1	0	0	0	21.5094	0	0	0	0.943396	0	0	3.45943	3.45943	0	3.45943	94.3396	60S ribosomal protein L42 OS=Schizosaccharomyces pombe (strain 972 / ATCC 24843) GN=rpl42 PE=1 SV=3	249	C	1	0
sp|O14370|BCA1_SCHPO	eca39	427	0	3	1	0	0	16.0187	6.69632	0	0	0.702576	0.234192	0	1.49476	4.9542	-3.45943	4.9542	93.6768	Branched-chain-amino-acid aminotransferase, mitochondrial OS=Schizosaccharomyces pombe (strain 972 / ATCC 24843) GN=eca39 PE=1 SV=3	158	C	4	0
sp|P87048|RPN1_SCHPO	rpn1	891	0	4	2	2	0	10.2357	6.41825	6.50606	0	0.448934	0.224467	0.224467	0.965235	0.965235	0	5.35755	89.7868	26S proteasome regulatory subunit rpn1 OS=Schizosaccharomyces pombe (strain 972 / ATCC 24843) GN=rpn1 PE=1 SV=2	298	C	8	0
sp|O74472|MUG33_SCHPO	mug33	336	4	2	1	0	40.7904	13.5714	8.50991	0	1.19048	0.595238	0.297619	0	0.932886	4.39232	-3.45943	-0.965235	89.2857	Meiotically up-regulated gene 33 protein OS=Schizosaccharomyces pombe (strain 972 / ATCC 24843) GN=mug33 PE=1 SV=1	341	C	7	0
sp|Q9USH9|YJQ1_SCHPO	SPCC825.01	822	4	3	2	2	16.6735	8.32117	6.957	7.05219	0.486618	0.364964	0.243309	0.243309	0.561879	0.561879	0	-0.403356	85.1582	Uncharacterized ABC transporter ATP-binding protein C825.01 OS=Schizosaccharomyces pombe (strain 972 / ATCC 24843) GN=SPCC825.01 PE=1 SV=1	236	C	11	0
sp|O14305|SID1_SCHPO	sid1	471	0	4	0	0	0	19.3631	0	0	0	0.849257	0	0	5.35755	5.35755	0	5.35755	84.9257	Serine/threonine-protein kinase sid1 OS=Schizosaccharomyces pombe (strain 972 / ATCC 24843) GN=sid1 PE=1 SV=1	213	C	4	0
sp|Q04665|GPA2_SCHPO	gpa2	354	0	0	3	0	0	0	24.2316	0	0	0	0.847458	0	-4.9542	0	-4.9542	0	84.7458	Guanine nucleotide-binding protein alpha-2 subunit OS=Schizosaccharomyces pombe (strain 972 / ATCC 24843) GN=gpa2 PE=1 SV=1	255	C	3	0
sp|Q9UUE6|SYKC_SCHPO	krs1	591	0	2	3	0	0	7.71574	14.5144	0	0	0.338409	0.507614	0	-0.561879	4.39232	-4.9542	4.39232	84.6024	Lysine--tRNA ligase, cytoplasmic OS=Schizosaccharomyces pombe (strain 972 / ATCC 24843) GN=krs1 PE=3 SV=1	274	C	5	0
sp|O60102|RLI1_SCHPO	rli1	593	0	2	1	2	0	7.68971	4.8218	9.77555	0	0.337268	0.168634	0.337268	0.932886	0	0.932886	4.39232	84.317	Translation initiation factor rli1 OS=Schizosaccharomyces pombe (strain 972 / ATCC 24843) GN=rli1 PE=3 SV=1	287	C	5	0
sp|O13775|SYEC_SCHPO	gus1	716	0	1	4	1	0	3.18436	15.9739	4.04811	0	0.139665	0.558659	0.139665	-1.89812	0	-1.89812	3.45943	83.7989	Probable glutamate--tRNA ligase, cytoplasmic OS=Schizosaccharomyces pombe (strain 972 / ATCC 24843) GN=gus1 PE=1 SV=1	265	C	6	0
sp|Q9UUG0|FAS1_SCHPO	fas1	2073	0	11	2	4	0	12.0984	2.75864	5.59276	0	0.530632	0.0964785	0.192957	2.4021	1.43686	0.965235	6.79442	82.0068	Fatty acid synthase subunit beta OS=Schizosaccharomyces pombe (strain 972 / ATCC 24843) GN=fas1 PE=1 SV=1	54	C	17	0
sp|Q9USW9|SGF29_SCHPO	sgf29	244	0	2	0	0	0	18.6885	0	0	0	0.819672	0	0	4.39232	4.39232	0	4.39232	81.9672	SAGA-associated factor 29 OS=Schizosaccharomyces pombe (strain 972 / ATCC 24843) GN=sgf29 PE=1 SV=2	359	C	2	0
sp|Q10057|PDI1_SCHPO	SPAC1F5.02	492	0	1	3	0	0	4.63415	17.4349	0	0	0.203252	0.609756	0	-1.49476	3.45943	-4.9542	3.45943	81.3008	Putative protein disulfide-isomerase C1F5.02 OS=Schizosaccharomyces pombe (strain 972 / ATCC 24843) GN=SPAC1F5.02 PE=3 SV=1	185	C	4	0
sp|Q9UT09|AROG_SCHPO	aro4	372	0	2	0	1	0	12.2581	0	7.79153	0	0.537634	0	0.268817	4.39232	0.932886	3.45943	4.39232	80.6452	Phospho-2-dehydro-3-deoxyheptonate aldolase, tyrosine-inhibited OS=Schizosaccharomyces pombe (strain 972 / ATCC 24843) GN=aro4 PE=3 SV=1	135	C	3	0
sp|O74385|ELP6_SCHPO	elp6	249	0	2	0	0	0	18.3133	0	0	0	0.803213	0	0	4.39232	4.39232	0	4.39232	80.3213	Elongator complex protein 6 homolog OS=Schizosaccharomyces pombe (strain 972 / ATCC 24843) GN=elp6 PE=3 SV=1	282	C	2	0
sp|Q10106|UTP11_SCHPO	utp11	249	1	1	0	1	13.7606	9.15663	0	11.6404	0.401606	0.401606	0	0.401606	3.45943	0	3.45943	0	80.3213	Probable U3 small nucleolar RNA-associated protein 11 OS=Schizosaccharomyces pombe (strain 972 / ATCC 24843) GN=utp11 PE=3 SV=1	138		0	0
sp|P21696|GPD1_SCHPO	gpd1	385	0	2	1	0	0	11.8442	7.42683	0	0	0.519481	0.25974	0	0.932886	4.39232	-3.45943	4.39232	77.9221	Glycerol-3-phosphate dehydrogenase [NAD(+)] 1 OS=Schizosaccharomyces pombe (strain 972 / ATCC 24843) GN=gpd1 PE=1 SV=2	140	C	3	0
sp|Q9UTH5|PLB6_SCHPO	SPAC1786.02	644	8	4	1	0	42.5639	14.1615	4.43995	0	1.24224	0.621118	0.15528	0	1.89812	5.35755	-3.45943	-0.982298	77.6398	Probable lysophospholipase C1786.02 OS=Schizosaccharomyces pombe (strain 972 / ATCC 24843) GN=SPAC1786.02 PE=3 SV=1	222	C	13	0
sp|O74894|PRS6B_SCHPO	rpt3	389	0	2	0	1	0	11.7224	0	7.45103	0	0.514139	0	0.257069	4.39232	0.932886	3.45943	4.39232	77.1208	26S protease regulatory subunit 6B homolog OS=Schizosaccharomyces pombe (strain 972 / ATCC 24843) GN=rpt3 PE=3 SV=1	259	C	3	0
sp|O59797|YCO6_SCHPO	SPCC364.06	393	0	1	1	1	0	5.80153	7.27564	7.37519	0	0.254453	0.254453	0.254453	0	0	0	3.45943	76.3359	Putative nucleosome assembly protein C364.06 OS=Schizosaccharomyces pombe (strain 972 / ATCC 24843) GN=SPCC364.06 PE=1 SV=1	376	C	3	0
sp|Q9UQW6|THIL_SCHPO	erg10	395	0	2	1	0	0	11.5443	7.23881	0	0	0.506329	0.253165	0	0.932886	4.39232	-3.45943	4.39232	75.9494	Acetyl-CoA acetyltransferase OS=Schizosaccharomyces pombe (strain 972 / ATCC 24843) GN=erg10 PE=2 SV=1	212	C	3	0
sp|Q8WZJ7|C1TC_SCHPO	SPBC839.16	937	0	5	1	1	0	12.1665	3.05158	3.09333	0	0.533618	0.106724	0.106724	2.21299	2.21299	0	5.67243	74.7065	C-1-tetrahydrofolate synthase, cytoplasmic OS=Schizosaccharomyces pombe (strain 972 / ATCC 24843) GN=SPBC839.16 PE=3 SV=1	152	C	7	0
sp|O74762|RPN2_SCHPO	rpn2	965	0	2	3	2	0	4.72539	8.8891	6.00715	0	0.207254	0.310881	0.207254	-0.561879	0	-0.561879	4.39232	72.5389	26S proteasome regulatory subunit rpn2 OS=Schizosaccharomyces pombe (strain 972 / ATCC 24843) GN=rpn2 PE=1 SV=1	315	C	7	0
sp|P87153|TCPH_SCHPO	cct7	558	0	4	0	0	0	16.3441	0	0	0	0.716846	0	0	5.35755	5.35755	0	5.35755	71.6846	Probable T-complex protein 1 subunit eta OS=Schizosaccharomyces pombe (strain 972 / ATCC 24843) GN=cct7 PE=1 SV=1	216	C	4	0
sp|P87152|SPT7_SCHPO	spt7	992	3	3	2	2	10.3621	6.89516	5.76477	5.84365	0.302419	0.302419	0.201613	0.201613	0.561879	0.561879	0	0	70.5645	Transcriptional activator spt7 OS=Schizosaccharomyces pombe (strain 972 / ATCC 24843) GN=spt7 PE=1 SV=2	302	C	10	0
sp|O13639|SAHH_SCHPO	pi047	433	0	1	2	0	0	5.26559	13.2071	0	0	0.230947	0.461894	0	-0.932886	3.45943	-4.39232	3.45943	69.2841	Adenosylhomocysteinase OS=Schizosaccharomyces pombe (strain 972 / ATCC 24843) GN=pi047 PE=3 SV=1	162	C	3	0
sp|Q9P4X4|SEC17_SCHPO	sec17	289	3	2	0	0	35.5681	15.7785	0	0	1.03806	0.692042	0	0	4.39232	4.39232	0	-0.561879	69.2042	Probable vesicular-fusion protein sec17 homolog OS=Schizosaccharomyces pombe (strain 972 / ATCC 24843) GN=sec17 PE=1 SV=1	317	C	5	0
sp|O74407|SYDC_SCHPO	dps1	580	0	1	2	1	0	3.93103	9.85975	4.99733	0	0.172414	0.344828	0.172414	-0.932886	0	-0.932886	3.45943	68.9655	Aspartate--tRNA ligase, cytoplasmic OS=Schizosaccharomyces pombe (strain 972 / ATCC 24843) GN=dps1 PE=1 SV=1	364	C	4	0
sp|O94681|ODO2_SCHPO	kgd2	452	0	3	0	0	0	15.1327	0	0	0	0.663717	0	0	4.9542	4.9542	0	4.9542	66.3717	Probable dihydrolipoyllysine-residue succinyltransferase component of 2-oxoglutarate dehydrogenase complex, mitochondrial OS=Schizosaccharomyces pombe (strain 972 / ATCC 24843) GN=kgd2 PE=3 SV=1	146	C	3	0
sp|O14201|MUG86_SCHPO	mug86	304	11	2	0	0	123.981	15	0	0	3.61842	0.657895	0	0	4.39232	4.39232	0	-2.4021	65.7895	Meiotically up-regulated gene 86 protein OS=Schizosaccharomyces pombe (strain 972 / ATCC 24843) GN=mug86 PE=1 SV=1	25	C	13	0
sp|Q10251|IF2P_SCHPO	SPAC56F8.03	1079	3	0	4	3	9.52658	0	10.5999	8.05871	0.278035	0	0.370714	0.278035	-5.35755	-4.9542	-0.403356	-4.9542	64.8749	Eukaryotic translation initiation factor 5B OS=Schizosaccharomyces pombe (strain 972 / ATCC 24843) GN=SPAC56F8.03 PE=1 SV=1	76	C	10	0
sp|O94495|ELP5_SCHPO	iki1	314	0	2	0	0	0	14.5223	0	0	0	0.636943	0	0	4.39232	4.39232	0	4.39232	63.6943	Elongator complex protein 5 OS=Schizosaccharomyces pombe (strain 972 / ATCC 24843) GN=iki1 PE=3 SV=1	327	C	2	0
sp|Q9C0Z8|YKTB_SCHPO	SPAPB1E7.11c	319	0	2	0	0	0	14.2947	0	0	0	0.626959	0	0	4.39232	4.39232	0	4.39232	62.6959	Uncharacterized protein PB1E7.11c OS=Schizosaccharomyces pombe (strain 972 / ATCC 24843) GN=SPAPB1E7.11c PE=4 SV=1	143	C	2	0
sp|Q02088|TPM_SCHPO	cdc8	161	0	0	0	1	0	0	0	18.0028	0	0	0	0.621118	0	-3.45943	3.45943	0	62.1118	Tropomyosin OS=Schizosaccharomyces pombe (strain 972 / ATCC 24843) GN=cdc8 PE=3 SV=1	24	C	1	0
tr|S6BME7|S6BME7_SCHPM	fip1	325	3	0	1	1	31.6283	0	8.79793	8.91831	0.923077	0	0.307692	0.307692	-3.45943	-3.45943	0	-4.9542	61.5385	Iron permease Fip1 (Fragment) OS=Schizosaccharomyces pombe GN=fip1 PE=4 SV=1	55		0	0
sp|O94316|SN114_SCHPO	cwf10	984	0	2	2	2	0	4.63415	5.81164	5.89116	0	0.203252	0.203252	0.203252	0	0	0	4.39232	60.9756	Pre-mRNA-splicing factor cwf10 OS=Schizosaccharomyces pombe (strain 972 / ATCC 24843) GN=cwf10 PE=1 SV=2	106		0	0
sp|Q9P7F8|GET3_SCHPO	get3	329	0	2	0	0	0	13.8602	0	0	0	0.607903	0	0	4.39232	4.39232	0	4.39232	60.7903	ATPase get3 OS=Schizosaccharomyces pombe (strain 972 / ATCC 24843) GN=get3 PE=1 SV=1	200	C	2	0
sp|Q09904|NU124_SCHPO	nup124	1159	3	2	3	2	8.86901	3.93443	7.4012	5.00164	0.258844	0.172563	0.258844	0.172563	-0.561879	0	-0.561879	-0.561879	60.3969	Nucleoporin nup124 OS=Schizosaccharomyces pombe (strain 972 / ATCC 24843) GN=nup124 PE=1 SV=1	326	C	10	0
sp|Q9UTC3|PSF3_SCHPO	psf3	166	0	1	0	0	0	13.7349	0	0	0	0.60241	0	0	3.45943	3.45943	0	3.45943	60.241	DNA replication complex GINS protein psf3 OS=Schizosaccharomyces pombe (strain 972 / ATCC 24843) GN=psf3 PE=3 SV=1	86	C	1	0
sp|O13849|CBPY_SCHPO	cpy1	1002	6	2	3	1	20.5173	4.5509	8.56086	2.89266	0.598802	0.199601	0.299401	0.0998004	-0.561879	0.932886	-1.49476	-1.53842	59.8802	Carboxypeptidase Y OS=Schizosaccharomyces pombe (strain 972 / ATCC 24843) GN=cpy1 PE=1 SV=1	22	C	12	0
sp|P28876|PMA2_SCHPO	pma2	1010	4	1	2	3	13.5699	2.25743	5.66204	8.60926	0.39604	0.0990099	0.19802	0.29703	-0.932886	-1.49476	0.561879	-1.89812	59.4059	Plasma membrane ATPase 2 OS=Schizosaccharomyces pombe (strain 972 / ATCC 24843) GN=pma2 PE=3 SV=1	156		0	0
sp|P78811|UGPA1_SCHPO	fyu1	506	0	2	0	1	0	9.01186	0	5.72816	0	0.395257	0	0.197628	4.39232	0.932886	3.45943	4.39232	59.2885	Probable UTP--glucose-1-phosphate uridylyltransferase OS=Schizosaccharomyces pombe (strain 972 / ATCC 24843) GN=fyu1 PE=1 SV=2	225	C	3	0
sp|Q9URM2|TKT_SCHPO	SPBC2G5.05	685	0	2	1	1	0	6.65693	4.1742	4.23131	0	0.291971	0.145985	0.145985	0.932886	0.932886	0	4.39232	58.3942	Probable transketolase OS=Schizosaccharomyces pombe (strain 972 / ATCC 24843) GN=SPBC2G5.05 PE=2 SV=1	295	C	4	0
sp|O13753|VA0D_SCHPO	vma6	343	4	1	1	0	39.9579	6.64723	8.33623	0	1.16618	0.291545	0.291545	0	0	3.45943	-3.45943	-1.89812	58.309	V-type proton ATPase subunit d OS=Schizosaccharomyces pombe (strain 972 / ATCC 24843) GN=vma6 PE=3 SV=1	301	C	6	0
sp|O13831|TRP_SCHPO	trp2	697	0	1	1	2	0	3.27116	4.10234	8.31693	0	0.143472	0.143472	0.286944	0	-0.932886	0.932886	3.45943	57.3888	Tryptophan synthase OS=Schizosaccharomyces pombe (strain 972 / ATCC 24843) GN=trp2 PE=2 SV=1	351	C	4	0
sp|Q9HEQ9|TCG1_SCHPO	tcg1	349	3	0	1	1	29.4532	0	8.19292	8.30501	0.859599	0	0.286533	0.286533	-3.45943	-3.45943	0	-4.9542	57.3066	Single-stranded TG1-3 DNA-binding protein OS=Schizosaccharomyces pombe (strain 972 / ATCC 24843) GN=tcg1 PE=1 SV=3	168	C	5	0
sp|Q10175|FKBPH_SCHPO	SPAC27F1.06c	362	0	1	1	0	0	6.29834	7.8987	0	0	0.276243	0.276243	0	0	3.45943	-3.45943	3.45943	55.2486	Probable peptidyl-prolyl cis-trans isomerase C27F1.06c OS=Schizosaccharomyces pombe (strain 972 / ATCC 24843) GN=SPAC27F1.06c PE=1 SV=1	370	C	2	0
sp|O14104|LYS12_SCHPO	lys12	362	0	1	0	1	0	6.29834	0	8.00677	0	0.276243	0	0.276243	3.45943	0	3.45943	3.45943	55.2486	Homoisocitrate dehydrogenase OS=Schizosaccharomyces pombe (strain 972 / ATCC 24843) GN=lys12 PE=1 SV=1	227	C	2	0
tr|Q564N4|Q564N4_SCHPM	MOE1	363	0	0	1	1	0	0	7.87694	7.98471	0	0	0.275482	0.275482	-3.45943	-3.45943	0	0	55.0964	EIF3 zeta subunit p66 (Fragment) OS=Schizosaccharomyces pombe GN=MOE1 PE=2 SV=1	211		0	0
sp|Q9UT04|YLWD_SCHPO	SPAP8A3.13c	547	0	3	0	0	0	12.5046	0	0	0	0.548446	0	0	4.9542	4.9542	0	4.9542	54.8446	Uncharacterized protein P8A3.13c OS=Schizosaccharomyces pombe (strain 972 / ATCC 24843) GN=SPAP8A3.13c PE=4 SV=1	70	C	3	0
sp|P24782|DBP2_SCHPO	dbp2	550	0	0	2	1	0	0	10.3976	5.26991	0	0	0.363636	0.181818	-4.39232	-3.45943	-0.932886	0	54.5455	ATP-dependent RNA helicase dbp2 OS=Schizosaccharomyces pombe (strain 972 / ATCC 24843) GN=dbp2 PE=2 SV=2	126		0	0
sp|Q09805|VPS45_SCHPO	vps45	558	15	3	0	0	92.1074	12.2581	0	0	2.68817	0.537634	0	0	4.9542	4.9542	0	-2.28421	53.7634	Vacuolar protein sorting-associated protein 45 OS=Schizosaccharomyces pombe (strain 972 / ATCC 24843) GN=vps45 PE=3 SV=1	91	C	18	0
sp|O13952|CNL2_SCHPO	cnl2	188	0	1	0	0	0	12.1277	0	0	0	0.531915	0	0	3.45943	3.45943	0	3.45943	53.1915	Centromere-localized protein 2 OS=Schizosaccharomyces pombe (strain 972 / ATCC 24843) GN=cnl2 PE=4 SV=1	329	C	1	0
sp|O13880|VHT1_SCHPO	vht1	568	2	2	1	0	12.0648	8.02817	5.03403	0	0.352113	0.352113	0.176056	0	0.932886	4.39232	-3.45943	0	52.8169	Vitamin H transporter 1 OS=Schizosaccharomyces pombe (strain 972 / ATCC 24843) GN=vht1 PE=2 SV=1	263	C	5	0
sp|Q9P768|YI26_SCHPO	SPAP7G5.06	583	6	3	0	0	35.2631	11.7324	0	0	1.02916	0.51458	0	0	4.9542	4.9542	0	-0.976541	51.458	Uncharacterized amino-acid permease P7G5.06 OS=Schizosaccharomyces pombe (strain 972 / ATCC 24843) GN=SPAP7G5.06 PE=3 SV=1	193	C	9	0
sp|Q9UUE1|PYC_SCHPO	pyr1	1185	0	3	2	1	0	5.77215	4.82587	2.44595	0	0.253165	0.168776	0.0843882	0.561879	1.49476	-0.932886	4.9542	50.6329	Pyruvate carboxylase OS=Schizosaccharomyces pombe (strain 972 / ATCC 24843) GN=pyr1 PE=3 SV=1	201	C	6	0
sp|Q09919|FIP1_SCHPO	fip1	397	3	0	1	1	25.8921	0	7.20234	7.30088	0.755668	0	0.251889	0.251889	-3.45943	-3.45943	0	-4.9542	50.3778	Plasma membrane iron permease OS=Schizosaccharomyces pombe (strain 972 / ATCC 24843) GN=fip1 PE=1 SV=1	55	C	0	5
sp|O14243|SNX4_SCHPO	snx4	401	0	2	0	0	0	11.3716	0	0	0	0.498753	0	0	4.39232	4.39232	0	4.39232	49.8753	Sorting nexin-4 OS=Schizosaccharomyces pombe (strain 972 / ATCC 24843) GN=snx4 PE=1 SV=3	206	C	2	0
sp|O74378|ODO1_SCHPO	kgd1	1009	0	5	0	0	0	11.2983	0	0	0	0.49554	0	0	5.67243	5.67243	0	5.67243	49.554	2-oxoglutarate dehydrogenase, mitochondrial OS=Schizosaccharomyces pombe (strain 972 / ATCC 24843) GN=kgd1 PE=3 SV=1	284	C	5	0
sp|P31406|VATA_SCHPO	vma1	619	0	2	0	1	0	7.36672	0	4.68247	0	0.323102	0	0.161551	4.39232	0.932886	3.45943	4.39232	48.4653	V-type proton ATPase catalytic subunit A OS=Schizosaccharomyces pombe (strain 972 / ATCC 24843) GN=vma1 PE=3 SV=1	345	C	3	0
##sp|Q10426|RIK1_SCHPO	##rik1	1040	1	2	1	2	3.29461	4.38462	2.74935	5.57394	0.0961538	0.192308	0.0961538	0.192308	0.932886	0	0.932886	0.932886	48.0769	##Chromatin modification-related protein rik1 OS=Schizosaccharomyces pombe (strain 972 / ATCC 24843) GN=rik1 PE=1 SV=2	149	C	6	0
sp|O94358|YHOA_SCHPO	SPBC428.10	845	0	1	1	2	0	2.69822	3.38382	6.86024	0	0.118343	0.118343	0.236686	0	-0.932886	0.932886	3.45943	47.3373	Uncharacterized protein C428.10 OS=Schizosaccharomyces pombe (strain 972 / ATCC 24843) GN=SPBC428.10 PE=1 SV=2	348	C	4	0
sp|Q9UTJ8|RAD50_SCHPO	rad50	1285	0	6	0	0	0	10.6459	0	0	0	0.466926	0	0	5.93074	5.93074	0	5.93074	46.6926	DNA repair protein rad50 OS=Schizosaccharomyces pombe (strain 972 / ATCC 24843) GN=rad50 PE=1 SV=3	123	C	6	0
sp|O60171|TAF10_SCHPO	taf10	215	0	1	0	0	0	10.6047	0	0	0	0.465116	0	0	3.45943	3.45943	0	3.45943	46.5116	Transcription initiation factor TFIID subunit 10 OS=Schizosaccharomyces pombe (strain 972 / ATCC 24843) GN=taf10 PE=3 SV=1	360	C	1	0
sp|P31318|ARG56_SCHPO	arg11	885	0	2	1	1	0	5.15254	3.23088	3.27508	0	0.225989	0.112994	0.112994	0.932886	0.932886	0	4.39232	45.1977	Protein arg11, mitochondrial OS=Schizosaccharomyces pombe (strain 972 / ATCC 24843) GN=arg11 PE=3 SV=2	164	C	4	0
sp|O13722|TAF12_SCHPO	taf12	450	0	2	0	0	0	10.1333	0	0	0	0.444444	0	0	4.39232	4.39232	0	4.39232	44.4444	Transcription initiation factor TFIID subunit 12 OS=Schizosaccharomyces pombe (strain 972 / ATCC 24843) GN=taf12 PE=1 SV=1	307	C	2	0
sp|O59711|LYS9_SCHPO	lys9	450	0	1	0	1	0	5.06667	0	6.441	0	0.222222	0	0.222222	3.45943	0	3.45943	3.45943	44.4444	Saccharopine dehydrogenase [NADP(+), L-glutamate-forming] OS=Schizosaccharomyces pombe (strain 972 / ATCC 24843) GN=lys9 PE=3 SV=1	375	C	2	0
sp|Q9UUK2|GCN5_SCHPO	gcn5	454	0	2	0	0	0	10.0441	0	0	0	0.440529	0	0	4.39232	4.39232	0	4.39232	44.0529	Histone acetyltransferase gcn5 OS=Schizosaccharomyces pombe (strain 972 / ATCC 24843) GN=gcn5 PE=1 SV=1	342	C	2	0
sp|O13687|VATE_SCHPO	vma4	227	1	1	0	0	15.0942	10.0441	0	0	0.440529	0.440529	0	0	3.45943	3.45943	0	0	44.0529	V-type proton ATPase subunit E OS=Schizosaccharomyces pombe (strain 972 / ATCC 24843) GN=vma4 PE=3 SV=1	303	C	2	0
sp|O59811|REI1_SCHPO	SPCC550.15c	463	0	2	0	0	0	9.84881	0	0	0	0.431965	0	0	4.39232	4.39232	0	4.39232	43.1965	Cytoplasmic 60S subunit biogenesis factor SPCC550.15c OS=Schizosaccharomyces pombe (strain 972 / ATCC 24843) GN=SPCC550.15c PE=1 SV=1	338	C	2	0
sp|O13972|GLYD_SCHPO	SPAC24C9.12c	467	0	1	1	0	0	4.88223	6.12276	0	0	0.214133	0.214133	0	0	3.45943	-3.45943	3.45943	42.8266	Probable serine hydroxymethyltransferase, cytosolic OS=Schizosaccharomyces pombe (strain 972 / ATCC 24843) GN=SPAC24C9.12c PE=3 SV=1	367	C	2	0
sp|O94435|MUG35_SCHPO	mug35	234	0	1	0	0	0	9.74359	0	0	0	0.42735	0	0	3.45943	3.45943	0	3.45943	42.735	Meiotically up-regulated gene 35 protein OS=Schizosaccharomyces pombe (strain 972 / ATCC 24843) GN=mug35 PE=1 SV=2	333	C	1	0
sp|O74496|COPD_SCHPO	ret2	240	0	1	0	0	0	9.5	0	0	0	0.416667	0	0	3.45943	3.45943	0	3.45943	41.6667	Coatomer subunit delta OS=Schizosaccharomyces pombe (strain 972 / ATCC 24843) GN=ret2 PE=3 SV=1	279	C	1	0
sp|O74790|GLRX4_SCHPO	grx4	244	0	0	1	0	0	0	11.7186	0	0	0	0.409836	0	-3.45943	0	-3.45943	0	40.9836	Monothiol glutaredoxin-4 OS=Schizosaccharomyces pombe (strain 972 / ATCC 24843) GN=grx4 PE=1 SV=1	88	C	1	0
sp|O75005|SYV_SCHPO	vas2	980	0	2	1	1	0	4.65306	2.91768	2.9576	0	0.204082	0.102041	0.102041	0.932886	0.932886	0	4.39232	40.8163	Valine--tRNA ligase OS=Schizosaccharomyces pombe (strain 972 / ATCC 24843) GN=vas2 PE=3 SV=1	368	C	4	0
sp|Q9UTM4|TCPE_SCHPO	cct5	546	0	2	0	0	0	8.35165	0	0	0	0.3663	0	0	4.39232	4.39232	0	4.39232	36.63	T-complex protein 1 subunit epsilon OS=Schizosaccharomyces pombe (strain 972 / ATCC 24843) GN=cct5 PE=3 SV=1	285	C	2	0
sp|O74766|PUT2_SCHPO	SPBC24C6.04	548	1	2	0	0	6.25254	8.32117	0	0	0.182482	0.364964	0	0	4.39232	4.39232	0	0.932886	36.4964	Probable delta-1-pyrroline-5-carboxylate dehydrogenase OS=Schizosaccharomyces pombe (strain 972 / ATCC 24843) GN=SPBC24C6.04 PE=1 SV=1	161	C	3	0
sp|P50998|AMPD_SCHPO	ada1	831	0	3	0	0	0	8.23105	0	0	0	0.361011	0	0	4.9542	4.9542	0	4.9542	36.1011	AMP deaminase OS=Schizosaccharomyces pombe (strain 972 / ATCC 24843) GN=ada1 PE=1 SV=3	305	C	3	0
sp|Q9Y7X4|YGRG_SCHPO	SPBC365.16	277	1	0	0	1	12.3697	0	0	10.4637	0.361011	0	0	0.361011	0	-3.45943	3.45943	-3.45943	36.1011	Uncharacterized membrane protein C365.16 OS=Schizosaccharomyces pombe (strain 972 / ATCC 24843) GN=SPBC365.16 PE=4 SV=1	271	C	2	0
sp|Q10490|SYLC_SCHPO	lrs1	1111	1	1	2	1	3.08406	2.05221	5.14731	2.60887	0.090009	0.090009	0.180018	0.090009	-0.932886	0	-0.932886	0	36.0036	Putative leucine--tRNA ligase, cytoplasmic OS=Schizosaccharomyces pombe (strain 972 / ATCC 24843) GN=lrs1 PE=1 SV=1	163	C	5	0
sp|O42871|ING1_SCHPO	png1	283	0	1	0	0	0	8.05654	0	0	0	0.353357	0	0	3.45943	3.45943	0	3.45943	35.3357	Chromatin modification-related protein png1 OS=Schizosaccharomyces pombe (strain 972 / ATCC 24843) GN=png1 PE=3 SV=1	251	C	1	0
sp|O94567|SYNC_SCHPO	nrs1	568	0	1	1	0	0	4.01408	5.03403	0	0	0.176056	0.176056	0	0	3.45943	-3.45943	3.45943	35.2113	Probable asparagine--tRNA ligase, cytoplasmic OS=Schizosaccharomyces pombe (strain 972 / ATCC 24843) GN=nrs1 PE=3 SV=1	194	C	2	0
sp|P04551|CDK1_SCHPO	cdc2	297	0	1	0	0	0	7.67677	0	0	0	0.3367	0	0	3.45943	3.45943	0	3.45943	33.67	Cyclin-dependent kinase 1 OS=Schizosaccharomyces pombe (strain 972 / ATCC 24843) GN=cdc2 PE=1 SV=1	344	C	1	0
sp|Q92367|AAP1_SCHPO	aap1	594	2	0	2	0	11.5367	0	9.62737	0	0.3367	0	0.3367	0	-4.39232	0	-4.39232	-4.39232	33.67	Amino-acid permease 1 OS=Schizosaccharomyces pombe (strain 972 / ATCC 24843) GN=aap1 PE=3 SV=1	275	C	4	0
sp|Q9C102|GLT1_SCHPO	glt1	2111	0	3	3	1	0	3.24017	4.06347	1.37302	0	0.142113	0.142113	0.0473709	0	1.49476	-1.49476	4.9542	33.1596	Putative glutamate synthase [NADPH] OS=Schizosaccharomyces pombe (strain 972 / ATCC 24843) GN=glt1 PE=2 SV=1	35	C	7	0
sp|O43060|EIF3F_SCHPO	eif3f	302	0	0	0	1	0	0	0	9.59752	0	0	0	0.331126	0	-3.45943	3.45943	0	33.1126	Eukaryotic translation initiation factor 3 subunit F OS=Schizosaccharomyces pombe (strain 972 / ATCC 24843) GN=eif3f PE=1 SV=1	361	C	1	0
##sp|O13816|SCC3_SCHPO	##psc3	962	0	1	2	0	0	2.37006	5.94455	0	0	0.10395	0.2079	0	-0.932886	3.45943	-4.39232	3.45943	31.185	##Cohesin subunit psc3 OS=Schizosaccharomyces pombe (strain 972 / ATCC 24843) GN=psc3 PE=1 SV=3	331	C	3	0
sp|Q10066|ARGI2_SCHPO	aru1	323	0	0	0	1	0	0	0	8.97353	0	0	0	0.309598	0	-3.45943	3.45943	0	30.9598	Arginase OS=Schizosaccharomyces pombe (strain 972 / ATCC 24843) GN=aru1 PE=3 SV=1	116	C	1	0
sp|P31209|PABP_SCHPO	pab1	653	0	1	0	1	0	3.49158	0	4.43867	0	0.153139	0	0.153139	3.45943	0	3.45943	3.45943	30.6279	Polyadenylate-binding protein, cytoplasmic and nuclear OS=Schizosaccharomyces pombe (strain 972 / ATCC 24843) GN=pab1 PE=1 SV=2	321	C	2	0
sp|P15398|RPA1_SCHPO	rpa1	1689	0	2	2	1	0	2.69982	3.38582	1.71607	0	0.118413	0.118413	0.0592066	0	0.932886	-0.932886	4.39232	29.6033	DNA-directed RNA polymerase I subunit rpa1 OS=Schizosaccharomyces pombe (strain 972 / ATCC 24843) GN=rpa1 PE=1 SV=2	262	C	5	0
sp|O74563|BRL2_SCHPO	brl2	680	0	2	0	0	0	6.70588	0	0	0	0.294118	0	0	4.39232	4.39232	0	4.39232	29.4118	E3 ubiquitin-protein ligase brl2 OS=Schizosaccharomyces pombe (strain 972 / ATCC 24843) GN=brl2 PE=1 SV=1	266	C	2	0
sp|Q9P7T8|YIW2_SCHPO	SPAC694.02	1717	1	2	2	1	1.99557	2.6558	3.33061	1.68809	0.0582411	0.116482	0.116482	0.0582411	0	0.932886	-0.932886	0.932886	29.1206	Uncharacterized helicase C694.02 OS=Schizosaccharomyces pombe (strain 972 / ATCC 24843) GN=SPAC694.02 PE=3 SV=1	362	C	0	6
sp|O74191|FKBP4_SCHPO	fkbp39	361	0	1	0	0	0	6.31579	0	0	0	0.277008	0	0	3.45943	3.45943	0	3.45943	27.7008	FK506-binding protein 39 kDa OS=Schizosaccharomyces pombe (strain 972 / ATCC 24843) GN=fkbp39 PE=1 SV=1	277	C	1	0
sp|O13790|CUL1_SCHPO	cul1	767	0	2	0	0	0	5.94524	0	0	0	0.260756	0	0	4.39232	4.39232	0	4.39232	26.0756	Cullin-1 OS=Schizosaccharomyces pombe (strain 972 / ATCC 24843) GN=cul1 PE=1 SV=1	288	C	2	0
sp|O94415|SUCB_SCHPO	SPCC1620.08	433	0	0	1	0	0	0	6.60353	0	0	0	0.230947	0	-3.45943	0	-3.45943	0	23.0947	Probable succinyl-CoA ligase [GDP-forming] subunit beta, mitochondrial OS=Schizosaccharomyces pombe (strain 972 / ATCC 24843) GN=SPCC1620.08 PE=3 SV=1	195	C	1	0
sp|O14126|PRS6A_SCHPO	tbp1	438	0	0	0	1	0	0	0	6.61746	0	0	0	0.228311	0	-3.45943	3.45943	0	22.8311	26S protease regulatory subunit 6A OS=Schizosaccharomyces pombe (strain 972 / ATCC 24843) GN=tbp1 PE=3 SV=1	343	C	1	0
sp|Q10105|GCN1_SCHPO	gcn1	2670	2	5	1	0	2.56659	4.26966	1.07091	0	0.0749064	0.187266	0.0374532	0	2.21299	5.67243	-3.45943	1.28011	22.4719	eIF-2-alpha kinase activator gcn1 OS=Schizosaccharomyces pombe (strain 972 / ATCC 24843) GN=gcn1 PE=3 SV=1	40	C	8	0
sp|P05219|TBB_SCHPO	nda3	448	1	1	0	0	7.6482	5.08929	0	0	0.223214	0.223214	0	0	3.45943	3.45943	0	0	22.3214	Tubulin beta chain OS=Schizosaccharomyces pombe (strain 972 / ATCC 24843) GN=nda3 PE=1 SV=2	226	C	2	0
sp|Q9US25|HRP1_SCHPO	hrp1	1373	4	3	0	0	9.98221	4.98179	0	0	0.291333	0.2185	0	0	4.9542	4.9542	0	-0.403356	21.85	Chromodomain helicase hrp1 OS=Schizosaccharomyces pombe (strain 972 / ATCC 24843) GN=hrp1 PE=1 SV=1	137	C	7	0
sp|P87228|SERA_SCHPO	SPCC364.07	466	0	1	0	0	0	4.8927	0	0	0	0.214592	0	0	3.45943	3.45943	0	3.45943	21.4592	Putative D-3-phosphoglycerate dehydrogenase OS=Schizosaccharomyces pombe (strain 972 / ATCC 24843) GN=SPCC364.07 PE=1 SV=1	244	C	1	0
##sp|Q10475|IF4G_SCHPO	##tif471	1403	0	0	2	1	0	0	4.07602	2.06589	0	0	0.142552	0.0712758	-4.39232	-3.45943	-0.932886	0	21.3828	##Eukaryotic translation initiation factor 4 gamma OS=Schizosaccharomyces pombe (strain 972 / ATCC 24843) GN=tif471 PE=1 SV=1	221	C	3	0
sp|Q09756|HXK1_SCHPO	hxk1	484	0	1	0	0	0	4.71074	0	0	0	0.206612	0	0	3.45943	3.45943	0	3.45943	20.6612	Hexokinase-1 OS=Schizosaccharomyces pombe (strain 972 / ATCC 24843) GN=hxk1 PE=2 SV=1	355	C	1	0
sp|O74475|BGS4_SCHPO	bgs4	1955	4	3	1	0	7.01052	3.49872	1.46257	0	0.204604	0.153453	0.0511509	0	1.49476	4.9542	-3.45943	-0.403356	20.4604	1,3-beta-glucan synthase component bgs4 OS=Schizosaccharomyces pombe (strain 972 / ATCC 24843) GN=bgs4 PE=1 SV=1	297	C	5	3
sp|Q1K9C2|MET5_SCHPO	sir1	1473	1	2	1	0	2.32613	3.09572	1.94116	0	0.0678887	0.135777	0.0678887	0	0.932886	4.39232	-3.45943	0.932886	20.3666	Sulfite reductase [NADPH] subunit beta OS=Schizosaccharomyces pombe (strain 972 / ATCC 24843) GN=sir1 PE=3 SV=1	291	C	4	0
sp|P78812|6PGD_SCHPO	SPBC660.16	492	0	1	0	0	0	4.63415	0	0	0	0.203252	0	0	3.45943	3.45943	0	3.45943	20.3252	6-phosphogluconate dehydrogenase, decarboxylating OS=Schizosaccharomyces pombe (strain 972 / ATCC 24843) GN=SPBC660.16 PE=1 SV=2	334	C	1	0
sp|Q9C0V1|AMT1_SCHPO	amt1	497	6	1	0	0	41.3649	4.58753	0	0	1.20724	0.201207	0	0	3.45943	3.45943	0	-2.47131	20.1207	Ammonium transporter 1 OS=Schizosaccharomyces pombe (strain 972 / ATCC 24843) GN=amt1 PE=3 SV=1	26	C	7	0
sp|Q8TFG1|GHT7_SCHPO	ght7	518	2	1	0	0	13.2293	4.40154	0	0	0.3861	0.19305	0	0	3.45943	3.45943	0	-0.932886	19.305	Probable high-affinity hexose transporter ght7 OS=Schizosaccharomyces pombe (strain 972 / ATCC 24843) GN=ght7 PE=3 SV=1	372	C	0	3
sp|Q9HFE8|TRA1_SCHPO	tra1	3699	0	7	0	0	0	4.31468	0	0	0	0.18924	0	0	6.14975	6.14975	0	6.14975	18.924	Transcription-associated protein 1 OS=Schizosaccharomyces pombe (strain 972 / ATCC 24843) GN=tra1 PE=3 SV=1	108	C	7	0
sp|O14236|NOG2_SCHPO	nog2	537	0	0	1	0	0	0	5.32463	0	0	0	0.18622	0	-3.45943	0	-3.45943	0	18.622	Nucleolar GTP-binding protein 2 OS=Schizosaccharomyces pombe (strain 972 / ATCC 24843) GN=nog2 PE=1 SV=1	373	C	1	0
sp|Q9P3U7|GHT8_SCHPO	ght8	547	2	1	0	0	12.5279	4.16819	0	0	0.365631	0.182815	0	0	3.45943	3.45943	0	-0.932886	18.2815	Probable high-affinity hexose transporter ght8, mitochondrial OS=Schizosaccharomyces pombe (strain 972 / ATCC 24843) GN=ght8 PE=1 SV=1	372		0	0
sp|P78917|G6PI_SCHPO	pgi1	550	0	1	0	0	0	4.14545	0	0	0	0.181818	0	0	3.45943	3.45943	0	3.45943	18.1818	Glucose-6-phosphate isomerase OS=Schizosaccharomyces pombe (strain 972 / ATCC 24843) GN=pgi1 PE=1 SV=2	299	C	1	0
sp|Q9USU8|NGG1_SCHPO	ngg1	551	0	1	0	0	0	4.13793	0	0	0	0.181488	0	0	3.45943	3.45943	0	3.45943	18.1488	Chromatin-remodeling complexes subunit ngg1 OS=Schizosaccharomyces pombe (strain 972 / ATCC 24843) GN=ngg1 PE=1 SV=1	36	C	1	0
sp|O60107|SNX41_SCHPO	snx41	586	0	1	0	0	0	3.89078	0	0	0	0.170648	0	0	3.45943	3.45943	0	3.45943	17.0648	Sorting nexin-41 OS=Schizosaccharomyces pombe (strain 972 / ATCC 24843) GN=snx41 PE=1 SV=1	369	C	1	0
sp|Q9UTN0|YII3_SCHPO	SPAC139.03	625	0	0	1	0	0	0	4.57493	0	0	0	0.16	0	-3.45943	0	-3.45943	0	16	Uncharacterized transcriptional regulatory protein C139.03 OS=Schizosaccharomyces pombe (strain 972 / ATCC 24843) GN=SPAC139.03 PE=3 SV=1	371	C	1	0
sp|O13769|ULP2_SCHPO	ulp2	638	0	0	0	1	0	0	0	4.54302	0	0	0	0.15674	0	-3.45943	3.45943	0	15.674	Ubiquitin-like-specific protease 2 OS=Schizosaccharomyces pombe (strain 972 / ATCC 24843) GN=ulp2 PE=1 SV=2	354	C	1	0
sp|O94387|YGSA_SCHPO	SPBC29A10.10c	1944	0	3	0	0	0	3.51852	0	0	0	0.154321	0	0	4.9542	4.9542	0	4.9542	15.4321	Uncharacterized ATP-dependent helicase C29A10.10c OS=Schizosaccharomyces pombe (strain 972 / ATCC 24843) GN=SPBC29A10.10c PE=3 SV=1	197	C	3	0
sp|P50527|STE20_SCHPO	shk1	658	1	1	0	0	5.20729	3.46505	0	0	0.151976	0.151976	0	0	3.45943	3.45943	0	0	15.1976	Serine/threonine-protein kinase shk1/pak1 OS=Schizosaccharomyces pombe (strain 972 / ATCC 24843) GN=shk1 PE=1 SV=2	332	C	2	0
sp|Q8TFH0|YIKE_SCHPO	SPAPB17E12.14c	668	0	1	0	0	0	3.41317	0	0	0	0.149701	0	0	3.45943	3.45943	0	3.45943	14.9701	Probable 6-phosphofructo-2-kinase PB17E12.14c OS=Schizosaccharomyces pombe (strain 972 / ATCC 24843) GN=SPAPB17E12.14c PE=1 SV=2	264	C	1	0
sp|O60135|LCF1_SCHPO	lcf1	676	0	0	1	0	0	0	4.22978	0	0	0	0.147929	0	-3.45943	0	-3.45943	0	14.7929	Long-chain-fatty-acid--CoA ligase 1 OS=Schizosaccharomyces pombe (strain 972 / ATCC 24843) GN=lcf1 PE=3 SV=1	353	C	1	0
sp|O13742|VPH1_SCHPO	vph1	831	5	1	0	0	20.6161	2.74368	0	0	0.601685	0.120337	0	0	3.45943	3.45943	0	-2.21299	12.0337	V-type proton ATPase subunit a OS=Schizosaccharomyces pombe (strain 972 / ATCC 24843) GN=vph1 PE=3 SV=2	129	C	6	0
sp|P78820|ACAC_SCHPO	cut6	2280	0	1	1	0	0	1	1.25409	0	0	0.0438596	0.0438596	0	0	3.45943	-3.45943	3.45943	8.77193	Acetyl-CoA carboxylase OS=Schizosaccharomyces pombe (strain 972 / ATCC 24843) GN=cut6 PE=1 SV=2	235	C	2	0
sp|Q10064|YAMB_SCHPO	SPAC1F5.11c	3655	0	3	0	0	0	1.87141	0	0	0	0.0820793	0	0	4.9542	4.9542	0	4.9542	8.20793	Uncharacterized PI3/PI4-kinase family protein C1F5.11c OS=Schizosaccharomyces pombe (strain 972 / ATCC 24843) GN=SPAC1F5.11c PE=3 SV=1	184	C	3	0
sp|Q10287|BGS1_SCHPO	bgs1	1729	2	1	0	0	3.96344	1.31868	0	0	0.115674	0.0578369	0	0	3.45943	3.45943	0	-0.932886	5.78369	1,3-beta-glucan synthase component bgs1 OS=Schizosaccharomyces pombe (strain 972 / ATCC 24843) GN=bgs1 PE=1 SV=1	297		0	0
sp|Q9P377|BGS3_SCHPO	bgs3	1826	2	1	0	0	3.7529	1.24863	0	0	0.109529	0.0547645	0	0	3.45943	3.45943	0	-0.932886	5.47645	1,3-beta-glucan synthase component bgs3 OS=Schizosaccharomyces pombe (strain 972 / ATCC 24843) GN=bgs3 PE=1 SV=1	297		0	0
sp|O13967|BGS2_SCHPO	bgs2	1894	2	1	0	0	3.61816	1.2038	0	0	0.105597	0.0527983	0	0	3.45943	3.45943	0	-0.932886	5.27983	1,3-beta-glucan synthase component bgs2 OS=Schizosaccharomyces pombe (strain 972 / ATCC 24843) GN=bgs2 PE=2 SV=2	297		0	0
##sp|Q9UTN3|CID14_SCHPO	##cid14	684	1	0	0	0	5.00935	0	0	0	0.146199	0	0	0	0	0	0	-3.45943	0	##Poly(A) RNA polymerase cid14 OS=Schizosaccharomyces pombe (strain 972 / ATCC 24843) GN=cid14 PE=1 SV=2	267	C	1	0
sp|Q9UT21|YFY7_SCHPO	SPAC9.07c	366	1	0	0	0	9.36173	0	0	0	0.273224	0	0	0	0	0	0	-3.45943	0	Uncharacterized GTP-binding protein C9.07c OS=Schizosaccharomyces pombe (strain 972 / ATCC 24843) GN=SPAC9.07c PE=2 SV=1	281	C	1	0
sp|O94349|YCB5_SCHPO	SPCC61.05	469	1	0	0	0	7.30574	0	0	0	0.21322	0	0	0	0	0	0	-3.45943	0	Uncharacterized membrane protein C61.05 OS=Schizosaccharomyces pombe (strain 972 / ATCC 24843) GN=SPCC61.05 PE=3 SV=1	325	C	1	0
sp|O74923|YJ7D_SCHPO	SPCC757.13	522	1	0	0	0	6.56397	0	0	0	0.191571	0	0	0	0	0	0	-3.45943	0	Uncharacterized transporter C757.13 OS=Schizosaccharomyces pombe (strain 972 / ATCC 24843) GN=SPCC757.13 PE=3 SV=1	318	C	1	0
sp|G2TRQ8|RM36_SCHPO	tam9	86	1	0	0	0	39.8418	0	0	0	1.16279	0	0	0	0	0	0	-3.45943	0	54S ribosomal protein L36, mitochondrial OS=Schizosaccharomyces pombe (strain 972 / ATCC 24843) GN=tam9 PE=2 SV=1	124	C	1	0
sp|O13994|KEI1_SCHPO	kei1	236	2	0	0	0	29.0372	0	0	0	0.847458	0	0	0	0	0	0	-4.39232	0	Inositol phoshorylceramide synthase regulatory subunit kei1 OS=Schizosaccharomyces pombe (strain 972 / ATCC 24843) GN=kei1 PE=3 SV=1	208	C	2	0
sp|Q10320|YD68_SCHPO	SPAC17G8.08c	287	2	0	0	0	23.8773	0	0	0	0.696864	0	0	0	0	0	0	-4.39232	0	GDT1-like protein C17G8.08c OS=Schizosaccharomyces pombe (strain 972 / ATCC 24843) GN=SPAC17G8.08c PE=3 SV=1	173	C	2	0
sp|O94296|YOOC_SCHPO	SPBC887.12	1258	2	0	0	0	5.44737	0	0	0	0.158983	0	0	0	0	0	0	-4.39232	0	Probable phospholipid-transporting ATPase C887.12 OS=Schizosaccharomyces pombe (strain 972 / ATCC 24843) GN=SPBC887.12 PE=3 SV=1	141	C	2	0
sp|Q9P6P1|TLG2_SCHPO	tlg2	301	2	0	0	0	22.7667	0	0	0	0.664452	0	0	0	0	0	0	-4.39232	0	t-SNARE affecting a late Golgi compartment protein 2 OS=Schizosaccharomyces pombe (strain 972 / ATCC 24843) GN=tlg2 PE=3 SV=1	254	C	2	0
sp|P78768|VTI1_SCHPO	vti1	214	2	0	0	0	32.0224	0	0	0	0.934579	0	0	0	0	0	0	-4.39232	0	Vesicle transport v-SNARE protein vti1 OS=Schizosaccharomyces pombe (strain 972 / ATCC 24843) GN=vti1 PE=2 SV=2	349	C	2	0
sp|Q9UT35|GDA1_SCHPO	gdp1	556	3	0	0	0	18.4877	0	0	0	0.539568	0	0	0	0	0	0	-4.9542	0	Guanosine-diphosphatase OS=Schizosaccharomyces pombe (strain 972 / ATCC 24843) GN=gdp1 PE=3 SV=1	293	C	3	0
sp|Q9USX0|PVG3_SCHPO	pvg3	378	3	0	0	0	27.1936	0	0	0	0.793651	0	0	0	0	0	0	-4.9542	0	Beta-1,3-galactosyltransferase pvg3 OS=Schizosaccharomyces pombe (strain 972 / ATCC 24843) GN=pvg3 PE=1 SV=1	17	C	3	0
sp|Q9P7Q4|SEC18_SCHPO	sec18	792	3	0	0	0	12.9788	0	0	0	0.378788	0	0	0	0	0	0	-4.9542	0	Vesicular-fusion protein sec18 OS=Schizosaccharomyces pombe (strain 972 / ATCC 24843) GN=sec18 PE=1 SV=1	250	C	3	0
sp|Q10368|YDBI_SCHPO	SPAC22E12.18	336	3	0	0	0	30.5928	0	0	0	0.892857	0	0	0	0	0	0	-4.9542	0	Uncharacterized protein C22E12.18 OS=Schizosaccharomyces pombe (strain 972 / ATCC 24843) GN=SPAC22E12.18 PE=1 SV=1	330	C	3	0
sp|Q9P6P8|YIP4_SCHPO	SPAC644.13c	225	3	0	0	0	45.6853	0	0	0	1.33333	0	0	0	0	0	0	-4.9542	0	Protein YIP4 OS=Schizosaccharomyces pombe (strain 972 / ATCC 24843) GN=SPAC644.13c PE=1 SV=1	210	C	3	0
sp|O59714|YBH6_SCHPO	SPBC3B8.06	511	3	0	0	0	20.1158	0	0	0	0.587084	0	0	0	0	0	0	-4.9542	0	Uncharacterized membrane protein C3B8.06 OS=Schizosaccharomyces pombe (strain 972 / ATCC 24843) GN=SPBC3B8.06 PE=1 SV=1	324	C	3	0
sp|O94300|YOOH_SCHPO	SPBC887.17	625	3	0	0	0	16.4467	0	0	0	0.48	0	0	0	0	0	0	-4.9542	0	Putative xanthine/uracil permease C887.17 OS=Schizosaccharomyces pombe (strain 972 / ATCC 24843) GN=SPBC887.17 PE=3 SV=1	217	C	3	0
sp|Q9UTD3|YIP5_SCHPO	yip5	249	3	0	0	0	41.2819	0	0	0	1.20482	0	0	0	0	0	0	-4.9542	0	Protein YIP5 OS=Schizosaccharomyces pombe (strain 972 / ATCC 24843) GN=yip5 PE=3 SV=1	357	C	3	0
sp|O59666|ATU2_SCHPO	ccc2	904	5	0	0	0	18.9513	0	0	0	0.553097	0	0	0	0	0	0	-5.67243	0	Copper-transporting ATPase ccc2 OS=Schizosaccharomyces pombe (strain 972 / ATCC 24843) GN=ccc2 PE=3 SV=1	174	C	5	0
sp|O13989|YEG7_SCHPO	SPAC26H5.07c	505	5	0	0	0	33.9247	0	0	0	0.990099	0	0	0	0	0	0	-5.67243	0	Uncharacterized protein C26H5.07c OS=Schizosaccharomyces pombe (strain 972 / ATCC 24843) GN=SPAC26H5.07c PE=3 SV=2	304	C	5	0
sp|Q10309|YD56_SCHPO	SPAC6C3.06c	1033	7	0	0	0	23.2185	0	0	0	0.677638	0	0	0	0	0	0	-6.14975	0	Putative phospholipid-transporting ATPase C6C3.06c OS=Schizosaccharomyces pombe (strain 972 / ATCC 24843) GN=SPAC6C3.06c PE=3 SV=1	260	C	7	0
