# Supplementary material for: A replisome-associated histone H3-H4 chaperone required for epigenetic inheritance
Source: Cell. Author manuscript; Available in PMC 2024 Sep 8. (PMC11380579; doi:10.1016/j.cell.2024.07.006)
Supplement: 12 — Table S4 – List of proteins in TAP-Sld5 immunoprecipitations from mrc1+ and mrc1-W620X cells identified by mass spectrometry. Related to Figure 1. [file NIHMS2018534-supplement-12.xlsx]

## Sheet: 3-TAP-Sld5-IP-MS
Gene/Protein name			Spectral Counts			NSAF			Spectral counts normalized to length x 100			Fold Change		Total peptide intensity	Supplementary information
Protein	Gene	Protein length	Sld5	TAP-Sld5, Mrc1+	TAP-Sld5, Mrc1-W620STOP	Sld5	TAP-Sld5	TAP-Sld5, Mrc1-W620STOP	Sld5	TAP-Sld5	TAP-Sld5, Mrc1-W620STOP	TAP-Sld5 to untagged	Mrc1+ to Mrc1-W620STOP	(untag+tag)/length x 10000	Description	Group ID	Collapsed?	Unique Peptides	Razor Peptides
sp|P29458|MCM4_SCHPO	mcm4	931	0	49	48	0	111.338	113.375	0	5.26316	5.15575	8.93958	0.0296861	1041.89	DNA replication licensing factor mcm4 OS=Schizosaccharomyces pombe (strain 972 / ATCC 24843) GN=mcm4 PE=1 SV=2	90	C	252	0
sp|P40377|MCM2_SCHPO	mcm2	830	0	46	58	0	117.24	153.665	0	5.54217	6.98795	8.84862	-0.333771	1253.01	DNA replication licensing factor mcm2 OS=Schizosaccharomyces pombe (strain 972 / ATCC 24843) GN=mcm2 PE=1 SV=1	38	C	288	0
sp|O75001|MCM7_SCHPO	mcm7	760	0	43	47	0	119.688	135.991	0	5.65789	6.18421	8.75154	-0.128039	1184.21	DNA replication licensing factor mcm7 OS=Schizosaccharomyces pombe (strain 972 / ATCC 24843) GN=mcm7 PE=1 SV=1	91	C	240	0
sp|P30666|MCM3_SCHPO	mcm3	879	0	43	51	0	103.485	127.587	0	4.89192	5.80205	8.75154	-0.245635	1069.4	DNA replication licensing factor mcm3 OS=Schizosaccharomyces pombe (strain 972 / ATCC 24843) GN=mcm3 PE=1 SV=2	89	C	244	0
sp|P41389|MCM5_SCHPO	mcm5	720	0	39	39	0	114.585	119.113	0	5.41667	5.41667	8.61102	0	1083.33	DNA replication licensing factor mcm5 OS=Schizosaccharomyces pombe (strain 972 / ATCC 24843) GN=mcm5 PE=1 SV=2	38	C	210	22
sp|P28040|DPOA_SCHPO	pol1	1405	0	35	33	0	52.6973	51.6491	0	2.4911	2.34875	8.45533	0.0846398	483.986	DNA polymerase alpha catalytic subunit OS=Schizosaccharomyces pombe (strain 972 / ATCC 24843) GN=pol1 PE=1 SV=1	22	C	141	0
sp|P49731|MCM6_SCHPO	mcm6	892	0	33	40	0	78.261	98.6099	0	3.69955	4.4843	8.37069	-0.276771	818.386	DNA replication licensing factor mcm6 OS=Schizosaccharomyces pombe (strain 972 / ATCC 24843) GN=mcm6 PE=1 SV=2	90	C	191	4
sp|Q9P7C8|SLD5_SCHPO	sld5	214	0	28	32	0	276.784	328.822	0	13.0841	14.9533	8.13443	-0.192003	2803.74	DNA replication complex GINS protein sld5 OS=Schizosaccharomyces pombe (strain 972 / ATCC 24843) GN=sld5 PE=1 SV=1	391	C	201	0
sp|P32372|RAD4_SCHPO	rad4	648	0	26	32	0	84.8779	108.593	0	4.01235	4.93827	8.02791	-0.298523	895.062	S-M checkpoint control protein rad4 OS=Schizosaccharomyces pombe (strain 972 / ATCC 24843) GN=rad4 PE=1 SV=2	164	C	142	0
sp|Q9P7X6|PSF1_SCHPO	psf1	202	0	25	24	0	261.809	261.267	0	12.3762	11.8812	7.97154	0.0586542	2425.74	DNA replication complex GINS protein psf1 OS=Schizosaccharomyces pombe (strain 972 / ATCC 24843) GN=psf1 PE=3 SV=1	1	C	138	0
sp|Q9UUM2|SWI1_SCHPO	swi1	971	0	25	31	0	54.465	70.2049	0	2.57467	3.19258	7.97154	-0.309227	576.725	Mating-type switching protein swi1 OS=Schizosaccharomyces pombe (strain 972 / ATCC 24843) GN=swi1 PE=1 SV=1	127	C	154	0
sp|Q92351|PCP1_SCHPO	pcp1	1208	0	25	5	0	43.7794	9.10182	0	2.06954	0.413907	7.97154	2.29912	248.344	Spindle pole body protein pcp1 OS=Schizosaccharomyces pombe (strain 972 / ATCC 24843) GN=pcp1 PE=1 SV=1	180	C	43	0
sp|Q9P7T4|MRC1_SCHPO	mrc1	1019	0	22	1	0	45.6715	2.158	0	2.15898	0.16129	7.7879	4.32847	225.711	Mediator of replication checkpoint protein 1 OS=Schizosaccharomyces pombe (strain 972 / ATCC 24843) GN=mrc1 PE=1 SV=1	67	C	0	113
sp|O74113|CDC45_SCHPO	cdc45	638	0	21	23	0	69.6298	79.2743	0	3.29154	3.60502	7.7211	-0.13065	689.655	Cell division control protein 45 homolog OS=Schizosaccharomyces pombe (strain 972 / ATCC 24843) GN=sna41 PE=1 SV=1	317	C	128	0
sp|O74991|POF3_SCHPO	pof3	577	0	20	21	0	73.3248	80.0329	0	3.4662	3.63951	7.65105	-0.0700475	710.572	F-box/TPR repeat protein pof3 OS=Schizosaccharomyces pombe (strain 972 / ATCC 24843) GN=pof3 PE=1 SV=1	36	C	99	0
sp|Q9C107|MCL1_SCHPO	mcl1	815	0	20	26	0	51.9121	70.1521	0	2.45399	3.19018	7.65105	-0.376854	564.417	Minichromosome loss protein 1 OS=Schizosaccharomyces pombe (strain 972 / ATCC 24843) GN=mcl1 PE=1 SV=1	109	C	100	0
sp|O74946|DPOA2_SCHPO	pol12	574	0	19	18	0	70.0226	68.9582	0	3.3101	3.13589	7.57743	0.0775829	644.599	DNA polymerase alpha subunit B OS=Schizosaccharomyces pombe (strain 972 / ATCC 24843) GN=pol12 PE=1 SV=1	340	C	79	0
sp|O94329|PSF2_SCHPO	psf2	183	0	18	23	0	208.074	276.377	0	9.83607	12.5683	7.49985	-0.351903	2240.44	DNA replication complex GINS protein psf2 OS=Schizosaccharomyces pombe (strain 972 / ATCC 24843) GN=psf2 PE=1 SV=1	242	C	103	0
sp|Q9UTC3|PSF3_SCHPO	psf3	166	0	15	18	0	191.152	238.446	0	9.03614	10.8434	7.2384	-0.261441	1987.95	DNA replication complex GINS protein psf3 OS=Schizosaccharomyces pombe (strain 972 / ATCC 24843) GN=psf3 PE=3 SV=1	176	C	87	0
sp|O14215|PRI1_SCHPO	pri1	454	0	14	11	0	65.2332	53.2797	0	3.0837	2.42291	7.13955	0.345135	550.661	DNA primase small subunit OS=Schizosaccharomyces pombe (strain 972 / ATCC 24843) GN=pri1 PE=1 SV=1	316	C	58	0
sp|P50998|AMPD_SCHPO	ada1	831	0	14	8	0	35.6388	21.1697	0	1.68472	0.962696	7.13955	0.799701	264.741	AMP deaminase OS=Schizosaccharomyces pombe (strain 972 / ATCC 24843) GN=ada1 PE=1 SV=3	165	C	83	0
sp|O74958|MMI1_SCHPO	mmi1	488	0	12	2	0	52.0185	9.01229	0	2.45902	0.409836	6.91886	2.52655	286.885	YTH domain-containing protein mmi1 OS=Schizosaccharomyces pombe (strain 972 / ATCC 24843) GN=mmi1 PE=1 SV=3	203	C	22	0
sp|O74473|CDC11_SCHPO	cdc11	1045	0	12	1	0	24.2919	2.10431	0	1.14833	0.0956938	6.91886	3.45943	124.402	Septation initiation network scaffold protein cdc11 OS=Schizosaccharomyces pombe (strain 972 / ATCC 24843) GN=cdc11 PE=1 SV=1	347	C	16	0
sp|Q10411|SPO15_SCHPO	spo15	1957	0	12	3	0	12.9714	3.37098	0	0.613183	0.153296	6.91886	1.96467	76.6479	Sporulation-specific protein 15 OS=Schizosaccharomyces pombe (strain 972 / ATCC 24843) GN=spo15 PE=1 SV=1	373	C	22	0
sp|O74435|CDC31_SCHPO	cdc31	176	0	10	3	0	120.194	37.483	0	5.68182	1.70455	6.65821	1.70402	738.636	Cell division control protein 31 OS=Schizosaccharomyces pombe (strain 972 / ATCC 24843) GN=cdc31 PE=1 SV=1	60	C	33	0
sp|O74761|PRI2_SCHPO	pri2	459	0	10	14	0	46.0876	67.0719	0	2.17865	3.05011	6.65821	-0.48134	522.876	DNA primase large subunit OS=Schizosaccharomyces pombe (strain 972 / ATCC 24843) GN=pri2 PE=1 SV=1	476	C	54	0
sp|Q10951|BYR4_SCHPO	byr4	665	0	10	3	0	31.8108	9.9203	0	1.50376	0.451128	6.65821	1.70402	195.489	Protein byr4 OS=Schizosaccharomyces pombe (strain 972 / ATCC 24843) GN=byr4 PE=1 SV=1	191	C	18	0
sp|O14248|TEA3_SCHPO	tea3	1125	0	10	6	0	18.8037	11.728	0	0.888889	0.533333	6.65821	0.727474	142.222	Tip elongation aberrant protein 3 OS=Schizosaccharomyces pombe (strain 972 / ATCC 24843) GN=tea3 PE=1 SV=1	147	C	29	0
sp|Q10218|PPC89_SCHPO	ppc89	783	0	9	2	0	24.3152	5.61686	0	1.14943	0.255428	6.50779	2.11548	140.485	Spindle pole body protein ppc89 OS=Schizosaccharomyces pombe (strain 972 / ATCC 24843) GN=ppc89 PE=1 SV=1	364	C	17	0
sp|O43087|KMS2_SCHPO	kms2	457	0	8	2	0	37.0314	9.62363	0	1.75055	0.437637	6.33985	1.94753	218.818	Karyogamy meiotic segregation protein 2 OS=Schizosaccharomyces pombe (strain 972 / ATCC 24843) GN=kms2 PE=1 SV=1	274	C	10	0
sp|O59755|CUT12_SCHPO	cut12	548	0	8	0	0	30.882	0	0	1.45985	0	6.33985	6.33985	145.985	Spindle pole body-associated protein cut12 OS=Schizosaccharomyces pombe (strain 972 / ATCC 24843) GN=cut12 PE=1 SV=1	636	C	9	0
sp|O60187|SID4_SCHPO	sid4	660	0	8	2	0	25.6414	6.66364	0	1.21212	0.30303	6.33985	1.94753	151.515	Septation initiation protein sid4 OS=Schizosaccharomyces pombe (strain 972 / ATCC 24843) GN=sid4 PE=1 SV=1	275	C	21	0
sp|O94488|MBO1_SCHPO	mbo1	1115	0	8	4	0	15.1779	7.88879	0	0.717489	0.358744	6.33985	0.982298	107.623	Microtubule organizer protein 1 OS=Schizosaccharomyces pombe (strain 972 / ATCC 24843) GN=mbo1 PE=1 SV=1	319	C	15	0
sp|Q09825|SAD1_SCHPO	sad1	514	0	7	0	0	28.8092	0	0	1.36187	0	6.14975	6.14975	136.187	Spindle pole body-associated protein sad1 OS=Schizosaccharomyces pombe (strain 972 / ATCC 24843) GN=sad1 PE=1 SV=1	418	C	15	0
sp|Q9Y709|SKP1_SCHPO	skp1	161	0	6	9	0	78.8355	122.925	0	3.72671	5.59006	5.93074	-0.577057	931.677	Suppressor of kinetochore protein 1 OS=Schizosaccharomyces pombe (strain 972 / ATCC 24843) GN=skp1 PE=1 SV=1	656	C	38	0
sp|P40235|HHP1_SCHPO	hhp1	365	0	6	4	0	34.774	24.0986	0	1.64384	1.09589	5.93074	0.573185	273.973	Casein kinase I homolog hhp1 OS=Schizosaccharomyces pombe (strain 972 / ATCC 24843) GN=hhp1 PE=2 SV=1	140	C	17	10
sp|P25295|TBG_SCHPO	tug1	446	0	6	0	0	28.4586	0	0	1.34529	0	5.93074	5.93074	134.529	Tubulin gamma chain OS=Schizosaccharomyces pombe (strain 972 / ATCC 24843) GN=tug1 PE=3 SV=1	120	C	11	0
sp|P78810|VTC4_SCHPO	vtc4	721	0	6	2	0	17.604	6.09986	0	0.832178	0.277393	5.93074	1.53842	110.957	Vacuolar transporter chaperone 4 OS=Schizosaccharomyces pombe (strain 972 / ATCC 24843) GN=vtc4 PE=1 SV=2	379	C	15	0
sp|O74475|BGS4_SCHPO	bgs4	1955	0	6	4	0	6.49234	4.49923	0	0.306905	0.204604	5.93074	0.573185	51.1509	1,3-beta-glucan synthase component bgs4 OS=Schizosaccharomyces pombe (strain 972 / ATCC 24843) GN=bgs4 PE=1 SV=1	451	C	17	0
sp|Q9Y7K2|TOR2_SCHPO	tor2	2337	0	6	0	0	5.43112	0	0	0.256739	0	5.93074	5.93074	25.6739	Phosphatidylinositol 3-kinase tor2 OS=Schizosaccharomyces pombe (strain 972 / ATCC 24843) GN=tor2 PE=1 SV=2	108	C	7	0
sp|O14350|SWI3_SCHPO	swi3	181	0	5	4	0	58.437	48.5967	0	2.76243	2.20994	5.67243	0.314873	497.238	Swi1-interacting protein swi3 OS=Schizosaccharomyces pombe (strain 972 / ATCC 24843) GN=swi3 PE=1 SV=2	209	C	18	0
sp|P40236|HHP2_SCHPO	hhp2	400	0	5	6	0	26.4427	32.985	0	1.25	1.5	5.67243	-0.258312	275	Casein kinase I homolog hhp2 OS=Schizosaccharomyces pombe (strain 972 / ATCC 24843) GN=hhp2 PE=2 SV=2	140	C	17	0
sp|O59866|OSTB_SCHPO	wbp1	437	0	5	0	0	24.2039	0	0	1.14416	0	5.67243	5.67243	114.416	Dolichyl-diphosphooligosaccharide--protein glycosyltransferase subunit wbp1 OS=Schizosaccharomyces pombe (strain 972 / ATCC 24843) GN=wbp1 PE=2 SV=2	504	C	10	0
sp|Q10176|OST1_SCHPO	ost1	450	0	5	1	0	23.5047	4.88667	0	1.11111	0.222222	5.67243	2.21299	133.333	Dolichyl-diphosphooligosaccharide--protein glycosyltransferase subunit 1 OS=Schizosaccharomyces pombe (strain 972 / ATCC 24843) GN=ost1 PE=3 SV=1	564	C	7	0
sp|O43013|YBOE_SCHPO	SPBC2G2.14	533	0	5	0	0	19.8445	0	0	0.938086	0	5.67243	5.67243	93.8086	Uncharacterized protein C2G2.14 OS=Schizosaccharomyces pombe (strain 972 / ATCC 24843) GN=SPBC2G2.14 PE=1 SV=1	231	C	8	0
sp|O42709|MCM10_SCHPO	mcm10	593	0	5	5	0	17.8366	18.5413	0	0.84317	0.84317	5.67243	0	168.634	DNA replication licensing factor mcm10 OS=Schizosaccharomyces pombe (strain 972 / ATCC 24843) GN=mcm10 PE=1 SV=1	516	C	12	0
sp|Q10168|NSP1_SCHPO	nsp1	598	0	5	0	0	17.6875	0	0	0.83612	0	5.67243	5.67243	83.612	Nucleoporin nsp1 OS=Schizosaccharomyces pombe (strain 972 / ATCC 24843) GN=nsp1 PE=1 SV=1	63	C	8	0
sp|O60155|PRS1_SCHPO	prs1	716	0	5	5	0	14.7725	15.3561	0	0.698324	0.698324	5.67243	0	139.665	Putative proline--tRNA ligase C19C7.06 OS=Schizosaccharomyces pombe (strain 972 / ATCC 24843) GN=prs1 PE=3 SV=1	345	C	33	0
sp|Q10283|HMDH_SCHPO	hmg1	1053	0	5	0	0	10.0447	0	0	0.474834	0	5.67243	5.67243	47.4834	3-hydroxy-3-methylglutaryl-coenzyme A reductase OS=Schizosaccharomyces pombe (strain 972 / ATCC 24843) GN=hmg1 PE=1 SV=2	122	C	6	0
sp|G2TRN4|ERH_SCHPO	new10	104	0	4	1	0	81.3623	21.1442	0	3.84615	0.961538	5.35755	1.89812	480.769	Enhancer of rudimentary homolog OS=Schizosaccharomyces pombe (strain 972 / ATCC 24843) GN=new10 PE=2 SV=1	746	C	0	8
sp|Q09177|RPAC2_SCHPO	rpc19	125	0	4	2	0	67.6934	35.184	0	3.2	1.6	5.35755	0.965235	480	DNA-directed RNA polymerases I and III subunit RPAC2 OS=Schizosaccharomyces pombe (strain 972 / ATCC 24843) GN=rpc19 PE=2 SV=1	576	C	12	0
sp|O60180|ARX1_SCHPO	arx1	417	0	4	2	0	20.2918	10.5468	0	0.959233	0.479616	5.35755	0.965235	143.885	Probable metalloprotease arx1 OS=Schizosaccharomyces pombe (strain 972 / ATCC 24843) GN=arx1 PE=3 SV=1	218	C	11	0
sp|O13722|TAF12_SCHPO	taf12	450	0	4	0	0	18.8037	0	0	0.888889	0	5.35755	5.35755	88.8889	Transcription initiation factor TFIID subunit 12 OS=Schizosaccharomyces pombe (strain 972 / ATCC 24843) GN=taf12 PE=1 SV=1	215	C	8	0
sp|P78804|DHE4_SCHPO	gdh1	451	0	4	3	0	18.762	14.6275	0	0.886918	0.665188	5.35755	0.403356	155.211	NADP-specific glutamate dehydrogenase OS=Schizosaccharomyces pombe (strain 972 / ATCC 24843) GN=gdh1 PE=1 SV=2	423	C	13	0
sp|O13861|TCD_SCHPO	SPAC1A6.10	485	0	4	1	0	17.4468	4.53402	0	0.824742	0.206186	5.35755	1.89812	103.093	tRNA threonylcarbamoyladenosine dehydratase OS=Schizosaccharomyces pombe (strain 972 / ATCC 24843) GN=SPAC1A6.10 PE=3 SV=1	408	C	6	0
sp|O14293|YF19_SCHPO	SPAC9E9.09c	503	0	4	5	0	16.8224	21.8588	0	0.795229	0.994036	5.35755	-0.314873	178.926	Putative aldehyde dehydrogenase-like protein C9E9.09c OS=Schizosaccharomyces pombe (strain 972 / ATCC 24843) GN=SPAC9E9.09c PE=1 SV=1	5	C	23	0
sp|P87323|MCS4_SCHPO	mcs4	522	0	4	1	0	16.2101	4.21264	0	0.766284	0.191571	5.35755	1.89812	95.7854	Response regulator mcs4 OS=Schizosaccharomyces pombe (strain 972 / ATCC 24843) GN=mcs4 PE=3 SV=1	582	C	17	0
sp|Q10109|LEM2_SCHPO	lem2	688	0	4	2	0	12.299	6.39244	0	0.581395	0.290698	5.35755	0.965235	87.2093	Lap-Emerin-Man domain protein 2 OS=Schizosaccharomyces pombe (strain 972 / ATCC 24843) GN=lem2 PE=1 SV=1	667	C	10	0
sp|O74500|NUP60_SCHPO	nup60	736	0	4	0	0	11.4968	0	0	0.543478	0	5.35755	5.35755	54.3478	Nucleoporin nup60 OS=Schizosaccharomyces pombe (strain 972 / ATCC 24843) GN=nup60 PE=1 SV=1	566	C	4	0
sp|Q02592|HMT1_SCHPO	hmt1	830	0	4	1	0	10.1948	2.6494	0	0.481928	0.120482	5.35755	1.89812	60.241	Heavy metal tolerance protein OS=Schizosaccharomyces pombe (strain 972 / ATCC 24843) GN=hmt1 PE=2 SV=3	588	C	6	0
sp|O13652|SFI1_SCHPO	sfi1	840	0	4	0	0	10.0734	0	0	0.47619	0	5.35755	5.35755	47.619	Protein sfi1 OS=Schizosaccharomyces pombe (strain 972 / ATCC 24843) GN=sfi1 PE=3 SV=3	341	C	5	0
sp|Q9UUF7|COPB_SCHPO	sec26	940	0	4	2	0	9.00179	4.67872	0	0.425532	0.212766	5.35755	0.965235	63.8298	Coatomer subunit beta OS=Schizosaccharomyces pombe (strain 972 / ATCC 24843) GN=sec26 PE=3 SV=1	205	C	13	0
sp|O13936|SPT5_SCHPO	spt5	990	0	4	1	0	8.54715	2.22121	0	0.40404	0.10101	5.35755	1.89812	50.5051	Transcription elongation factor spt5 OS=Schizosaccharomyces pombe (strain 972 / ATCC 24843) GN=spt5 PE=1 SV=1	253	C	9	0
sp|O74835|RRP5_SCHPO	rrp5	1690	0	4	5	0	5.00691	6.50592	0	0.236686	0.295858	5.35755	-0.314873	53.2544	rRNA biogenesis protein rrp5 OS=Schizosaccharomyces pombe (strain 972 / ATCC 24843) GN=rrp5 PE=1 SV=1	69	C	12	0
sp|P36594|RPB1_SCHPO	rpb1	1752	0	4	1	0	4.82972	1.25514	0	0.228311	0.0570776	5.35755	1.89812	28.5388	DNA-directed RNA polymerase II subunit rpb1 OS=Schizosaccharomyces pombe (strain 972 / ATCC 24843) GN=rpb1 PE=1 SV=1	61	C	3	8
sp|Q9UTK4|NU189_SCHPO	nup189	1778	0	4	0	0	4.7591	0	0	0.224972	0	5.35755	5.35755	22.4972	Nucleoporin nup189 OS=Schizosaccharomyces pombe (strain 972 / ATCC 24843) GN=nup189 PE=1 SV=1	146	C	0	4
sp|P87154|DPOE_SCHPO	pol2	2199	0	4	1	0	3.84797	1	0	0.181901	0.0454752	5.35755	1.89812	22.7376	DNA polymerase epsilon catalytic subunit A OS=Schizosaccharomyces pombe (strain 972 / ATCC 24843) GN=pol2 PE=2 SV=1	4	C	15	0
sp|P87027|SPG1_SCHPO	spg1	198	0	3	1	0	32.0518	11.1061	0	1.51515	0.505051	4.9542	1.49476	202.02	Septum-promoting GTP-binding protein 1 OS=Schizosaccharomyces pombe (strain 972 / ATCC 24843) GN=spg1 PE=1 SV=1	731	C	4	0
sp|P37382|RPB3_SCHPO	rpb3	297	0	3	0	0	21.3679	0	0	1.0101	0	4.9542	4.9542	101.01	DNA-directed RNA polymerase II subunit RPB3 OS=Schizosaccharomyces pombe (strain 972 / ATCC 24843) GN=rpb3 PE=1 SV=2	648	C	5	0
sp|P41838|RAE1_SCHPO	rae1	352	0	3	0	0	18.0291	0	0	0.852273	0	4.9542	4.9542	85.2273	Poly(A)+ RNA export protein OS=Schizosaccharomyces pombe (strain 972 / ATCC 24843) GN=rae1 PE=1 SV=1	456	C	3	0
sp|Q9US13|RPN9_SCHPO	rpn9	381	0	3	2	0	16.6568	11.5433	0	0.787402	0.524934	4.9542	0.561879	131.234	Probable 26S proteasome regulatory subunit rpn9 OS=Schizosaccharomyces pombe (strain 972 / ATCC 24843) GN=rpn9 PE=3 SV=1	161	C	7	0
sp|O14369|SCE3_SCHPO	sce3	388	0	3	0	0	16.3563	0	0	0.773196	0	4.9542	4.9542	77.3196	Probable RNA-binding protein sce3 OS=Schizosaccharomyces pombe (strain 972 / ATCC 24843) GN=sce3 PE=1 SV=1	216	C	3	0
sp|Q09689|IF5_SCHPO	tif5	395	0	3	0	0	16.0665	0	0	0.759494	0	4.9542	4.9542	75.9494	Probable eukaryotic translation initiation factor 5 OS=Schizosaccharomyces pombe (strain 972 / ATCC 24843) GN=tif5 PE=3 SV=1	286	C	14	0
sp|O13810|PROB_SCHPO	SPAC17H9.13c	402	0	3	2	0	15.7867	10.9403	0	0.746269	0.497512	4.9542	0.561879	124.378	Probable glutamate 5-kinase OS=Schizosaccharomyces pombe (strain 972 / ATCC 24843) GN=SPAC17H9.13c PE=3 SV=1	539	C	7	0
sp|O59711|LYS9_SCHPO	lys9	450	0	3	2	0	14.1028	9.77333	0	0.666667	0.444444	4.9542	0.561879	111.111	Saccharopine dehydrogenase [NADP(+), L-glutamate-forming] OS=Schizosaccharomyces pombe (strain 972 / ATCC 24843) GN=lys9 PE=3 SV=1	42	C	14	0
sp|Q9P785|YNY5_SCHPO	SPBC1711.05	451	0	3	3	0	14.0715	14.6275	0	0.665188	0.665188	4.9542	0	133.038	LisH domain-containing protein C1711.05 OS=Schizosaccharomyces pombe (strain 972 / ATCC 24843) GN=SPBC1711.05 PE=3 SV=1	276	C	15	0
sp|P78812|6PGD_SCHPO	SPBC660.16	492	0	3	3	0	12.8989	13.4085	0	0.609756	0.609756	4.9542	0	121.951	6-phosphogluconate dehydrogenase, decarboxylating OS=Schizosaccharomyces pombe (strain 972 / ATCC 24843) GN=SPBC660.16 PE=1 SV=2	469	C	21	0
sp|O94374|IMA2_SCHPO	imp1	539	0	3	0	0	11.7741	0	0	0.556586	0	4.9542	4.9542	55.6586	Importin subunit alpha-2 OS=Schizosaccharomyces pombe (strain 972 / ATCC 24843) GN=imp1 PE=1 SV=1	689	C	3	0
sp|O14023|ELP3_SCHPO	elp3	544	0	3	4	0	11.6659	16.1691	0	0.551471	0.735294	4.9542	-0.403356	128.676	Probable elongator complex protein 3 OS=Schizosaccharomyces pombe (strain 972 / ATCC 24843) GN=elp3 PE=3 SV=1	259	C	14	0
sp|O74766|PUT2_SCHPO	SPBC24C6.04	548	0	3	2	0	11.5808	8.02555	0	0.547445	0.364964	4.9542	0.561879	91.2409	Probable delta-1-pyrroline-5-carboxylate dehydrogenase OS=Schizosaccharomyces pombe (strain 972 / ATCC 24843) GN=SPBC24C6.04 PE=1 SV=1	628	C	9	0
sp|O42885|YBN1_SCHPO	SPBC8E4.01c	572	0	3	0	0	11.0949	0	0	0.524476	0	4.9542	4.9542	52.4476	Putative inorganic phosphate transporter C8E4.01c OS=Schizosaccharomyces pombe (strain 972 / ATCC 24843) GN=SPBC8E4.01c PE=1 SV=2	717	C	4	0
sp|Q09916|HAS1_SCHPO	has1	578	0	3	2	0	10.9797	7.609	0	0.519031	0.346021	4.9542	0.561879	86.5052	ATP-dependent RNA helicase has1 OS=Schizosaccharomyces pombe (strain 972 / ATCC 24843) GN=has1 PE=1 SV=1	444	C	0	6
sp|Q9UT08|2AAA_SCHPO	paa1	590	0	3	0	0	10.7564	0	0	0.508475	0	4.9542	4.9542	50.8475	Protein phosphatase PP2A regulatory subunit A OS=Schizosaccharomyces pombe (strain 972 / ATCC 24843) GN=paa1 PE=3 SV=1	11	C	5	0
sp|O13801|YE04_SCHPO	SPAC17H9.04c	604	0	3	0	0	10.5071	0	0	0.496689	0	4.9542	4.9542	49.6689	Uncharacterized RNA-binding protein C17H9.04c OS=Schizosaccharomyces pombe (strain 972 / ATCC 24843) GN=SPAC17H9.04c PE=1 SV=1	114	C	6	0
sp|O60164|PESC_SCHPO	ppp1	607	0	3	4	0	10.4551	14.4909	0	0.494234	0.658979	4.9542	-0.403356	115.321	Pescadillo homolog OS=Schizosaccharomyces pombe (strain 972 / ATCC 24843) GN=ppp1 PE=3 SV=1	261	C	19	0
sp|O13790|CUL1_SCHPO	cul1	767	0	3	3	0	8.27413	8.60104	0	0.391134	0.391134	4.9542	0	78.2269	Cullin-1 OS=Schizosaccharomyces pombe (strain 972 / ATCC 24843) GN=cul1 PE=1 SV=1	369	C	10	0
sp|Q9P7Q4|SEC18_SCHPO	sec18	792	0	3	1	0	8.01295	2.77652	0	0.378788	0.126263	4.9542	1.49476	50.5051	Vesicular-fusion protein sec18 OS=Schizosaccharomyces pombe (strain 972 / ATCC 24843) GN=sec18 PE=1 SV=1	332	C	7	0
sp|Q9USQ2|ALP6_SCHPO	alp6	832	0	3	0	0	7.62771	0	0	0.360577	0	4.9542	4.9542	36.0577	Spindle pole body component alp6 OS=Schizosaccharomyces pombe (strain 972 / ATCC 24843) GN=alp6 PE=1 SV=2	159	C	3	0
sp|O36025|MPD2_SCHPO	mpd2	992	0	3	1	0	6.39744	2.21673	0	0.302419	0.100806	4.9542	1.49476	40.3226	GYF domain-containing protein mpd2 OS=Schizosaccharomyces pombe (strain 972 / ATCC 24843) GN=mpd2 PE=1 SV=1	288	C	4	0
sp|P87061|TEA1_SCHPO	tea1	1147	0	3	3	0	5.53292	5.75153	0	0.261552	0.261552	4.9542	0	52.3104	Tip elongation aberrant protein 1 OS=Schizosaccharomyces pombe (strain 972 / ATCC 24843) GN=tea1 PE=1 SV=1	206	C	10	0
sp|Q02061|RPB2_SCHPO	rpb2	1210	0	3	0	0	5.24484	0	0	0.247934	0	4.9542	4.9542	24.7934	DNA-directed RNA polymerase II subunit RPB2 OS=Schizosaccharomyces pombe (strain 972 / ATCC 24843) GN=rpb2 PE=1 SV=2	448	C	6	0
sp|P87141|MIP1_SCHPO	mip1	1313	0	3	0	0	4.8334	0	0	0.228484	0	4.9542	4.9542	22.8484	WD repeat-containing protein mip1 OS=Schizosaccharomyces pombe (strain 972 / ATCC 24843) GN=mip1 PE=1 SV=1	609	C	3	0
sp|O94455|YFFE_SCHPO	SPAC1687.14c	76	0	2	0	0	55.6689	0	0	2.63158	0	4.39232	4.39232	263.158	Uncharacterized calcium-binding protein C1687.14c OS=Schizosaccharomyces pombe (strain 972 / ATCC 24843) GN=SPAC1687.14c PE=3 SV=1	534	C	2	0
sp|Q9UU78|RLA5_SCHPO	rpp103	109	0	2	0	0	38.815	0	0	1.83486	0	4.39232	4.39232	183.486	60S acidic ribosomal protein P1-alpha 5 OS=Schizosaccharomyces pombe (strain 972 / ATCC 24843) GN=rpp103 PE=1 SV=1	100	C	8	0
sp|P17476|RLA1_SCHPO	rpp101	109	0	2	2	0	38.815	40.3486	0	1.83486	1.83486	4.39232	0	366.972	60S acidic ribosomal protein P1-alpha 1 OS=Schizosaccharomyces pombe (strain 972 / ATCC 24843) GN=rpp101 PE=3 SV=1	17	C	5	4
sp|O59670|SF3B6_SCHPO	SPBC29A3.07c	115	0	2	1	0	36.7899	19.1217	0	1.73913	0.869565	4.39232	0.932886	260.87	Splicing factor 3B subunit 6-like protein OS=Schizosaccharomyces pombe (strain 972 / ATCC 24843) GN=SPBC29A3.07c PE=3 SV=2	522	C	4	0
sp|O59716|YBH8_SCHPO	SPBC3B8.08	153	0	2	2	0	27.6525	28.7451	0	1.30719	1.30719	4.39232	0	261.438	Uncharacterized protein C3B8.8 OS=Schizosaccharomyces pombe (strain 972 / ATCC 24843) GN=SPBC3B8.08 PE=4 SV=2	655	C	8	0
sp|P18253|CYPH_SCHPO	ppi1	162	0	2	1	0	26.1163	13.5741	0	1.23457	0.617284	4.39232	0.932886	185.185	Peptidyl-prolyl cis-trans isomerase OS=Schizosaccharomyces pombe (strain 972 / ATCC 24843) GN=ppi1 PE=3 SV=1	553	C	8	0
sp|Q09869|TAF9_SCHPO	taf9	163	0	2	2	0	25.9561	26.9816	0	1.22699	1.22699	4.39232	0	245.399	Transcription initiation factor TFIID subunit 9 OS=Schizosaccharomyces pombe (strain 972 / ATCC 24843) GN=taf9 PE=1 SV=1	517	C	9	0
sp|O42911|RT25_SCHPO	rsm25	220	0	2	2	0	19.2311	19.9909	0	0.909091	0.909091	4.39232	0	181.818	37S ribosomal protein S25, mitochondrial OS=Schizosaccharomyces pombe (strain 972 / ATCC 24843) GN=rsm25 PE=3 SV=1	622	C	7	0
sp|Q09705|RT24_SCHPO	rsm24	258	0	2	2	0	16.3986	17.0465	0	0.775194	0.775194	4.39232	0	155.039	37S ribosomal protein S24, mitochondrial OS=Schizosaccharomyces pombe (strain 972 / ATCC 24843) GN=rsm24 PE=3 SV=1	413	C	4	0
sp|O13787|SEC62_SCHPO	sec62	273	0	2	0	0	15.4976	0	0	0.732601	0	4.39232	4.39232	73.2601	Translocation protein sec62 OS=Schizosaccharomyces pombe (strain 972 / ATCC 24843) GN=sec62 PE=3 SV=1	663	C	4	0
sp|O74466|YQC4_SCHPO	SPCC1739.04c	274	0	2	0	0	15.441	0	0	0.729927	0	4.39232	4.39232	72.9927	Uncharacterized protein C1739.04c OS=Schizosaccharomyces pombe (strain 972 / ATCC 24843) GN=SPCC1739.04c PE=4 SV=2	780	C	2	0
sp|O94550|PHB2_SCHPO	phb2	288	0	2	0	0	14.6904	0	0	0.694444	0	4.39232	4.39232	69.4444	Prohibitin-2 OS=Schizosaccharomyces pombe (strain 972 / ATCC 24843) GN=phb2 PE=1 SV=2	744	C	3	0
sp|P36618|CDC16_SCHPO	cdc16	299	0	2	0	0	14.15	0	0	0.668896	0	4.39232	4.39232	66.8896	Cell division control protein 16 OS=Schizosaccharomyces pombe (strain 972 / ATCC 24843) GN=cdc16 PE=1 SV=1	538	C	2	0
sp|O74557|NCB5R_SCHPO	cbr1	301	0	2	0	0	14.0559	0	0	0.664452	0	4.39232	4.39232	66.4452	NADH-cytochrome b5 reductase 1 OS=Schizosaccharomyces pombe (strain 972 / ATCC 24843) GN=cbr1 PE=3 SV=1	179	C	2	0
sp|P87240|NOT2_SCHPO	not2	306	0	2	0	0	13.8263	0	0	0.653595	0	4.39232	4.39232	65.3595	General negative regulator of transcription subunit 2 OS=Schizosaccharomyces pombe (strain 972 / ATCC 24843) GN=not2 PE=1 SV=2	295	C	3	0
sp|O74440|RPN8_SCHPO	rpn8	324	0	2	1	0	13.0581	6.78704	0	0.617284	0.308642	4.39232	0.932886	92.5926	26S proteasome regulatory subunit rpn8 OS=Schizosaccharomyces pombe (strain 972 / ATCC 24843) GN=rpn8 PE=3 SV=1	788	C	5	0
sp|P13681|PP11_SCHPO	dis2	327	0	2	1	0	12.9383	6.72477	0	0.611621	0.30581	4.39232	0.932886	91.7431	Serine/threonine-protein phosphatase PP1-1 OS=Schizosaccharomyces pombe (strain 972 / ATCC 24843) GN=dis2 PE=1 SV=1	530	C	3	0
sp|O14295|PLR1_SCHPO	plr1	333	0	2	2	0	12.7052	13.2072	0	0.600601	0.600601	4.39232	0	120.12	Pyridoxal reductase OS=Schizosaccharomyces pombe (strain 972 / ATCC 24843) GN=plr1 PE=1 SV=1	787	C	8	0
sp|Q9P782|YNY8_SCHPO	SPBC1711.08	336	0	2	0	0	12.5918	0	0	0.595238	0	4.39232	4.39232	59.5238	Uncharacterized protein C1711.08 OS=Schizosaccharomyces pombe (strain 972 / ATCC 24843) GN=SPBC1711.08 PE=2 SV=1	529	C	2	0
sp|Q09843|RFC2_SCHPO	rfc2	340	0	2	3	0	12.4436	19.4029	0	0.588235	0.882353	4.39232	-0.561879	147.059	Replication factor C subunit 2 OS=Schizosaccharomyces pombe (strain 972 / ATCC 24843) GN=rfc2 PE=1 SV=1	354	C	10	0
sp|O60121|YH77_SCHPO	SPBC16G5.07c	354	0	2	0	0	11.9515	0	0	0.564972	0	4.39232	4.39232	56.4972	Uncharacterized protein C16G5.07c OS=Schizosaccharomyces pombe (strain 972 / ATCC 24843) GN=SPBC16G5.07c PE=3 SV=1	802	C	2	0
sp|Q9URV8|YBL3_SCHPO	SPBC106.03	357	0	2	0	0	11.8511	0	0	0.560224	0	4.39232	4.39232	56.0224	UPF0744 protein C106.03 OS=Schizosaccharomyces pombe (strain 972 / ATCC 24843) GN=SPBC106.03 PE=1 SV=1	845	C	3	0
sp|O94280|YGX1_SCHPO	SPBC2G5.01	374	0	2	0	0	11.3124	0	0	0.534759	0	4.39232	4.39232	53.4759	UPF0674 endoplasmic reticulum membrane protein C2G5.01 OS=Schizosaccharomyces pombe (strain 972 / ATCC 24843) GN=SPBC2G5.01 PE=3 SV=1	732	C	2	0
sp|O74445|PRS10_SCHPO	rpt4	388	0	2	2	0	10.9042	11.3351	0	0.515464	0.515464	4.39232	0	103.093	Probable 26S protease subunit rpt4 OS=Schizosaccharomyces pombe (strain 972 / ATCC 24843) GN=rpt4 PE=3 SV=2	219	C	2	3
sp|Q9UTR6|OCH1_SCHPO	och1	396	0	2	0	0	10.6839	0	0	0.505051	0	4.39232	4.39232	50.5051	Initiation-specific alpha-1,6-mannosyltransferase OS=Schizosaccharomyces pombe (strain 972 / ATCC 24843) GN=och1 PE=1 SV=2	479	C	2	0
sp|O42963|NUP44_SCHPO	nup44	403	0	2	0	0	10.4984	0	0	0.496278	0	4.39232	4.39232	49.6278	Nucleoporin nup44 OS=Schizosaccharomyces pombe (strain 972 / ATCC 24843) GN=nup44 PE=2 SV=1	671	C	2	0
sp|P26306|RAD9_SCHPO	rad9	426	0	2	1	0	9.93155	5.16197	0	0.469484	0.234742	4.39232	0.932886	70.4225	DNA repair protein rad9 OS=Schizosaccharomyces pombe (strain 972 / ATCC 24843) GN=rad9 PE=1 SV=1	797	C	0	3
sp|O60158|BQT4_SCHPO	bqt4	432	0	2	0	0	9.79361	0	0	0.462963	0	4.39232	4.39232	46.2963	Bouquet formation protein 4 OS=Schizosaccharomyces pombe (strain 972 / ATCC 24843) GN=bqt4 PE=1 SV=2	201	C	3	0
sp|P79063|ERF1_SCHPO	sup45	433	0	2	0	0	9.77099	0	0	0.461894	0	4.39232	4.39232	46.1894	Eukaryotic peptide chain release factor subunit 1 OS=Schizosaccharomyces pombe (strain 972 / ATCC 24843) GN=sup45 PE=1 SV=1	473	C	3	0
sp|O13791|SLT1_SCHPO	slt1	433	0	2	5	0	9.77099	25.3926	0	0.461894	1.15473	4.39232	-1.28011	161.663	Protein slt1 OS=Schizosaccharomyces pombe (strain 972 / ATCC 24843) GN=slt1 PE=1 SV=3	467	C	17	0
sp|O14126|PRS6A_SCHPO	tbp1	438	0	2	0	0	9.65945	0	0	0.456621	0	4.39232	4.39232	45.6621	26S protease regulatory subunit 6A OS=Schizosaccharomyces pombe (strain 972 / ATCC 24843) GN=tbp1 PE=3 SV=1	700	C	9	0
sp|Q9URY0|YTM1_SCHPO	ytm1	440	0	2	2	0	9.61554	9.99545	0	0.454545	0.454545	4.39232	0	90.9091	Ribosome biogenesis protein ytm1 OS=Schizosaccharomyces pombe (strain 972 / ATCC 24843) GN=ytm1 PE=1 SV=1	753	C	5	0
sp|Q9UTB3|YL85_SCHPO	SPAC25B8.05	450	0	2	1	0	9.40186	4.88667	0	0.444444	0.222222	4.39232	0.932886	66.6667	Putative tRNA pseudouridine synthase C25B8.05 OS=Schizosaccharomyces pombe (strain 972 / ATCC 24843) GN=SPAC25B8.05 PE=3 SV=1	301	C	5	0
sp|O94523|ACO1_SCHPO	SPCC1281.06c	479	0	2	0	0	8.83265	0	0	0.417537	0	4.39232	4.39232	41.7537	Probable acyl-CoA desaturase OS=Schizosaccharomyces pombe (strain 972 / ATCC 24843) GN=SPCC1281.06c PE=3 SV=1	677	C	3	0
sp|P31411|VATB_SCHPO	vma2	503	0	2	1	0	8.41121	4.37177	0	0.397614	0.198807	4.39232	0.932886	59.6421	V-type proton ATPase subunit B OS=Schizosaccharomyces pombe (strain 972 / ATCC 24843) GN=vma2 PE=1 SV=2	595	C	6	0
sp|P50582|HSK1_SCHPO	hsk1	507	0	2	2	0	8.34485	8.67456	0	0.394477	0.394477	4.39232	0	78.8955	Cell cycle serine/threonine-protein kinase hsk1 OS=Schizosaccharomyces pombe (strain 972 / ATCC 24843) GN=hsk1 PE=1 SV=1	258	C	6	0
sp|P36629|U2AF2_SCHPO	prp2	517	0	2	1	0	8.18344	4.25339	0	0.386847	0.193424	4.39232	0.932886	58.0271	Splicing factor U2AF 59 kDa subunit OS=Schizosaccharomyces pombe (strain 972 / ATCC 24843) GN=prp2 PE=1 SV=1	597	C	13	0
sp|O13622|MS116_SCHPO	mss116	535	0	2	0	0	7.90811	0	0	0.373832	0	4.39232	4.39232	37.3832	ATP-dependent RNA helicase mss116, mitochondrial OS=Schizosaccharomyces pombe (strain 972 / ATCC 24843) GN=mss116 PE=3 SV=1	348	C	2	0
sp|Q9UTM4|TCPE_SCHPO	cct5	546	0	2	2	0	7.74879	8.05494	0	0.3663	0.3663	4.39232	0	73.2601	T-complex protein 1 subunit epsilon OS=Schizosaccharomyces pombe (strain 972 / ATCC 24843) GN=cct5 PE=3 SV=1	243	C	10	0
sp|Q9P804|TRM1_SCHPO	trm1	548	0	2	1	0	7.72051	4.01277	0	0.364964	0.182482	4.39232	0.932886	54.7445	tRNA (guanine(26)-N(2))-dimethyltransferase OS=Schizosaccharomyces pombe (strain 972 / ATCC 24843) GN=trm1 PE=1 SV=1	110	C	5	0
sp|O43028|VAC8_SCHPO	vac8	550	0	2	0	0	7.69243	0	0	0.363636	0	4.39232	4.39232	36.3636	Vacuolar protein 8 OS=Schizosaccharomyces pombe (strain 972 / ATCC 24843) GN=vac8 PE=1 SV=4	713	C	2	0
sp|Q9P3U6|GHT1_SCHPO	ght1	557	0	2	1	0	7.59576	3.94794	0	0.359066	0.179533	4.39232	0.932886	53.86	High-affinity glucose transporter ght1 OS=Schizosaccharomyces pombe (strain 972 / ATCC 24843) GN=ght1 PE=1 SV=1	862	C	0	3
sp|O14092|HEM1_SCHPO	hem1	558	0	2	0	0	7.58215	0	0	0.358423	0	4.39232	4.39232	35.8423	5-aminolevulinate synthase, mitochondrial OS=Schizosaccharomyces pombe (strain 972 / ATCC 24843) GN=hem1 PE=3 SV=1	439	C	2	0
sp|P87153|TCPH_SCHPO	cct7	558	0	2	0	0	7.58215	0	0	0.358423	0	4.39232	4.39232	35.8423	Probable T-complex protein 1 subunit eta OS=Schizosaccharomyces pombe (strain 972 / ATCC 24843) GN=cct7 PE=1 SV=1	477	C	5	0
sp|P87142|YDMC_SCHPO	SPAC57A7.12	566	0	2	3	0	7.47498	11.6555	0	0.353357	0.530035	4.39232	-0.561879	88.3392	Heat shock protein 70 homolog C57A7.12 OS=Schizosaccharomyces pombe (strain 972 / ATCC 24843) GN=SPAC57A7.12 PE=1 SV=3	323	C	10	0
sp|O94263|DPB2_SCHPO	dpb2	594	0	2	1	0	7.12262	3.70202	0	0.3367	0.16835	4.39232	0.932886	50.5051	DNA polymerase epsilon subunit B OS=Schizosaccharomyces pombe (strain 972 / ATCC 24843) GN=dpb2 PE=1 SV=1	285	C	8	0
sp|P87245|KMS1_SCHPO	kms1	607	0	2	0	0	6.97008	0	0	0.329489	0	4.39232	4.39232	32.9489	Karyogamy meiotic segregation protein 1 OS=Schizosaccharomyces pombe (strain 972 / ATCC 24843) GN=kms1 PE=1 SV=1	681	C	4	0
sp|Q9P380|PTR2_SCHPO	ptr2	618	0	2	0	0	6.84602	0	0	0.323625	0	4.39232	4.39232	32.3625	Probable peptide transporter ptr2 OS=Schizosaccharomyces pombe (strain 972 / ATCC 24843) GN=ptr2 PE=1 SV=1	395	C	2	0
sp|Q10198|NDC80_SCHPO	ndc80	624	0	2	0	0	6.78019	0	0	0.320513	0	4.39232	4.39232	32.0513	Kinetochore protein ndc80 OS=Schizosaccharomyces pombe (strain 972 / ATCC 24843) GN=ndc80 PE=1 SV=1	750	C	2	0
sp|P78773|ACSA_SCHPO	SPCC191.02c	662	0	2	3	0	6.391	9.96526	0	0.302115	0.453172	4.39232	-0.561879	75.5287	Probable acetyl-coenzyme A synthetase OS=Schizosaccharomyces pombe (strain 972 / ATCC 24843) GN=SPCC191.02c PE=1 SV=2	685	C	12	0
sp|Q9USJ3|YJ23_SCHPO	SPCC4B3.03c	679	0	2	0	0	6.23099	0	0	0.294551	0	4.39232	4.39232	29.4551	Uncharacterized protein C4B3.03c OS=Schizosaccharomyces pombe (strain 972 / ATCC 24843) GN=SPCC4B3.03c PE=1 SV=1	649	C	4	0
sp|O74874|CCR4_SCHPO	ccr4	690	0	2	0	0	6.13165	0	0	0.289855	0	4.39232	4.39232	28.9855	Glucose-repressible alcohol dehydrogenase transcriptional effector OS=Schizosaccharomyces pombe (strain 972 / ATCC 24843) GN=ccr4 PE=3 SV=1	726	C	2	0
sp|O13831|TRP_SCHPO	trp2	697	0	2	2	0	6.07007	6.3099	0	0.286944	0.286944	4.39232	0	57.3888	Tryptophan synthase OS=Schizosaccharomyces pombe (strain 972 / ATCC 24843) GN=trp2 PE=2 SV=1	661	C	10	0
sp|Q9Y705|ALP4_SCHPO	alp4	784	0	2	0	0	5.39648	0	0	0.255102	0	4.39232	4.39232	25.5102	Spindle pole body component alp4 OS=Schizosaccharomyces pombe (strain 972 / ATCC 24843) GN=alp4 PE=1 SV=1	491	C	3	0
sp|O13966|ACON_SCHPO	SPAC24C9.06c	789	0	2	2	0	5.36228	5.57414	0	0.253485	0.253485	4.39232	0	50.6971	Aconitate hydratase, mitochondrial OS=Schizosaccharomyces pombe (strain 972 / ATCC 24843) GN=SPAC24C9.06c PE=3 SV=2	590	C	7	0
sp|O13864|IMB1_SCHPO	kap95	863	0	2	0	0	4.90248	0	0	0.23175	0	4.39232	4.39232	23.175	Importin subunit beta-1 OS=Schizosaccharomyces pombe (strain 972 / ATCC 24843) GN=kap95 PE=3 SV=1	619	C	2	0
sp|Q9USX1|APE1_SCHPO	ape1	882	0	2	0	0	4.79687	0	0	0.226757	0	4.39232	4.39232	22.6757	Aminopeptidase 1 OS=Schizosaccharomyces pombe (strain 972 / ATCC 24843) GN=ape1 PE=3 SV=1	94	C	3	0
sp|O74360|RGA4_SCHPO	rga4	933	0	2	2	0	4.53466	4.71383	0	0.214362	0.214362	4.39232	0	42.8725	Probable Rho-type GTPase-activating protein 4 OS=Schizosaccharomyces pombe (strain 972 / ATCC 24843) GN=rga4 PE=1 SV=2	730	C	6	0
sp|O14093|VPS54_SCHPO	vps54	949	0	2	0	0	4.45821	0	0	0.210748	0	4.39232	4.39232	21.0748	Vacuolar protein sorting-associated protein 54 OS=Schizosaccharomyces pombe (strain 972 / ATCC 24843) GN=vps54 PE=1 SV=1	774	C	2	0
sp|Q09731|BU107_SCHPO	bun107	962	0	2	0	0	4.39796	0	0	0.2079	0	4.39232	4.39232	20.79	UBP9-binding protein bun107 OS=Schizosaccharomyces pombe (strain 972 / ATCC 24843) GN=bun107 PE=1 SV=1	580	C	2	0
sp|O60100|IMB4_SCHPO	kap123	1067	0	2	2	0	3.96517	4.12184	0	0.187441	0.187441	4.39232	0	37.4883	Probable importin subunit beta-4 OS=Schizosaccharomyces pombe (strain 972 / ATCC 24843) GN=kap123 PE=3 SV=1	765	C	5	0
sp|P30316|DPOD_SCHPO	pol3	1086	0	2	0	0	3.8958	0	0	0.184162	0	4.39232	4.39232	18.4162	DNA polymerase delta catalytic subunit OS=Schizosaccharomyces pombe (strain 972 / ATCC 24843) GN=pol3 PE=1 SV=2	193	C	2	0
sp|Q9UTT1|UBP21_SCHPO	ubp21	1129	0	2	2	0	3.74742	3.89548	0	0.177148	0.177148	4.39232	0	35.4296	Ubiquitin carboxyl-terminal hydrolase 21 OS=Schizosaccharomyces pombe (strain 972 / ATCC 24843) GN=ubp21 PE=3 SV=2	610	C	7	0
sp|O14114|YEJJ_SCHPO	SPAC31G5.19	1190	0	2	1	0	3.55533	1.8479	0	0.168067	0.0840336	4.39232	0.932886	25.2101	Uncharacterized AAA domain-containing protein C31G5.19 OS=Schizosaccharomyces pombe (strain 972 / ATCC 24843) GN=SPAC31G5.19 PE=3 SV=1	163	C	5	0
sp|O14148|INO80_SCHPO	ino80	1604	0	2	2	0	2.63768	2.7419	0	0.124688	0.124688	4.39232	0	24.9377	Putative DNA helicase ino80 OS=Schizosaccharomyces pombe (strain 972 / ATCC 24843) GN=ino80 PE=1 SV=4	328	C	4	0
sp|O94387|YGSA_SCHPO	SPBC29A10.10c	1944	0	2	2	0	2.17636	2.26235	0	0.102881	0.102881	4.39232	0	20.5761	Uncharacterized ATP-dependent helicase C29A10.10c OS=Schizosaccharomyces pombe (strain 972 / ATCC 24843) GN=SPBC29A10.10c PE=3 SV=1	338	C	31	0
sp|O60055|UTP20_SCHPO	utp20	2493	0	2	2	0	1.69709	1.76414	0	0.0802246	0.0802246	4.39232	0	16.0449	U3 small nucleolar RNA-associated protein 20 OS=Schizosaccharomyces pombe (strain 972 / ATCC 24843) GN=utp20 PE=3 SV=1	453	C	4	0
sp|P07799|TOP1_SCHPO	top1	814	1	21	25	3.78785	54.5747	67.5369	0.12285	2.57985	3.07125	4.26167	-0.250444	565.111	DNA topoisomerase 1 OS=Schizosaccharomyces pombe (strain 972 / ATCC 24843) GN=top1 PE=1 SV=2	227	C	138	0
sp|O94529|POB3_SCHPO	pob3	512	2	32	35	12.0442	132.214	150.322	0.390625	6.25	6.83594	3.93411	-0.128898	1308.59	FACT complex subunit pob3 OS=Schizosaccharomyces pombe (strain 972 / ATCC 24843) GN=pob3 PE=3 SV=1	33	C	184	0
sp|Q96VG2|OST4_SCHPO	ost4	32	0	1	0	0	66.1069	0	0	3.125	0	3.45943	3.45943	312.5	Probable dolichyl-diphosphooligosaccharide--protein glycosyltransferase 4 kDa subunit OS=Schizosaccharomyces pombe (strain 972 / ATCC 24843) GN=ost4 PE=3 SV=1	706	C	1	0
sp|O74966|RUXG_SCHPO	smg1	77	0	1	1	0	27.473	28.5584	0	1.2987	1.2987	3.45943	0	259.74	Small nuclear ribonucleoprotein G OS=Schizosaccharomyces pombe (strain 972 / ATCC 24843) GN=smg1 PE=1 SV=1	506	C	5	0
sp|Q10481|TIM13_SCHPO	tim13	95	0	1	1	0	22.2676	23.1474	0	1.05263	1.05263	3.45943	0	210.526	Mitochondrial import inner membrane translocase subunit tim13 OS=Schizosaccharomyces pombe (strain 972 / ATCC 24843) GN=tim13 PE=3 SV=1	738	C	5	0
sp|Q7LL15|SUS1_SCHPO	sus1	108	0	1	0	0	19.5872	0	0	0.925926	0	3.45943	3.45943	92.5926	Transcription and mRNA export factor sus1 OS=Schizosaccharomyces pombe (strain 972 / ATCC 24843) GN=sus1 PE=3 SV=1	605	C	1	0
sp|P17477|RLA3_SCHPO	rpp102	110	0	1	1	0	19.2311	19.9909	0	0.909091	0.909091	3.45943	0	181.818	60S acidic ribosomal protein P1-alpha 3 OS=Schizosaccharomyces pombe (strain 972 / ATCC 24843) GN=rpp102 PE=3 SV=1	17	C	1	0
sp|Q9UTB8|INI1_SCHPO	ini1	117	0	1	0	0	18.0805	0	0	0.854701	0	3.45943	3.45943	85.4701	Pre-mRNA-splicing factor ini1 OS=Schizosaccharomyces pombe (strain 972 / ATCC 24843) GN=ini1 PE=3 SV=1	796	C	1	0
sp|Q9UT56|RS26A_SCHPO	rps2601	120	0	1	2	0	17.6285	36.65	0	0.833333	1.66667	3.45943	-0.932886	250	40S ribosomal protein S26-A OS=Schizosaccharomyces pombe (strain 972 / ATCC 24843) GN=rps2601 PE=3 SV=1	272	C	7	1
sp|P87123|RPB11_SCHPO	rpb11	123	0	1	0	0	17.1985	0	0	0.813008	0	3.45943	3.45943	81.3008	DNA-directed RNA polymerase II subunit RPB11 OS=Schizosaccharomyces pombe (strain 972 / ATCC 24843) GN=rpb11 PE=1 SV=1	773	C	1	0
sp|O60153|YHY4_SCHPO	SPBC19C7.04c	124	0	1	0	0	17.0598	0	0	0.806452	0	3.45943	3.45943	80.6452	Uncharacterized protein C19C7.04c OS=Schizosaccharomyces pombe (strain 972 / ATCC 24843) GN=SPBC19C7.04c PE=1 SV=1	302	C	3	0
sp|P87173|LSM1_SCHPO	lsm1	140	0	1	0	0	15.1101	0	0	0.714286	0	3.45943	3.45943	71.4286	U6 snRNA-associated Sm-like protein LSm1 OS=Schizosaccharomyces pombe (strain 972 / ATCC 24843) GN=lsm1 PE=3 SV=1	613	C	1	0
sp|Q09196|MLR4_SCHPO	cdc4	141	0	1	1	0	15.003	15.5957	0	0.70922	0.70922	3.45943	0	141.844	Myosin regulatory light chain cdc4 OS=Schizosaccharomyces pombe (strain 972 / ATCC 24843) GN=cdc4 PE=1 SV=1	682	C	5	0
sp|O14368|HSP16_SCHPO	hsp16	143	0	1	2	0	14.7931	30.7552	0	0.699301	1.3986	3.45943	-0.932886	209.79	Heat shock protein 16 OS=Schizosaccharomyces pombe (strain 972 / ATCC 24843) GN=hsp16 PE=1 SV=1	558	C	12	0
sp|Q10081|YAO2_SCHPO	SPAC11D3.02c	150	0	1	0	0	14.1028	0	0	0.666667	0	3.45943	3.45943	66.6667	UPF0039 protein C11D3.02c OS=Schizosaccharomyces pombe (strain 972 / ATCC 24843) GN=SPAC11D3.02c PE=3 SV=1	370	C	1	0
sp|Q92371|NACB_SCHPO	btf3	151	0	1	2	0	14.0094	29.1258	0	0.662252	1.3245	3.45943	-0.932886	198.675	Nascent polypeptide-associated complex subunit beta OS=Schizosaccharomyces pombe (strain 972 / ATCC 24843) GN=btf3 PE=2 SV=2	192	C	7	0
sp|O14225|TOM20_SCHPO	tom20	152	0	1	0	0	13.9172	0	0	0.657895	0	3.45943	3.45943	65.7895	Mitochondrial import receptor subunit tom20 OS=Schizosaccharomyces pombe (strain 972 / ATCC 24843) GN=tom20 PE=3 SV=1	472	C	1	0
sp|O14182|RT12_SCHPO	mrps12	162	0	1	0	0	13.0581	0	0	0.617284	0	3.45943	3.45943	61.7284	Probable 37S ribosomal protein S12, mitochondrial OS=Schizosaccharomyces pombe (strain 972 / ATCC 24843) GN=mrps12 PE=3 SV=3	532	C	1	0
sp|P79010|COX4_SCHPO	cox4	164	0	1	0	0	12.8989	0	0	0.609756	0	3.45943	3.45943	60.9756	Cytochrome c oxidase subunit 4, mitochondrial OS=Schizosaccharomyces pombe (strain 972 / ATCC 24843) GN=cox4 PE=2 SV=1	852	C	1	0
sp|Q10344|TCTP_SCHPO	p23fy	168	0	1	1	0	12.5918	13.0893	0	0.595238	0.595238	3.45943	0	119.048	Translationally-controlled tumor protein homolog OS=Schizosaccharomyces pombe (strain 972 / ATCC 24843) GN=p23fy PE=1 SV=1	294	C	3	0
sp|P36579|ARF1_SCHPO	arf1	180	0	1	1	0	11.7523	12.2167	0	0.555556	0.555556	3.45943	0	111.111	ADP-ribosylation factor 1 OS=Schizosaccharomyces pombe (strain 972 / ATCC 24843) GN=arf1 PE=2 SV=2	737	C	2	0
sp|Q9P7R4|UBC8_SCHPO	ubc8	184	0	1	0	0	11.4968	0	0	0.543478	0	3.45943	3.45943	54.3478	Ubiquitin-conjugating enzyme E2 8 OS=Schizosaccharomyces pombe (strain 972 / ATCC 24843) GN=ubc8 PE=3 SV=1	422	C	2	0
sp|O74891|COPZ_SCHPO	ret3	190	0	1	0	0	11.1338	0	0	0.526316	0	3.45943	3.45943	52.6316	Probable coatomer subunit zeta OS=Schizosaccharomyces pombe (strain 972 / ATCC 24843) GN=ret3 PE=3 SV=1	513	C	1	0
sp|Q9P802|MIS18_SCHPO	mis18	194	0	1	0	0	10.9042	0	0	0.515464	0	3.45943	3.45943	51.5464	Kinetochore protein mis18 OS=Schizosaccharomyces pombe (strain 972 / ATCC 24843) GN=mis18 PE=1 SV=2	843	C	1	0
sp|O60125|BAG1A_SCHPO	bag101	195	0	1	1	0	10.8483	11.2769	0	0.512821	0.512821	3.45943	0	102.564	BAG family molecular chaperone regulator 1A OS=Schizosaccharomyces pombe (strain 972 / ATCC 24843) GN=bag101 PE=2 SV=1	670	C	2	0
sp|Q9Y7T8|PSB3_SCHPO	pup3	204	0	1	1	0	10.3697	10.7794	0	0.490196	0.490196	3.45943	0	98.0392	Probable proteasome subunit beta type-3 OS=Schizosaccharomyces pombe (strain 972 / ATCC 24843) GN=pup3 PE=3 SV=1	798	C	2	0
sp|P87174|DPB4_SCHPO	dpb4	210	0	1	0	0	10.0734	0	0	0.47619	0	3.45943	3.45943	47.619	DNA polymerase epsilon subunit D OS=Schizosaccharomyces pombe (strain 972 / ATCC 24843) GN=dpb4 PE=1 SV=1	770	C	1	0
sp|Q9P6M3|MIS14_SCHPO	mis14	210	0	1	0	0	10.0734	0	0	0.47619	0	3.45943	3.45943	47.619	Kinetochore protein mis14 OS=Schizosaccharomyces pombe (strain 972 / ATCC 24843) GN=mis14 PE=1 SV=1	835	C	1	0
sp|O14324|YB79_SCHPO	SPBC16E9.09c	215	0	1	0	0	9.83916	0	0	0.465116	0	3.45943	3.45943	46.5116	Uncharacterized membrane protein C16E9.09c OS=Schizosaccharomyces pombe (strain 972 / ATCC 24843) GN=SPBC16E9.09c PE=3 SV=1	641	C	2	0
sp|O60171|TAF10_SCHPO	taf10	215	0	1	0	0	9.83916	0	0	0.465116	0	3.45943	3.45943	46.5116	Transcription initiation factor TFIID subunit 10 OS=Schizosaccharomyces pombe (strain 972 / ATCC 24843) GN=taf10 PE=3 SV=1	426	C	1	0
sp|Q10319|AF9_SCHPO	yaf9	217	0	1	1	0	9.74848	10.1336	0	0.460829	0.460829	3.45943	0	92.1659	Protein AF-9 homolog OS=Schizosaccharomyces pombe (strain 972 / ATCC 24843) GN=yaf9 PE=3 SV=1	568	C	3	0
sp|O13867|UPP1_SCHPO	SPAC1B3.01c	219	0	1	0	0	9.65945	0	0	0.456621	0	3.45943	3.45943	45.6621	Uracil phosphoribosyltransferase 1 OS=Schizosaccharomyces pombe (strain 972 / ATCC 24843) GN=SPAC1B3.01c PE=3 SV=1	657	C	2	0
sp|O74379|RT26B_SCHPO	SPBC3H7.04	220	0	1	0	0	9.61554	0	0	0.454545	0	3.45943	3.45943	45.4545	Putative 37S ribosomal protein S26B, mitochondrial OS=Schizosaccharomyces pombe (strain 972 / ATCC 24843) GN=SPBC3H7.04 PE=3 SV=1	834	C	1	0
sp|O43047|GRPE_SCHPO	mge1	223	0	1	0	0	9.48619	0	0	0.44843	0	3.45943	3.45943	44.843	GrpE protein homolog, mitochondrial OS=Schizosaccharomyces pombe (strain 972 / ATCC 24843) GN=mge1 PE=3 SV=1	269	C	3	0
sp|P40232|CSK2B_SCHPO	ckb1	231	0	1	1	0	9.15766	9.51948	0	0.4329	0.4329	3.45943	0	86.5801	Casein kinase II subunit beta OS=Schizosaccharomyces pombe (strain 972 / ATCC 24843) GN=ckb1 PE=2 SV=2	857	C	2	0
sp|Q10446|YDED_SCHPO	SPAC12B10.13	240	0	1	0	0	8.81425	0	0	0.416667	0	3.45943	3.45943	41.6667	Uncharacterized protein C12B10.13 OS=Schizosaccharomyces pombe (strain 972 / ATCC 24843) GN=SPAC12B10.13 PE=3 SV=1	821	C	2	0
sp|Q9USW9|SGF29_SCHPO	sgf29	244	0	1	0	0	8.66975	0	0	0.409836	0	3.45943	3.45943	40.9836	SAGA-associated factor 29 OS=Schizosaccharomyces pombe (strain 972 / ATCC 24843) GN=sgf29 PE=1 SV=2	863	C	1	0
sp|U3H042|SOS7_SCHPO	sos7	264	0	1	0	0	8.01295	0	0	0.378788	0	3.45943	3.45943	37.8788	Kinetochore protein Sos7 OS=Schizosaccharomyces pombe (strain 972 / ATCC 24843) GN=sos7 PE=1 SV=1	642	C	1	0
sp|O74943|YJB6_SCHPO	SPCC553.06	271	0	1	0	0	7.80598	0	0	0.369004	0	3.45943	3.45943	36.9004	Uncharacterized protein C553.06 OS=Schizosaccharomyces pombe (strain 972 / ATCC 24843) GN=SPCC553.06 PE=3 SV=1	777	C	1	0
sp|P30655|PSB5_SCHPO	pts1	272	0	1	1	0	7.77728	8.08456	0	0.367647	0.367647	3.45943	0	73.5294	Probable proteasome subunit beta type-5 OS=Schizosaccharomyces pombe (strain 972 / ATCC 24843) GN=pts1 PE=3 SV=3	482	C	2	0
sp|Q9P7H3|PHB1_SCHPO	phb1	282	0	1	0	0	7.50149	0	0	0.35461	0	3.45943	3.45943	35.461	Prohibitin-1 OS=Schizosaccharomyces pombe (strain 972 / ATCC 24843) GN=phb1 PE=3 SV=1	745	C	1	0
sp|O60065|PEX14_SCHPO	pex14	286	0	1	0	0	7.39657	0	0	0.34965	0	3.45943	3.45943	34.965	Peroxisomal membrane protein pex14 OS=Schizosaccharomyces pombe (strain 972 / ATCC 24843) GN=pex14 PE=3 SV=1	583	C	1	0
sp|Q10320|YD68_SCHPO	SPAC17G8.08c	287	0	1	0	0	7.3708	0	0	0.348432	0	3.45943	3.45943	34.8432	GDT1-like protein C17G8.08c OS=Schizosaccharomyces pombe (strain 972 / ATCC 24843) GN=SPAC17G8.08c PE=3 SV=1	384	C	1	0
sp|O74767|COPE_SCHPO	sec28	288	0	1	0	0	7.34521	0	0	0.347222	0	3.45943	3.45943	34.7222	Probable coatomer subunit epsilon OS=Schizosaccharomyces pombe (strain 972 / ATCC 24843) GN=sec28 PE=1 SV=1	747	C	1	0
sp|O74918|RRP45_SCHPO	rrp45	291	0	1	0	0	7.26948	0	0	0.343643	0	3.45943	3.45943	34.3643	Exosome complex component rrp45 OS=Schizosaccharomyces pombe (strain 972 / ATCC 24843) GN=rrp45 PE=3 SV=1	322	C	1	0
sp|Q9HGL6|BRX1_SCHPO	brx1	295	0	1	1	0	7.17091	7.45424	0	0.338983	0.338983	3.45943	0	67.7966	Ribosome biogenesis protein brx1 OS=Schizosaccharomyces pombe (strain 972 / ATCC 24843) GN=brx1 PE=3 SV=1	361	C	7	0
sp|Q8NIL3|AES1_SCHPO	aes1	296	0	1	0	0	7.14669	0	0	0.337838	0	3.45943	3.45943	33.7838	Antisense-enhancing sequence 1 OS=Schizosaccharomyces pombe (strain 972 / ATCC 24843) GN=aes1 PE=3 SV=1	505	C	1	0
sp|P04551|CDK1_SCHPO	cdc2	297	0	1	0	0	7.12262	0	0	0.3367	0	3.45943	3.45943	33.67	Cyclin-dependent kinase 1 OS=Schizosaccharomyces pombe (strain 972 / ATCC 24843) GN=cdc2 PE=1 SV=1	268	C	1	0
sp|O94319|SEC13_SCHPO	sec13	297	0	1	1	0	7.12262	7.40404	0	0.3367	0.3367	3.45943	0	67.3401	Protein transport protein sec13 OS=Schizosaccharomyces pombe (strain 972 / ATCC 24843) GN=sec13 PE=1 SV=1	289	C	5	0
sp|Q9P7C1|YKU3_SCHPO	SPAC2E1P5.03	303	0	1	0	0	6.98158	0	0	0.330033	0	3.45943	3.45943	33.0033	Uncharacterized J domain-containing protein C2E1P5.03 OS=Schizosaccharomyces pombe (strain 972 / ATCC 24843) GN=SPAC2E1P5.03 PE=3 SV=1	599	C	1	0
sp|Q9UTA6|YL8C_SCHPO	SPAC25B8.12c	303	0	1	0	0	6.98158	0	0	0.330033	0	3.45943	3.45943	33.0033	Uncharacterized hydrolase C25B8.12c OS=Schizosaccharomyces pombe (strain 972 / ATCC 24843) GN=SPAC25B8.12c PE=1 SV=1	346	C	3	0
sp|Q8TFH3|OST3_SCHPO	ost3	309	0	1	0	0	6.84602	0	0	0.323625	0	3.45943	3.45943	32.3625	Dolichyl-diphosphooligosaccharide--protein glycosyltransferase subunit 3 OS=Schizosaccharomyces pombe (strain 972 / ATCC 24843) GN=ost3 PE=3 SV=1	794	C	1	0
sp|O74184|WAT1_SCHPO	wat1	314	0	1	0	0	6.737	0	0	0.318471	0	3.45943	3.45943	31.8471	WD repeat-containing protein wat1 OS=Schizosaccharomyces pombe (strain 972 / ATCC 24843) GN=wat1 PE=1 SV=1	698	C	1	0
sp|Q9P7D1|YOFI_SCHPO	SPBP4H10.18c	314	0	1	0	0	6.737	0	0	0.318471	0	3.45943	3.45943	31.8471	Uncharacterized protein P4H10.18c OS=Schizosaccharomyces pombe (strain 972 / ATCC 24843) GN=SPBP4H10.18c PE=4 SV=1	644	C	1	0
sp|P87236|MU154_SCHPO	mug154	316	0	1	0	0	6.69437	0	0	0.316456	0	3.45943	3.45943	31.6456	Meiotically up-regulated gene 154 protein OS=Schizosaccharomyces pombe (strain 972 / ATCC 24843) GN=mug154 PE=1 SV=1	512	C	1	0
sp|O94442|NBP35_SCHPO	nbp35	317	0	1	1	0	6.67325	6.93691	0	0.315457	0.315457	3.45943	0	63.0915	Cytosolic Fe-S cluster assembly factor nbp35 OS=Schizosaccharomyces pombe (strain 972 / ATCC 24843) GN=nbp35 PE=3 SV=1	471	C	4	0
sp|Q9C0Z8|YKTB_SCHPO	SPAPB1E7.11c	319	0	1	0	0	6.63141	0	0	0.31348	0	3.45943	3.45943	31.348	Uncharacterized protein PB1E7.11c OS=Schizosaccharomyces pombe (strain 972 / ATCC 24843) GN=SPAPB1E7.11c PE=4 SV=1	775	C	1	0
sp|Q9UTN1|OAC1_SCHPO	oac1	320	0	1	0	0	6.61069	0	0	0.3125	0	3.45943	3.45943	31.25	Mitochondrial oxaloacetate transport protein OS=Schizosaccharomyces pombe (strain 972 / ATCC 24843) GN=oac1 PE=3 SV=1	789	C	1	0
sp|O42700|TAL1_SCHPO	tal1	322	0	1	2	0	6.56963	13.6584	0	0.310559	0.621118	3.45943	-0.932886	93.1677	Transaldolase OS=Schizosaccharomyces pombe (strain 972 / ATCC 24843) GN=tal1 PE=1 SV=2	410	C	2	5
sp|O43012|DCTD_SCHPO	SPBC2G2.13c	322	0	1	2	0	6.56963	13.6584	0	0.310559	0.621118	3.45943	-0.932886	93.1677	Deoxycytidylate deaminase OS=Schizosaccharomyces pombe (strain 972 / ATCC 24843) GN=SPBC2G2.13c PE=3 SV=2	143	C	6	0
sp|O43042|RM03_SCHPO	mrpl3	326	0	1	1	0	6.48902	6.7454	0	0.306748	0.306748	3.45943	0	61.3497	54S ribosomal protein L3, mitochondrial OS=Schizosaccharomyces pombe (strain 972 / ATCC 24843) GN=mrpl3 PE=3 SV=1	772	C	2	0
sp|O13640|YGWH_SCHPO	pi048	328	0	1	0	0	6.44945	0	0	0.304878	0	3.45943	3.45943	30.4878	Uncharacterized alpha-1,2-galactosyltransferase C8D2.17 OS=Schizosaccharomyces pombe (strain 972 / ATCC 24843) GN=pi048 PE=3 SV=2	683	C	1	0
sp|Q9UTF7|ELOH1_SCHPO	SPAC1B2.03c	334	0	1	0	0	6.33359	0	0	0.299401	0	3.45943	3.45943	29.9401	Putative elongation of fatty acids protein 1 OS=Schizosaccharomyces pombe (strain 972 / ATCC 24843) GN=SPAC1B2.03c PE=1 SV=1	35	C	2	0
sp|Q10099|SEH1_SCHPO	seh1	339	0	1	2	0	6.24018	12.9735	0	0.294985	0.589971	3.45943	-0.932886	88.4956	Nucleoporin seh1 OS=Schizosaccharomyces pombe (strain 972 / ATCC 24843) GN=seh1 PE=1 SV=1	626	C	3	0
sp|Q10245|MKAR_SCHPO	SPAC4G9.15	341	0	1	0	0	6.20358	0	0	0.293255	0	3.45943	3.45943	29.3255	Very-long-chain 3-oxoacyl-CoA reductase OS=Schizosaccharomyces pombe (strain 972 / ATCC 24843) GN=SPAC4G9.15 PE=3 SV=1	14	C	1	0
sp|Q9Y7R8|MDHM_SCHPO	MDH1	341	0	1	0	0	6.20358	0	0	0.293255	0	3.45943	3.45943	29.3255	Malate dehydrogenase, mitochondrial OS=Schizosaccharomyces pombe (strain 972 / ATCC 24843) GN=MDH1 PE=3 SV=1	158	C	2	0
sp|Q09892|HOG1_SCHPO	sty1	349	0	1	0	0	6.06137	0	0	0.286533	0	3.45943	3.45943	28.6533	Mitogen-activated protein kinase sty1 OS=Schizosaccharomyces pombe (strain 972 / ATCC 24843) GN=sty1 PE=1 SV=1	596	C	1	0
sp|O94337|DHYS_SCHPO	SPBC1271.04c	350	0	1	0	0	6.04406	0	0	0.285714	0	3.45943	3.45943	28.5714	Probable deoxyhypusine synthase OS=Schizosaccharomyces pombe (strain 972 / ATCC 24843) GN=SPBC1271.04c PE=3 SV=2	239	C	8	0
sp|O13696|IDH1_SCHPO	idh1	356	0	1	0	0	5.94219	0	0	0.280899	0	3.45943	3.45943	28.0899	Isocitrate dehydrogenase [NAD] subunit 1, mitochondrial OS=Schizosaccharomyces pombe (strain 972 / ATCC 24843) GN=idh1 PE=1 SV=1	267	C	5	0
sp|O94697|RFC5_SCHPO	rfc5	358	0	1	1	0	5.90899	6.14246	0	0.27933	0.27933	3.45943	0	55.8659	Replication factor C subunit 5 OS=Schizosaccharomyces pombe (strain 972 / ATCC 24843) GN=rfc5 PE=1 SV=1	703	C	2	0
sp|Q9Y7P4|RML2_SCHPO	rml2	362	0	1	0	0	5.8437	0	0	0.276243	0	3.45943	3.45943	27.6243	54S ribosomal protein rml2, mitochondrial OS=Schizosaccharomyces pombe (strain 972 / ATCC 24843) GN=rml2 PE=3 SV=2	653	C	2	0
sp|O94621|US109_SCHPO	usp109	365	0	1	0	0	5.79567	0	0	0.273973	0	3.45943	3.45943	27.3973	U1 snRNP-associated protein usp109 OS=Schizosaccharomyces pombe (strain 972 / ATCC 24843) GN=usp109 PE=1 SV=2	853	C	1	0
sp|Q09755|AROF_SCHPO	SPAC24H6.10c	368	0	1	0	0	5.74842	0	0	0.271739	0	3.45943	3.45943	27.1739	Putative phospho-2-dehydro-3-deoxyheptonate aldolase OS=Schizosaccharomyces pombe (strain 972 / ATCC 24843) GN=SPAC24H6.10c PE=3 SV=1	350	C	1	0
sp|O13838|NUP40_SCHPO	nup40	371	0	1	0	0	5.70194	0	0	0.269542	0	3.45943	3.45943	26.9542	Nucleoporin nup40 OS=Schizosaccharomyces pombe (strain 972 / ATCC 24843) GN=nup40 PE=1 SV=1	509	C	1	0
sp|Q9UT09|AROG_SCHPO	aro4	372	0	1	0	0	5.68661	0	0	0.268817	0	3.45943	3.45943	26.8817	Phospho-2-dehydro-3-deoxyheptonate aldolase, tyrosine-inhibited OS=Schizosaccharomyces pombe (strain 972 / ATCC 24843) GN=aro4 PE=3 SV=1	502	C	4	0
sp|O94671|DHOM_SCHPO	SPBC776.03	376	0	1	1	0	5.62612	5.8484	0	0.265957	0.265957	3.45943	0	53.1915	Probable homoserine dehydrogenase OS=Schizosaccharomyces pombe (strain 972 / ATCC 24843) GN=SPBC776.03 PE=1 SV=1	76	C	2	0
sp|P78920|YGNB_SCHPO	SPBC2D10.11c	379	0	1	0	0	5.58158	0	0	0.263852	0	3.45943	3.45943	26.3852	Putative nucleosome assembly protein C2D10.11C OS=Schizosaccharomyces pombe (strain 972 / ATCC 24843) GN=SPBC2D10.11c PE=2 SV=2	782	C	2	0
sp|Q09912|PSI1_SCHPO	psi1	379	0	1	0	0	5.58158	0	0	0.263852	0	3.45943	3.45943	26.3852	Protein psi1 OS=Schizosaccharomyces pombe (strain 972 / ATCC 24843) GN=psi1 PE=2 SV=2	478	C	1	0
sp|Q09184|CDB4_SCHPO	cdb4	381	0	1	2	0	5.55228	11.5433	0	0.262467	0.524934	3.45943	-0.932886	78.7402	Curved DNA-binding protein OS=Schizosaccharomyces pombe (strain 972 / ATCC 24843) GN=cdb4 PE=1 SV=1	487	C	4	0
sp|O60198|METK_SCHPO	sam1	382	0	1	0	0	5.53775	0	0	0.26178	0	3.45943	3.45943	26.178	S-adenosylmethionine synthase OS=Schizosaccharomyces pombe (strain 972 / ATCC 24843) GN=sam1 PE=3 SV=1	577	C	2	0
sp|O60119|YH75_SCHPO	SPBC16G5.05c	383	0	1	0	0	5.52329	0	0	0.261097	0	3.45943	3.45943	26.1097	Vesicle-associated membrane protein-associated protein C16G5.05c OS=Schizosaccharomyces pombe (strain 972 / ATCC 24843) GN=SPBC16G5.05c PE=1 SV=1	357	C	1	0
sp|O59735|LAC1_SCHPO	lac1	384	0	1	0	0	5.5089	0	0	0.260417	0	3.45943	3.45943	26.0417	Sphingosine N-acyltransferase lac1 OS=Schizosaccharomyces pombe (strain 972 / ATCC 24843) GN=lac1 PE=1 SV=2	721	C	2	0
sp|P36605|HIS8_SCHPO	his3	384	0	1	0	0	5.5089	0	0	0.260417	0	3.45943	3.45943	26.0417	Histidinol-phosphate aminotransferase OS=Schizosaccharomyces pombe (strain 972 / ATCC 24843) GN=his3 PE=3 SV=1	691	C	3	0
sp|O13901|YF3A_SCHPO	SPAC22A12.10	386	0	1	0	0	5.48036	0	0	0.259067	0	3.45943	3.45943	25.9067	Uncharacterized CDP-alcohol phosphatidyltransferase class-I family protein C22A12.10 OS=Schizosaccharomyces pombe (strain 972 / ATCC 24843) GN=SPAC22A12.10 PE=3 SV=1	864	C	1	0
sp|O94350|CBL_SCHPO	str3	390	0	1	0	0	5.42415	0	0	0.25641	0	3.45943	3.45943	25.641	Cystathionine beta-lyase OS=Schizosaccharomyces pombe (strain 972 / ATCC 24843) GN=str3 PE=3 SV=4	498	C	2	0
sp|O13701|TAF7_SCHPO	taf7	393	0	1	1	0	5.38275	5.59542	0	0.254453	0.254453	3.45943	0	50.8906	Transcription initiation factor TFIID subunit 7 OS=Schizosaccharomyces pombe (strain 972 / ATCC 24843) GN=taf7 PE=1 SV=1	51	C	3	0
sp|O74413|AROC_SCHPO	SPCC1223.14	395	0	1	0	0	5.35549	0	0	0.253165	0	3.45943	3.45943	25.3165	Chorismate synthase OS=Schizosaccharomyces pombe (strain 972 / ATCC 24843) GN=SPCC1223.14 PE=3 SV=2	125	C	1	0
sp|Q9P7Y0|SSR4_SCHPO	ssr4	395	0	1	0	0	5.35549	0	0	0.253165	0	3.45943	3.45943	25.3165	SWI/SNF and RSC complexes subunit ssr4 OS=Schizosaccharomyces pombe (strain 972 / ATCC 24843) GN=ssr4 PE=1 SV=1	390	C	1	0
sp|Q10412|RSC58_SCHPO	rsc58	403	0	1	1	0	5.24918	5.45658	0	0.248139	0.248139	3.45943	0	49.6278	Chromatin structure-remodeling complex subunit rsc58 OS=Schizosaccharomyces pombe (strain 972 / ATCC 24843) GN=rsc58 PE=1 SV=1	764	C	2	0
sp|Q09819|YAC5_SCHPO	SPAC16C9.05	404	0	1	0	0	5.23619	0	0	0.247525	0	3.45943	3.45943	24.7525	Uncharacterized protein C16C9.05 OS=Schizosaccharomyces pombe (strain 972 / ATCC 24843) GN=SPAC16C9.05 PE=1 SV=1	814	C	1	0
sp|P40921|EF1G_SCHPO	tef3	409	0	1	2	0	5.17217	10.7531	0	0.244499	0.488998	3.45943	-0.932886	73.3496	Elongation factor 1-gamma OS=Schizosaccharomyces pombe (strain 972 / ATCC 24843) GN=tef3 PE=1 SV=1	64	C	10	0
sp|O60064|YBB2_SCHPO	SPBC13G1.02	414	0	1	0	0	5.10971	0	0	0.241546	0	3.45943	3.45943	24.1546	Probable mannose-1-phosphate guanyltransferase OS=Schizosaccharomyces pombe (strain 972 / ATCC 24843) GN=SPBC13G1.02 PE=3 SV=1	135	C	1	0
sp|O60084|TIM44_SCHPO	tim44	427	0	1	0	0	4.95414	0	0	0.234192	0	3.45943	3.45943	23.4192	Mitochondrial import inner membrane translocase subunit tim44 OS=Schizosaccharomyces pombe (strain 972 / ATCC 24843) GN=tim44 PE=3 SV=1	828	C	1	0
sp|O94244|HAT2_SCHPO	mis16	430	0	1	1	0	4.91958	5.11395	0	0.232558	0.232558	3.45943	0	46.5116	Histone acetyltransferase type B subunit 2 OS=Schizosaccharomyces pombe (strain 972 / ATCC 24843) GN=mis16 PE=1 SV=1	803	C	3	0
sp|O94559|YF65_SCHPO	SPAC23C4.05c	431	0	1	0	0	4.90817	0	0	0.232019	0	3.45943	3.45943	23.2019	Uncharacterized protein C23C4.05c OS=Schizosaccharomyces pombe (strain 972 / ATCC 24843) GN=SPAC23C4.05c PE=3 SV=1	720	C	1	0
sp|Q9P7X7|ARP4_SCHPO	alp5	433	0	1	0	0	4.8855	0	0	0.230947	0	3.45943	3.45943	23.0947	Actin-related protein 4 OS=Schizosaccharomyces pombe (strain 972 / ATCC 24843) GN=alp5 PE=3 SV=1	806	C	7	0
sp|O94492|YC7B_SCHPO	SPCC417.11c	438	0	1	1	0	4.82972	5.02055	0	0.228311	0.228311	3.45943	0	45.6621	Uncharacterized aminotransferase C417.11c OS=Schizosaccharomyces pombe (strain 972 / ATCC 24843) GN=SPCC417.11c PE=3 SV=2	673	C	2	0
sp|P32747|PYRD_SCHPO	ura3	443	0	1	0	0	4.77521	0	0	0.225734	0	3.45943	3.45943	22.5734	Dihydroorotate dehydrogenase (quinone), mitochondrial OS=Schizosaccharomyces pombe (strain 972 / ATCC 24843) GN=ura3 PE=1 SV=1	848	C	1	0
sp|P54874|HMCS_SCHPO	hcs1	447	0	1	0	0	4.73248	0	0	0.223714	0	3.45943	3.45943	22.3714	Hydroxymethylglutaryl-CoA synthase OS=Schizosaccharomyces pombe (strain 972 / ATCC 24843) GN=hcs1 PE=1 SV=1	501	C	2	0
sp|P08091|PPA1_SCHPO	pho1	453	0	1	0	0	4.6698	0	0	0.220751	0	3.45943	3.45943	22.0751	Acid phosphatase OS=Schizosaccharomyces pombe (strain 972 / ATCC 24843) GN=pho1 PE=2 SV=1	823	C	3	0
sp|O74427|URK1_SCHPO	urk1	454	0	1	0	0	4.65951	0	0	0.220264	0	3.45943	3.45943	22.0264	Uridine kinase OS=Schizosaccharomyces pombe (strain 972 / ATCC 24843) GN=urk1 PE=3 SV=1	865	C	1	0
sp|P04688|TBA1_SCHPO	nda2	455	0	1	1	0	4.64927	4.83297	0	0.21978	0.21978	3.45943	0	43.956	Tubulin alpha-1 chain OS=Schizosaccharomyces pombe (strain 972 / ATCC 24843) GN=nda2 PE=3 SV=2	573	C	3	4
sp|Q9C1W3|ERG1_SCHPO	erg1	457	0	1	0	0	4.62893	0	0	0.218818	0	3.45943	3.45943	21.8818	Probable squalene monooxygenase OS=Schizosaccharomyces pombe (strain 972 / ATCC 24843) GN=erg1 PE=3 SV=1	822	C	1	0
sp|P79065|TIP1_SCHPO	tip1	461	0	1	0	0	4.58876	0	0	0.21692	0	3.45943	3.45943	21.692	Tip elongation protein 1 OS=Schizosaccharomyces pombe (strain 972 / ATCC 24843) GN=tip1 PE=1 SV=1	298	C	1	0
sp|O14174|SPT20_SCHPO	spt20	473	0	1	0	0	4.47235	0	0	0.211416	0	3.45943	3.45943	21.1416	SAGA complex subunit spt20 OS=Schizosaccharomyces pombe (strain 972 / ATCC 24843) GN=spt20 PE=1 SV=1	375	C	1	0
sp|Q9HGM9|DNJC7_SCHPO	SPBC543.02c	476	0	1	0	0	4.44416	0	0	0.210084	0	3.45943	3.45943	21.0084	DnaJ homolog subfamily C member 7 homolog OS=Schizosaccharomyces pombe (strain 972 / ATCC 24843) GN=SPBC543.02c PE=3 SV=1	735	C	2	0
sp|Q9UT50|YFR3_SCHPO	SPAC821.03c	485	0	1	0	0	4.36169	0	0	0.206186	0	3.45943	3.45943	20.6186	Uncharacterized protein C821.03c OS=Schizosaccharomyces pombe (strain 972 / ATCC 24843) GN=SPAC821.03c PE=1 SV=1	455	C	4	0
sp|O74867|YQ9H_SCHPO	SPCC18.17c	488	0	1	0	0	4.33488	0	0	0.204918	0	3.45943	3.45943	20.4918	Uncharacterized protein C18.17c OS=Schizosaccharomyces pombe (strain 972 / ATCC 24843) GN=SPCC18.17c PE=4 SV=1	586	C	1	0
sp|Q10057|PDI1_SCHPO	SPAC1F5.02	492	0	1	1	0	4.29963	4.46951	0	0.203252	0.203252	3.45943	0	40.6504	Putative protein disulfide-isomerase C1F5.02 OS=Schizosaccharomyces pombe (strain 972 / ATCC 24843) GN=SPAC1F5.02 PE=3 SV=1	406	C	3	0
sp|O13601|RSP1_SCHPO	rsp1	494	0	1	0	0	4.28223	0	0	0.202429	0	3.45943	3.45943	20.2429	DnaJ-related protein rsp1 OS=Schizosaccharomyces pombe (strain 972 / ATCC 24843) GN=rsp1 PE=1 SV=1	330	C	1	0
sp|O42897|RPN3_SCHPO	rpn3	497	0	1	2	0	4.25638	8.84909	0	0.201207	0.402414	3.45943	-0.932886	60.3622	Probable 26S proteasome regulatory subunit rpn3 OS=Schizosaccharomyces pombe (strain 972 / ATCC 24843) GN=rpn3 PE=3 SV=2	647	C	7	0
sp|O74855|NLE1_SCHPO	SPCC18.05c	502	0	1	0	0	4.21398	0	0	0.199203	0	3.45943	3.45943	19.9203	Ribosome assembly protein 4 OS=Schizosaccharomyces pombe (strain 972 / ATCC 24843) GN=SPCC18.05c PE=3 SV=1	833	C	1	0
sp|Q9P7X4|YH6B_SCHPO	SPBP23A10.11c	507	0	1	2	0	4.17242	8.67456	0	0.197239	0.394477	3.45943	-0.932886	59.1716	Uncharacterized serine-rich protein P23A10.11c OS=Schizosaccharomyces pombe (strain 972 / ATCC 24843) GN=SPBP23A10.11c PE=2 SV=1	409	C	3	0
sp|Q42598|THRC_SCHPO	thrc	514	0	1	1	0	4.1156	4.27821	0	0.194553	0.194553	3.45943	0	38.9105	Threonine synthase OS=Schizosaccharomyces pombe (strain 972 / ATCC 24843) GN=thrc PE=1 SV=1	611	C	6	0
sp|P21565|SRP54_SCHPO	srp54	522	0	1	0	0	4.05253	0	0	0.191571	0	3.45943	3.45943	19.1571	Signal recognition particle 54 kDa protein homolog OS=Schizosaccharomyces pombe (strain 972 / ATCC 24843) GN=srp54 PE=1 SV=1	813	C	1	0
sp|P49777|ABP1_SCHPO	abp1	522	0	1	0	0	4.05253	0	0	0.191571	0	3.45943	3.45943	19.1571	ARS-binding protein 1 OS=Schizosaccharomyces pombe (strain 972 / ATCC 24843) GN=abp1 PE=1 SV=2	760	C	1	0
sp|Q9UTQ7|ARP9_SCHPO	arp9	523	0	1	0	0	4.04478	0	0	0.191205	0	3.45943	3.45943	19.1205	SWI/SNF and RSC complexes subunit arp9 OS=Schizosaccharomyces pombe (strain 972 / ATCC 24843) GN=arp9 PE=1 SV=1	167	C	2	0
sp|O13788|SSR1_SCHPO	ssr1	527	0	1	0	0	4.01408	0	0	0.189753	0	3.45943	3.45943	18.9753	SWI/SNF and RSC complexes subunit ssr1 OS=Schizosaccharomyces pombe (strain 972 / ATCC 24843) GN=ssr1 PE=1 SV=1	812	C	1	0
sp|O74452|SCW1_SCHPO	scw1	561	0	1	0	0	3.7708	0	0	0.178253	0	3.45943	3.45943	17.8253	Cell wall integrity protein scw1 OS=Schizosaccharomyces pombe (strain 972 / ATCC 24843) GN=scw1 PE=1 SV=1	666	C	1	0
sp|Q10134|FEP1_SCHPO	fep1	564	0	1	1	0	3.75074	3.89894	0	0.177305	0.177305	3.45943	0	35.461	Iron-sensing transcription factor 1 OS=Schizosaccharomyces pombe (strain 972 / ATCC 24843) GN=fep1 PE=1 SV=1	733	C	6	0
sp|Q9Y7P6|MUG72_SCHPO	mug72	574	0	1	0	0	3.6854	0	0	0.174216	0	3.45943	3.45943	17.4216	Meiotically up-regulated gene 72 protein OS=Schizosaccharomyces pombe (strain 972 / ATCC 24843) GN=mug72 PE=1 SV=1	511	C	1	0
sp|Q9P7R5|GFH1_SCHPO	gfh1	577	0	1	0	0	3.66624	0	0	0.17331	0	3.45943	3.45943	17.331	Gamma-tubulin complex component gfh1 OS=Schizosaccharomyces pombe (strain 972 / ATCC 24843) GN=gfh1 PE=3 SV=1	701	C	1	0
sp|O74485|CUE3_SCHPO	SPCC1906.02c	581	0	1	0	0	3.641	0	0	0.172117	0	3.45943	3.45943	17.2117	CUE domain-containing protein 3 OS=Schizosaccharomyces pombe (strain 972 / ATCC 24843) GN=SPCC1906.02c PE=1 SV=1	786	C	1	0
sp|Q96WV9|CDK9_SCHPO	cdk9	591	0	1	0	0	3.57939	0	0	0.169205	0	3.45943	3.45943	16.9205	Probable cyclin-dependent kinase 9 OS=Schizosaccharomyces pombe (strain 972 / ATCC 24843) GN=cdk9 PE=1 SV=1	855	C	2	0
sp|O60080|DBP9_SCHPO	dbp9	595	0	1	0	0	3.55533	0	0	0.168067	0	3.45943	3.45943	16.8067	ATP-dependent RNA helicase dbp9 OS=Schizosaccharomyces pombe (strain 972 / ATCC 24843) GN=dbp9 PE=3 SV=1	552	C	1	0
sp|Q09799|KRI1_SCHPO	kri1	598	0	1	2	0	3.53749	7.35452	0	0.167224	0.334448	3.45943	-0.932886	50.1672	Protein kri1 OS=Schizosaccharomyces pombe (strain 972 / ATCC 24843) GN=kri1 PE=1 SV=1	766	C	6	0
sp|O74764|SPB4_SCHPO	spb4	606	0	1	0	0	3.49079	0	0	0.165017	0	3.45943	3.45943	16.5017	ATP-dependent rRNA helicase spb4 OS=Schizosaccharomyces pombe (strain 972 / ATCC 24843) GN=spb4 PE=3 SV=1	563	C	1	0
sp|O94560|YGD1_SCHPO	SPBC1773.01	612	0	1	0	0	3.45657	0	0	0.163399	0	3.45943	3.45943	16.3399	Uncharacterized WD repeat-containing protein C1773.01 OS=Schizosaccharomyces pombe (strain 972 / ATCC 24843) GN=SPBC1773.01 PE=3 SV=1	507	C	1	0
sp|Q9UTE3|SEB1_SCHPO	seb1	620	0	1	0	0	3.41197	0	0	0.16129	0	3.45943	3.45943	16.129	Rpb7-binding protein seb1 OS=Schizosaccharomyces pombe (strain 972 / ATCC 24843) GN=seb1 PE=1 SV=3	200	C	1	0
sp|O14217|TOM70_SCHPO	tom70	625	0	1	0	0	3.38467	0	0	0.16	0	3.45943	3.45943	16	Probable mitochondrial import receptor subunit tom70 OS=Schizosaccharomyces pombe (strain 972 / ATCC 24843) GN=tom70 PE=1 SV=1	829	C	1	0
sp|Q1MTQ1|TEA2_SCHPO	tea2	628	0	1	0	0	3.3685	0	0	0.159236	0	3.45943	3.45943	15.9236	Kinesin-like protein tea2 OS=Schizosaccharomyces pombe (strain 972 / ATCC 24843) GN=tea2 PE=1 SV=1	716	C	1	0
sp|O74879|NOL10_SCHPO	enp2	634	0	1	0	0	3.33662	0	0	0.157729	0	3.45943	3.45943	15.7729	Ribosome biogenesis protein enp2 homolog OS=Schizosaccharomyces pombe (strain 972 / ATCC 24843) GN=enp2 PE=1 SV=1	230	C	3	0
sp|O13870|NOT3_SCHPO	not3	640	0	1	0	0	3.30534	0	0	0.15625	0	3.45943	3.45943	15.625	General negative regulator of transcription subunit 3 OS=Schizosaccharomyces pombe (strain 972 / ATCC 24843) GN=not3 PE=1 SV=2	734	C	1	0
sp|O74319|TAF73_SCHPO	taf73	642	0	1	1	0	3.29505	3.42523	0	0.155763	0.155763	3.45943	0	31.1526	Transcription initiation factor TFIID subunit taf73 OS=Schizosaccharomyces pombe (strain 972 / ATCC 24843) GN=taf73 PE=1 SV=1	697	C	4	0
sp|O13282|TAF5_SCHPO	taf5	643	0	1	0	0	3.28992	0	0	0.155521	0	3.45943	3.45943	15.5521	Transcription initiation factor TFIID subunit 5 OS=Schizosaccharomyces pombe (strain 972 / ATCC 24843) GN=taf5 PE=1 SV=1	827	C	3	0
sp|O42869|YF75_SCHPO	SPAC3G9.05	659	0	1	0	0	3.21004	0	0	0.151745	0	3.45943	3.45943	15.1745	Uncharacterized protein C3G9.05 OS=Schizosaccharomyces pombe (strain 972 / ATCC 24843) GN=SPAC3G9.05 PE=1 SV=1	672	C	1	0
sp|Q10199|IMP2_SCHPO	imp2	670	0	1	0	0	3.15734	0	0	0.149254	0	3.45943	3.45943	14.9254	Septation protein imp2 OS=Schizosaccharomyces pombe (strain 972 / ATCC 24843) GN=imp2 PE=1 SV=1	776	C	1	0
sp|O60135|LCF1_SCHPO	lcf1	676	0	1	1	0	3.12932	3.25296	0	0.147929	0.147929	3.45943	0	29.5858	Long-chain-fatty-acid--CoA ligase 1 OS=Schizosaccharomyces pombe (strain 972 / ATCC 24843) GN=lcf1 PE=3 SV=1	800	C	4	0
sp|Q10342|SDA1_SCHPO	sda1	719	0	1	0	0	2.94217	0	0	0.139082	0	3.45943	3.45943	13.9082	Protein sda1 OS=Schizosaccharomyces pombe (strain 972 / ATCC 24843) GN=sda1 PE=3 SV=2	707	C	1	0
sp|Q9Y7X8|ARP5_SCHPO	arp5	721	0	1	2	0	2.93401	6.09986	0	0.138696	0.277393	3.45943	-0.932886	41.6089	Actin-like protein arp5 OS=Schizosaccharomyces pombe (strain 972 / ATCC 24843) GN=arp5 PE=1 SV=1	690	C	4	0
sp|Q9HDY1|ASE1_SCHPO	ase1	731	0	1	0	0	2.89387	0	0	0.136799	0	3.45943	3.45943	13.6799	Anaphase spindle elongation protein 1 OS=Schizosaccharomyces pombe (strain 972 / ATCC 24843) GN=ase1 PE=1 SV=1	769	C	2	0
sp|O14233|RNA14_SCHPO	rna14	733	0	1	0	0	2.88597	0	0	0.136426	0	3.45943	3.45943	13.6426	mRNA 3'-end-processing protein rna14 OS=Schizosaccharomyces pombe (strain 972 / ATCC 24843) GN=rna14 PE=3 SV=1	841	C	1	0
sp|O13718|VTC2_SCHPO	vtc2	734	0	1	1	0	2.88204	2.99591	0	0.13624	0.13624	3.45943	0	27.248	Vacuolar transporter chaperone 2 OS=Schizosaccharomyces pombe (strain 972 / ATCC 24843) GN=vtc2 PE=1 SV=1	440	C	9	0
sp|Q10432|CCQ1_SCHPO	ccq1	735	0	1	1	0	2.87812	2.99184	0	0.136054	0.136054	3.45943	0	27.2109	Coiled-coil quantitatively-enriched protein 1 OS=Schizosaccharomyces pombe (strain 972 / ATCC 24843) GN=ccq1 PE=1 SV=1	710	C	2	0
sp|O94335|STT3_SCHPO	stt3	752	0	1	1	0	2.81306	2.9242	0	0.132979	0.132979	3.45943	0	26.5957	Dolichyl-diphosphooligosaccharide--protein glycosyltransferase subunit stt3 OS=Schizosaccharomyces pombe (strain 972 / ATCC 24843) GN=stt3 PE=3 SV=1	601	C	6	0
sp|O94533|ELP2_SCHPO	elp2	760	0	1	0	0	2.78345	0	0	0.131579	0	3.45943	3.45943	13.1579	Elongator complex protein 2 OS=Schizosaccharomyces pombe (strain 972 / ATCC 24843) GN=elp2 PE=3 SV=1	464	C	3	0
sp|O59741|YN25_SCHPO	SPBC530.05	762	0	1	0	0	2.77614	0	0	0.131234	0	3.45943	3.45943	13.1234	Uncharacterized transcriptional regulatory protein C530.05 OS=Schizosaccharomyces pombe (strain 972 / ATCC 24843) GN=SPBC530.05 PE=3 SV=2	792	C	2	0
sp|O60132|TEA4_SCHPO	tea4	821	0	1	0	0	2.57664	0	0	0.121803	0	3.45943	3.45943	12.1803	Tip elongation aberrant protein Tea4 OS=Schizosaccharomyces pombe (strain 972 / ATCC 24843) GN=tea4 PE=1 SV=2	499	C	1	0
sp|P87243|RIX1_SCHPO	rix1	828	0	1	1	0	2.55485	2.6558	0	0.120773	0.120773	3.45943	0	24.1546	Pre-rRNA-processing protein rix1 OS=Schizosaccharomyces pombe (strain 972 / ATCC 24843) GN=rix1 PE=1 SV=1	543	C	4	0
sp|O13898|PMT1_SCHPO	ogm1	893	0	1	0	0	2.36889	0	0	0.111982	0	3.45943	3.45943	11.1982	Dolichyl-phosphate-mannose--protein mannosyltransferase 1 OS=Schizosaccharomyces pombe (strain 972 / ATCC 24843) GN=ogm1 PE=1 SV=1	722	C	1	0
sp|O14053|UTP21_SCHPO	SPCC1672.07	902	0	1	0	0	2.34525	0	0	0.110865	0	3.45943	3.45943	11.0865	U3 small nucleolar RNA-associated protein 21 homolog OS=Schizosaccharomyces pombe (strain 972 / ATCC 24843) GN=SPCC1672.07 PE=3 SV=1	810	C	1	0
sp|Q9UUI5|SEC24_SCHPO	sec24	926	0	1	1	0	2.28447	2.37473	0	0.107991	0.107991	3.45943	0	21.5983	Protein transport protein sec24 OS=Schizosaccharomyces pombe (strain 972 / ATCC 24843) GN=sec24 PE=2 SV=1	452	C	3	0
sp|O14081|TPSX_SCHPO	SPAC2E11.16c	944	0	1	0	0	2.24091	0	0	0.105932	0	3.45943	3.45943	10.5932	Putative alpha,alpha-trehalose-phosphate synthase [UDP-forming] 106 kDa subunit OS=Schizosaccharomyces pombe (strain 972 / ATCC 24843) GN=SPAC2E11.16c PE=1 SV=1	708	C	2	0
sp|O13914|SYA_SCHPO	ala1	959	0	1	0	0	2.20586	0	0	0.104275	0	3.45943	3.45943	10.4275	Alanine--tRNA ligase OS=Schizosaccharomyces pombe (strain 972 / ATCC 24843) GN=ala1 PE=1 SV=1	221	C	6	0
sp|Q09878|MET10_SCHPO	SPCC584.01c	1006	0	1	0	0	2.1028	0	0	0.0994036	0	3.45943	3.45943	9.94036	Probable sulfite reductase [NADPH] flavoprotein component OS=Schizosaccharomyces pombe (strain 972 / ATCC 24843) GN=SPCC584.01c PE=3 SV=2	34	C	5	0
sp|Q9P6L9|YKQ7_SCHPO	SPAC688.07c	1038	0	1	2	0	2.03798	4.23699	0	0.0963391	0.192678	3.45943	-0.932886	28.9017	Uncharacterized protein C688.07c OS=Schizosaccharomyces pombe (strain 972 / ATCC 24843) GN=SPAC688.07c PE=1 SV=1	445	C	3	0
sp|O42668|TPR1_SCHPO	tpr1	1039	0	1	0	0	2.03601	0	0	0.0962464	0	3.45943	3.45943	9.62464	Tetratricopeptide repeat protein 1 OS=Schizosaccharomyces pombe (strain 972 / ATCC 24843) GN=tpr1 PE=1 SV=1	727	C	2	0
sp|O14134|ELF1_SCHPO	elf1	1057	0	1	0	0	2.00134	0	0	0.0946074	0	3.45943	3.45943	9.46074	mRNA export factor elf1 OS=Schizosaccharomyces pombe (strain 972 / ATCC 24843) GN=elf1 PE=1 SV=1	460	C	1	0
sp|Q10490|SYLC_SCHPO	lrs1	1111	0	1	0	0	1.90407	0	0	0.090009	0	3.45943	3.45943	9.0009	Putative leucine--tRNA ligase, cytoplasmic OS=Schizosaccharomyces pombe (strain 972 / ATCC 24843) GN=lrs1 PE=1 SV=1	757	C	1	0
sp|O43044|NU120_SCHPO	nup120	1136	0	1	0	0	1.86216	0	0	0.0880282	0	3.45943	3.45943	8.80282	Nucleoporin nup120 OS=Schizosaccharomyces pombe (strain 972 / ATCC 24843) GN=nup120 PE=1 SV=1	820	C	1	0
sp|P87121|TAF2_SCHPO	taf2	1172	0	1	0	0	1.80497	0	0	0.0853242	0	3.45943	3.45943	8.53242	Transcription initiation factor TFIID subunit 2 OS=Schizosaccharomyces pombe (strain 972 / ATCC 24843) GN=taf2 PE=3 SV=3	541	C	1	0
sp|Q9UTN6|SNF21_SCHPO	snf21	1199	0	1	0	0	1.76432	0	0	0.0834028	0	3.45943	3.45943	8.34028	Chromatin structure-remodeling complex subunit snf21 OS=Schizosaccharomyces pombe (strain 972 / ATCC 24843) GN=snf21 PE=1 SV=1	705	C	1	0
sp|O59704|ELP1_SCHPO	iki3	1253	0	1	3	0	1.68828	5.26496	0	0.0798085	0.239425	3.45943	-1.49476	31.9234	Elongator complex protein 1 OS=Schizosaccharomyces pombe (strain 972 / ATCC 24843) GN=iki3 PE=3 SV=1	404	C	9	0
sp|Q10164|RGA2_SCHPO	rga2	1275	0	1	0	0	1.65915	0	0	0.0784314	0	3.45943	3.45943	7.84314	Probable Rho-type GTPase-activating protein 2 OS=Schizosaccharomyces pombe (strain 972 / ATCC 24843) GN=rga2 PE=1 SV=1	818	C	1	0
sp|Q9URX8|NG06_SCHPO	SPAC890.06	1315	0	1	0	0	1.60868	0	0	0.0760456	0	3.45943	3.45943	7.60456	Probable nucleoporin C890.06 OS=Schizosaccharomyces pombe (strain 972 / ATCC 24843) GN=SPAC890.06 PE=3 SV=3	861	C	1	0
sp|O14228|PUR4_SCHPO	ade3	1323	0	1	0	0	1.59896	0	0	0.0755858	0	3.45943	3.45943	7.55858	Probable phosphoribosylformylglycinamidine synthase OS=Schizosaccharomyces pombe (strain 972 / ATCC 24843) GN=ade3 PE=3 SV=1	791	C	2	0
sp|Q09915|SPT6_SCHPO	spt6	1365	0	1	0	0	1.54976	0	0	0.0732601	0	3.45943	3.45943	7.32601	Transcription elongation factor spt6 OS=Schizosaccharomyces pombe (strain 972 / ATCC 24843) GN=spt6 PE=1 SV=2	326	C	0	3
sp|O14299|WIS4_SCHPO	wis4	1401	0	1	0	0	1.50994	0	0	0.0713776	0	3.45943	3.45943	7.13776	MAP kinase kinase kinase wis4 OS=Schizosaccharomyces pombe (strain 972 / ATCC 24843) GN=wis4 PE=3 SV=1	257	C	2	0
sp|P40976|LYS2_SCHPO	lys1	1419	0	1	0	0	1.49078	0	0	0.0704722	0	3.45943	3.45943	7.04722	L-2-aminoadipate reductase OS=Schizosaccharomyces pombe (strain 972 / ATCC 24843) GN=lys1 PE=1 SV=3	759	C	3	0
sp|O60114|YG65_SCHPO	SPBC15C4.05	1428	0	1	1	0	1.48139	1.53992	0	0.070028	0.070028	3.45943	0	14.0056	Uncharacterized helicase C15C4.05 OS=Schizosaccharomyces pombe (strain 972 / ATCC 24843) GN=SPBC15C4.05 PE=3 SV=1	454	C	2	0
sp|O94534|ALP14_SCHPO	alp14	809	1	11	2	3.81126	28.7634	5.43634	0.123609	1.3597	0.247219	3.33498	2.4021	160.692	Spindle pole body component alp14 OS=Schizosaccharomyces pombe (strain 972 / ATCC 24843) GN=alp14 PE=1 SV=1	124	C	19	0
sp|O94267|SPT16_SCHPO	spt16	1019	5	51	49	15.1291	105.875	105.742	0.490677	5.00491	4.80864	3.32475	0.0576003	981.354	FACT complex subunit spt16 OS=Schizosaccharomyces pombe (strain 972 / ATCC 24843) GN=spt16 PE=1 SV=1	195	C	289	0
sp|Q9URY2|ALP7_SCHPO	alp7	474	1	8	4	6.50487	35.7033	18.557	0.21097	1.68776	0.843882	2.88042	0.982298	253.165	Microtubule protein alp7 OS=Schizosaccharomyces pombe (strain 972 / ATCC 24843) GN=alp7 PE=1 SV=1	629	C	16	0
sp|P40231|CSK2A_SCHPO	cka1	332	1	7	4	9.28707	44.6022	26.494	0.301205	2.10843	1.20482	2.69032	0.792195	331.325	Casein kinase II subunit alpha OS=Schizosaccharomyces pombe (strain 972 / ATCC 24843) GN=cka1 PE=2 SV=2	508	C	24	0
sp|P87115|NAT10_SCHPO	nat10	1033	2	10	5	5.96962	20.4784	10.6438	0.193611	0.968054	0.484027	2.26589	0.985786	145.208	RNA cytidine acetyltransferase OS=Schizosaccharomyces pombe (strain 972 / ATCC 24843) GN=nat10 PE=1 SV=1	178	C	24	0
sp|Q96WV5|COPA_SCHPO	SPBPJ4664.04	1207	1	5	4	2.55452	8.76313	7.28749	0.08285	0.41425	0.3314	2.21299	0.314873	74.565	Putative coatomer subunit alpha OS=Schizosaccharomyces pombe (strain 972 / ATCC 24843) GN=SPBPJ4664.04 PE=1 SV=1	129	C	31	0
sp|O59810|VGL1_SCHPO	vgl1	1291	2	9	4	4.77662	14.7473	6.81332	0.154919	0.697134	0.309837	2.11548	1.15024	100.697	Vigilin 1 OS=Schizosaccharomyces pombe (strain 972 / ATCC 24843) GN=vgl1 PE=1 SV=2	343	C	32	0
sp|Q9UT21|YFY7_SCHPO	SPAC9.07c	366	2	8	5	16.8487	46.2387	30.041	0.546448	2.18579	1.36612	1.94753	0.667425	355.191	Uncharacterized GTP-binding protein C9.07c OS=Schizosaccharomyces pombe (strain 972 / ATCC 24843) GN=SPAC9.07c PE=2 SV=1	358	C	37	0
sp|Q9UTG4|RS26B_SCHPO	rps2602	119	1	4	1	25.9102	71.1065	18.479	0.840336	3.36134	0.840336	1.89812	1.89812	420.168	40S ribosomal protein S26-B OS=Schizosaccharomyces pombe (strain 972 / ATCC 24843) GN=rps2602 PE=3 SV=1	272	C	12	0
sp|Q9Y6Z9|SOU1_SCHPO	sou1	255	1	4	3	12.0914	33.1831	25.8706	0.392157	1.56863	1.17647	1.89812	0.403356	274.51	Sorbose reductase sou1 OS=Schizosaccharomyces pombe (strain 972 / ATCC 24843) GN=sou1 PE=3 SV=1	57	C	16	0
sp|O74484|MPG1_SCHPO	mpg1	363	1	4	5	8.49396	23.3104	30.2893	0.275482	1.10193	1.37741	1.89812	-0.314873	247.934	Mannose-1-phosphate guanyltransferase OS=Schizosaccharomyces pombe (strain 972 / ATCC 24843) GN=mpg1 PE=2 SV=1	155	C	24	0
sp|O59797|YCO6_SCHPO	SPCC364.06	393	1	4	2	7.84557	21.531	11.1908	0.254453	1.01781	0.508906	1.89812	0.965235	152.672	Putative nucleosome assembly protein C364.06 OS=Schizosaccharomyces pombe (strain 972 / ATCC 24843) GN=SPCC364.06 PE=1 SV=1	189	C	17	0
sp|O60060|CARA_SCHPO	arg5	415	1	4	2	7.42966	20.3896	10.5976	0.240964	0.963855	0.481928	1.89812	0.965235	144.578	Carbamoyl-phosphate synthase arginine-specific small chain OS=Schizosaccharomyces pombe (strain 972 / ATCC 24843) GN=arg5 PE=3 SV=1	133	C	18	0
sp|O14370|BCA1_SCHPO	eca39	427	1	4	3	7.22086	19.8166	15.4496	0.234192	0.936768	0.702576	1.89812	0.403356	163.934	Branched-chain-amino-acid aminotransferase, mitochondrial OS=Schizosaccharomyces pombe (strain 972 / ATCC 24843) GN=eca39 PE=1 SV=3	359	C	17	0
sp|P78963|SKB1_SCHPO	skb1	645	1	4	4	4.78032	13.1189	13.6372	0.155039	0.620155	0.620155	1.89812	0	124.031	Protein arginine N-methyltransferase skb1 OS=Schizosaccharomyces pombe (strain 972 / ATCC 24843) GN=skb1 PE=1 SV=2	569	C	12	0
sp|P31209|PABP_SCHPO	pab1	653	1	4	4	4.72176	12.9582	13.4701	0.153139	0.612557	0.612557	1.89812	0	122.511	Polyadenylate-binding protein, cytoplasmic and nuclear OS=Schizosaccharomyces pombe (strain 972 / ATCC 24843) GN=pab1 PE=1 SV=2	45	C	17	0
sp|P31318|ARG56_SCHPO	arg11	885	1	4	2	3.48396	9.56122	4.96949	0.112994	0.451977	0.225989	1.89812	0.965235	67.7966	Protein arg11, mitochondrial OS=Schizosaccharomyces pombe (strain 972 / ATCC 24843) GN=arg11 PE=3 SV=2	31	C	11	0
sp|P87140|COPG_SCHPO	sec21	905	1	4	2	3.40697	9.34992	4.85967	0.110497	0.441989	0.220994	1.89812	0.965235	66.2983	Probable coatomer subunit gamma OS=Schizosaccharomyces pombe (strain 972 / ATCC 24843) GN=sec21 PE=1 SV=1	589	C	17	0
sp|Q9UUG0|FAS1_SCHPO	fas1	2073	6	22	21	8.92419	22.4502	22.2764	0.289436	1.06126	1.01302	1.85717	0.0668034	207.429	Fatty acid synthase subunit beta OS=Schizosaccharomyces pombe (strain 972 / ATCC 24843) GN=fas1 PE=1 SV=1	111	C	86	0
sp|Q10357|CCS1_SCHPO	ccs1	297	2	7	4	20.763	49.8584	29.6162	0.673401	2.3569	1.3468	1.75743	0.792195	370.37	Superoxide dismutase 1 copper chaperone OS=Schizosaccharomyces pombe (strain 972 / ATCC 24843) GN=ccs1 PE=3 SV=1	382	C	27	0
sp|O43007|C1TM_SCHPO	ade9	972	3	10	12	9.51638	21.7636	27.1481	0.308642	1.02881	1.23457	1.70402	-0.260652	226.337	C-1-tetrahydrofolate synthase, mitochondrial OS=Schizosaccharomyces pombe (strain 972 / ATCC 24843) GN=ade9 PE=3 SV=3	251	C	38	0
sp|Q9Y7U7|SND1_SCHPO	snd1	878	4	13	9	14.047	31.3217	22.541	0.455581	1.48064	1.02506	1.67587	0.525628	250.569	Staphylococcal nuclease domain-containing protein 1 OS=Schizosaccharomyces pombe (strain 972 / ATCC 24843) GN=snd1 PE=1 SV=1	325	C	45	0
sp|O74752|MAS5_SCHPO	mas5	407	2	6	2	15.1514	31.1855	10.8059	0.4914	1.4742	0.4914	1.53842	1.53842	196.56	Mitochondrial protein import protein mas5 OS=Schizosaccharomyces pombe (strain 972 / ATCC 24843) GN=mas5 PE=3 SV=1	174	C	27	0
sp|Q9Y7I8|ZUO1_SCHPO	zuo1	442	2	6	3	13.9516	28.7161	14.9253	0.452489	1.35747	0.678733	1.53842	0.976541	203.62	Zuotin OS=Schizosaccharomyces pombe (strain 972 / ATCC 24843) GN=zuo1 PE=1 SV=2	6	C	28	0
sp|Q9Y7Z1|NOP16_SCHPO	nop16	209	1	3	3	14.7527	30.3649	31.5646	0.478469	1.43541	1.43541	1.49476	0	287.081	Nucleolar protein 16 OS=Schizosaccharomyces pombe (strain 972 / ATCC 24843) GN=nop16 PE=3 SV=1	612	C	11	0
sp|P28748|SPI1_SCHPO	spi1	216	1	3	3	14.2746	29.3808	30.5417	0.462963	1.38889	1.38889	1.49476	0	277.778	GTP-binding nuclear protein spi1 OS=Schizosaccharomyces pombe (strain 972 / ATCC 24843) GN=spi1 PE=1 SV=1	724	C	13	0
sp|P42657|RAD25_SCHPO	rad25	270	1	3	2	11.4197	23.5047	16.2889	0.37037	1.11111	0.740741	1.49476	0.561879	185.185	DNA damage checkpoint protein rad25 OS=Schizosaccharomyces pombe (strain 972 / ATCC 24843) GN=rad25 PE=1 SV=1	21	C	9	0
sp|Q09188|ADT_SCHPO	anc1	322	1	3	3	9.57549	19.7089	20.4876	0.310559	0.931677	0.931677	1.49476	0	186.335	ADP,ATP carrier protein OS=Schizosaccharomyces pombe (strain 972 / ATCC 24843) GN=anc1 PE=2 SV=1	503	C	12	0
sp|Q09694|LYS1_SCHPO	lys3	368	1	3	2	8.37855	17.2453	11.9511	0.271739	0.815217	0.543478	1.49476	0.561879	135.87	Saccharopine dehydrogenase [NAD(+), L-lysine-forming] OS=Schizosaccharomyces pombe (strain 972 / ATCC 24843) GN=lys3 PE=1 SV=2	531	C	10	0
sp|P24487|ATPA_SCHPO	atp1	536	1	3	3	5.75244	11.84	12.3078	0.186567	0.559701	0.559701	1.49476	0	111.94	ATP synthase subunit alpha, mitochondrial OS=Schizosaccharomyces pombe (strain 972 / ATCC 24843) GN=atp1 PE=3 SV=1	18	C	17	0
sp|Q9P772|GUAA_SCHPO	gua1	539	1	3	3	5.72042	11.7741	12.2393	0.185529	0.556586	0.556586	1.49476	0	111.317	GMP synthase [glutamine-hydrolyzing] OS=Schizosaccharomyces pombe (strain 972 / ATCC 24843) GN=gua1 PE=3 SV=1	401	C	15	0
sp|O94501|TCPA_SCHPO	cct1	556	1	3	2	5.54552	11.4141	7.91007	0.179856	0.539568	0.359712	1.49476	0.561879	89.9281	T-complex protein 1 subunit alpha OS=Schizosaccharomyces pombe (strain 972 / ATCC 24843) GN=cct1 PE=3 SV=1	557	C	10	0
sp|O94634|THDH_SCHPO	SPBC1677.03c	600	1	3	4	5.13885	10.5771	14.66	0.166667	0.5	0.666667	1.49476	-0.403356	116.667	Threonine dehydratase, mitochondrial OS=Schizosaccharomyces pombe (strain 972 / ATCC 24843) GN=SPBC1677.03c PE=3 SV=1	214	C	16	0
sp|Q10289|FAS2_SCHPO	fas2	1842	9	22	24	15.065	25.2656	28.6515	0.488599	1.19435	1.30293	1.28011	-0.124987	249.729	Fatty acid synthase subunit alpha OS=Schizosaccharomyces pombe (strain 972 / ATCC 24843) GN=fas2 PE=1 SV=2	148	C	105	0
sp|P0C016|RS27A_SCHPO	ubi3	150	2	5	5	41.1108	70.514	73.3	1.33333	3.33333	3.33333	1.28011	0	666.667	Ubiquitin-40S ribosomal protein S27a OS=Schizosaccharomyces pombe (strain 972 / ATCC 24843) GN=ubi3 PE=1 SV=2	387	C	0	30
sp|P18869|LEU3_SCHPO	leu1	371	2	5	3	16.6216	28.5097	17.7817	0.539084	1.34771	0.808625	1.28011	0.718229	215.633	3-isopropylmalate dehydrogenase OS=Schizosaccharomyces pombe (strain 972 / ATCC 24843) GN=leu1 PE=1 SV=1	266	C	26	0
sp|O14254|IDHP_SCHPO	idp1	439	2	5	2	14.047	24.0936	10.0182	0.455581	1.13895	0.455581	1.28011	1.28011	159.453	Probable isocitrate dehydrogenase [NADP], mitochondrial OS=Schizosaccharomyces pombe (strain 972 / ATCC 24843) GN=idp1 PE=3 SV=2	265	C	45	0
sp|O14344|IMDH_SCHPO	gua1	524	2	5	4	11.7684	20.1853	16.7863	0.381679	0.954198	0.763359	1.28011	0.314873	171.756	Inosine-5'-monophosphate dehydrogenase OS=Schizosaccharomyces pombe (strain 972 / ATCC 24843) GN=gua1 PE=2 SV=1	250	C	21	0
sp|O42937|COPB2_SCHPO	sec27	796	2	5	4	7.74701	13.2878	11.0503	0.251256	0.628141	0.502513	1.28011	0.314873	113.065	Probable coatomer subunit beta' OS=Schizosaccharomyces pombe (strain 972 / ATCC 24843) GN=sec27 PE=3 SV=2	172	C	26	0
sp|P87048|RPN1_SCHPO	rpn1	891	2	5	3	6.92101	11.871	7.40404	0.224467	0.561167	0.3367	1.28011	0.718229	89.7868	26S proteasome regulatory subunit rpn1 OS=Schizosaccharomyces pombe (strain 972 / ATCC 24843) GN=rpn1 PE=1 SV=2	385	C	28	0
sp|O94313|CARB_SCHPO	arg4	1160	2	5	2	5.31605	9.11819	3.79138	0.172414	0.431034	0.172414	1.28011	1.28011	60.3448	Carbamoyl-phosphate synthase arginine-specific large chain OS=Schizosaccharomyces pombe (strain 972 / ATCC 24843) GN=arg4 PE=3 SV=1	49	C	13	5
sp|P41887|HSP90_SCHPO	swo1	704	9	21	18	39.4173	63.102	56.2244	1.27841	2.98295	2.55682	1.2133	0.221253	553.977	Heat shock protein 90 homolog OS=Schizosaccharomyces pombe (strain 972 / ATCC 24843) GN=swo1 PE=1 SV=2	119	C	124	0
sp|O74341|TCPG_SCHPO	cct3	528	3	7	6	17.5188	28.0453	24.9886	0.568182	1.32576	1.13636	1.19555	0.21901	246.212	T-complex protein 1 subunit gamma OS=Schizosaccharomyces pombe (strain 972 / ATCC 24843) GN=cct3 PE=1 SV=1	217	C	34	0
sp|O13775|SYEC_SCHPO	gus1	716	3	7	4	12.9189	20.6815	12.2849	0.418994	0.977654	0.558659	1.19555	0.792195	153.631	Probable glutamate--tRNA ligase, cytoplasmic OS=Schizosaccharomyces pombe (strain 972 / ATCC 24843) GN=gus1 PE=1 SV=1	12	C	29	0
sp|O13956|TSR1_SCHPO	tsr1	783	3	7	3	11.8134	18.9118	8.42529	0.383142	0.893997	0.383142	1.19555	1.19555	127.714	Ribosome biogenesis protein tsr1 OS=Schizosaccharomyces pombe (strain 972 / ATCC 24843) GN=tsr1 PE=3 SV=1	366	C	25	0
sp|O42938|PFKA_SCHPO	pfk1	942	17	37	32	55.6436	83.0897	74.7006	1.80467	3.92781	3.39703	1.11742	0.208846	732.484	ATP-dependent 6-phosphofructokinase OS=Schizosaccharomyces pombe (strain 972 / ATCC 24843) GN=pfk1 PE=1 SV=1	66	C	210	0
sp|P41831|KPR1_SCHPO	SPAC4A8.14	409	8	16	16	60.3092	82.7548	86.0245	1.95599	3.91198	3.91198	0.991067	0	782.396	Ribose-phosphate pyrophosphokinase 1 OS=Schizosaccharomyces pombe (strain 972 / ATCC 24843) GN=SPAC4A8.14 PE=3 SV=1	407	C	98	0
sp|Q10251|IF2P_SCHPO	SPAC56F8.03	1079	6	12	17	17.1454	23.5264	34.646	0.55607	1.11214	1.57553	0.988126	-0.498989	268.767	Eukaryotic translation initiation factor 5B OS=Schizosaccharomyces pombe (strain 972 / ATCC 24843) GN=SPAC56F8.03 PE=1 SV=1	157	C	68	0
sp|P41836|PRS8_SCHPO	let1	403	3	6	5	22.9527	31.4951	27.2829	0.744417	1.48883	1.24069	0.976541	0.258312	272.953	26S protease regulatory subunit 8 homolog OS=Schizosaccharomyces pombe (strain 972 / ATCC 24843) GN=let1 PE=3 SV=1	332	C	40	3
sp|O43024|YGVA_SCHPO	SPBC354.10	963	3	6	2	9.60532	13.1802	4.56698	0.311526	0.623053	0.207684	0.976541	1.53842	83.0737	CUE domain-containing protein C354.10 OS=Schizosaccharomyces pombe (strain 972 / ATCC 24843) GN=SPBC354.10 PE=1 SV=1	82	C	14	0
sp|Q9UUC1|RL21A_SCHPO	rpl2101	160	2	4	4	38.5414	52.8855	54.975	1.25	2.5	2.5	0.965235	0	500	60S ribosomal protein L21-A OS=Schizosaccharomyces pombe (strain 972 / ATCC 24843) GN=rpl2101 PE=3 SV=1	105	C	7	0
sp|O42706|RL21B_SCHPO	rpl2102	160	2	4	5	38.5414	52.8855	68.7188	1.25	2.5	3.125	0.965235	-0.314873	562.5	60S ribosomal protein L21-B OS=Schizosaccharomyces pombe (strain 972 / ATCC 24843) GN=rpl2102 PE=2 SV=2	105	C	10	14
sp|Q09191|RPAB1_SCHPO	rpb5	210	2	4	2	29.3648	40.2937	20.9429	0.952381	1.90476	0.952381	0.965235	0.965235	285.714	DNA-directed RNA polymerases I, II, and III subunit RPABC1 OS=Schizosaccharomyces pombe (strain 972 / ATCC 24843) GN=rpb5 PE=1 SV=1	525	C	15	0
sp|Q10175|FKBPH_SCHPO	SPAC27F1.06c	362	2	4	1	17.0349	23.3748	6.07459	0.552486	1.10497	0.276243	0.965235	1.89812	138.122	Probable peptidyl-prolyl cis-trans isomerase C27F1.06c OS=Schizosaccharomyces pombe (strain 972 / ATCC 24843) GN=SPAC27F1.06c PE=1 SV=1	533	C	8	0
sp|O13940|GLY1_SCHPO	gly1	376	2	4	3	16.4006	22.5045	17.5452	0.531915	1.06383	0.797872	0.965235	0.403356	186.17	Probable low-specificity L-threonine aldolase OS=Schizosaccharomyces pombe (strain 972 / ATCC 24843) GN=gly1 PE=3 SV=1	468	C	36	0
sp|Q9P6K0|YLA3_SCHPO	SPAC1527.03	475	2	4	3	12.9824	17.8141	13.8884	0.421053	0.842105	0.631579	0.965235	0.403356	147.368	Uncharacterized HTH La-type RNA-binding protein C1527.03 OS=Schizosaccharomyces pombe (strain 972 / ATCC 24843) GN=SPAC1527.03 PE=1 SV=1	392	C	14	0
sp|P31406|VATA_SCHPO	vma1	619	2	4	5	9.96222	13.6699	17.7625	0.323102	0.646204	0.807754	0.965235	-0.314873	145.396	V-type proton ATPase catalytic subunit A OS=Schizosaccharomyces pombe (strain 972 / ATCC 24843) GN=vma1 PE=3 SV=1	19	C	20	0
sp|Q1K9C2|MET5_SCHPO	sir1	1473	2	4	4	4.18643	5.74452	5.97149	0.135777	0.271555	0.271555	0.965235	0	54.3109	Sulfite reductase [NADPH] subunit beta OS=Schizosaccharomyces pombe (strain 972 / ATCC 24843) GN=sir1 PE=3 SV=1	149	C	27	0
sp|Q9C102|GLT1_SCHPO	glt1	2111	2	4	5	2.92118	4.00837	5.20843	0.0947418	0.189484	0.236855	0.965235	-0.314873	42.6338	Putative glutamate synthase [NADPH] OS=Schizosaccharomyces pombe (strain 972 / ATCC 24843) GN=glt1 PE=2 SV=1	37	C	29	0
sp|O74330|RS27_SCHPO	rps27	83	1	2	2	37.1483	50.974	52.988	1.20482	2.40964	2.40964	0.932886	0	481.928	40S ribosomal protein S27 OS=Schizosaccharomyces pombe (strain 972 / ATCC 24843) GN=rps27 PE=3 SV=1	711	C	13	0
sp|Q9UUC6|SMD3_SCHPO	smd3	97	1	2	1	31.7867	43.6169	22.6701	1.03093	2.06186	1.03093	0.932886	0.932886	309.278	Small nuclear ribonucleoprotein Sm D3 OS=Schizosaccharomyces pombe (strain 972 / ATCC 24843) GN=smd3 PE=1 SV=1	430	C	5	0
sp|Q9UTP0|RL30B_SCHPO	rpl3002	117	1	2	2	26.3531	36.161	37.5897	0.854701	1.7094	1.7094	0.932886	0	341.88	60S ribosomal protein L30-2 OS=Schizosaccharomyces pombe (strain 972 / ATCC 24843) GN=rpl3002 PE=3 SV=1	625	C	10	0
sp|Q9P370|BUD20_SCHPO	bud20	124	1	2	1	24.8654	34.1197	17.7339	0.806452	1.6129	0.806452	0.932886	0.932886	241.935	Zinc finger protein bud20 OS=Schizosaccharomyces pombe (strain 972 / ATCC 24843) GN=bud20 PE=3 SV=1	725	C	9	0
sp|O74690|SNU13_SCHPO	snu13	125	1	2	2	24.6665	33.8467	35.184	0.8	1.6	1.6	0.932886	0	320	13 kDa ribonucleoprotein-associated protein OS=Schizosaccharomyces pombe (strain 972 / ATCC 24843) GN=snu13 PE=3 SV=1	74	C	13	0
sp|O59678|RRS1_SCHPO	SPBC29A3.16	166	1	2	4	18.5741	25.487	52.988	0.60241	1.20482	2.40964	0.932886	-0.965235	361.446	Ribosome biogenesis regulatory protein homolog OS=Schizosaccharomyces pombe (strain 972 / ATCC 24843) GN=SPBC29A3.16 PE=1 SV=1	381	C	12	0
sp|Q9USJ9|MNP1_SCHPO	mrpl12	173	1	2	0	17.8226	24.4557	0	0.578035	1.15607	0	0.932886	4.39232	115.607	54S ribosomal protein L12, mitochondrial OS=Schizosaccharomyces pombe (strain 972 / ATCC 24843) GN=mrpl12 PE=3 SV=2	675	C	3	0
sp|Q01475|SAR1_SCHPO	sar1	190	1	2	2	16.2279	22.2676	23.1474	0.526316	1.05263	1.05263	0.932886	0	210.526	Small COPII coat GTPase sar1 OS=Schizosaccharomyces pombe (strain 972 / ATCC 24843) GN=sar1 PE=1 SV=1	559	C	10	0
sp|O94436|TAF14_SCHPO	tfg3	241	1	2	2	12.7938	17.5553	18.249	0.414938	0.829876	0.829876	0.932886	0	165.975	Transcription initiation factor TFIID subunit 14 OS=Schizosaccharomyces pombe (strain 972 / ATCC 24843) GN=tfg3 PE=1 SV=1	162	C	9	0
sp|O94444|RPN10_SCHPO	rpn10	243	1	2	0	12.6885	17.4109	0	0.411523	0.823045	0	0.932886	4.39232	82.3045	26S proteasome regulatory subunit rpn10 OS=Schizosaccharomyces pombe (strain 972 / ATCC 24843) GN=rpn10 PE=1 SV=1	419	C	4	0
sp|O94517|PSA1_SCHPO	SPBC646.16	244	1	2	1	12.6365	17.3395	9.01229	0.409836	0.819672	0.409836	0.932886	0.932886	122.951	Probable proteasome subunit alpha type-1 OS=Schizosaccharomyces pombe (strain 972 / ATCC 24843) GN=SPBC646.16 PE=3 SV=1	72	C	6	0
sp|O59770|PSA7_SCHPO	pre10	253	1	2	1	12.187	16.7227	8.6917	0.395257	0.790514	0.395257	0.932886	0.932886	118.577	Probable proteasome subunit alpha type-7 OS=Schizosaccharomyces pombe (strain 972 / ATCC 24843) GN=pre10 PE=1 SV=1	278	C	6	0
sp|Q9UUM7|HOB3_SCHPO	hob3	264	1	2	3	11.6792	16.0259	24.9886	0.378788	0.757576	1.13636	0.932886	-0.561879	189.394	Protein hob3 OS=Schizosaccharomyces pombe (strain 972 / ATCC 24843) GN=hob3 PE=1 SV=1	535	C	8	0
sp|P87128|EIF3J_SCHPO	SPAC3A12.13c	274	1	2	1	11.2529	15.441	8.02555	0.364964	0.729927	0.364964	0.932886	0.932886	109.489	Probable eukaryotic translation initiation factor 3 subunit J OS=Schizosaccharomyces pombe (strain 972 / ATCC 24843) GN=SPAC3A12.13c PE=1 SV=2	41	C	10	0
sp|O74978|YQL5_SCHPO	SPCC1827.05c	276	1	2	2	11.1714	15.3291	15.9348	0.362319	0.724638	0.724638	0.932886	0	144.928	Uncharacterized RNA-binding protein C1827.05c OS=Schizosaccharomyces pombe (strain 972 / ATCC 24843) GN=SPCC1827.05c PE=3 SV=1	355	C	9	0
sp|P19117|IPYR_SCHPO	ppa1	289	1	2	2	10.6689	14.6396	15.218	0.346021	0.692042	0.692042	0.932886	0	138.408	Inorganic pyrophosphatase OS=Schizosaccharomyces pombe (strain 972 / ATCC 24843) GN=ppa1 PE=3 SV=2	674	C	11	0
sp|Q9USV4|MEP33_SCHPO	mep33	292	1	2	1	10.5593	14.4892	7.53082	0.342466	0.684932	0.342466	0.932886	0.932886	102.74	mRNA export protein 33 OS=Schizosaccharomyces pombe (strain 972 / ATCC 24843) GN=mep33 PE=2 SV=1	536	C	9	0
sp|O13802|EBP2_SCHPO	ebp2	333	1	2	2	9.25918	12.7052	13.2072	0.3003	0.600601	0.600601	0.932886	0	120.12	Probable rRNA-processing protein ebp2 OS=Schizosaccharomyces pombe (strain 972 / ATCC 24843) GN=ebp2 PE=1 SV=1	632	C	6	0
sp|O74960|PIL1_SCHPO	pil1	351	1	2	2	8.78435	12.0537	12.5299	0.2849	0.569801	0.569801	0.932886	0	113.96	Probable sphingolipid long chain base-responsive protein pil1 OS=Schizosaccharomyces pombe (strain 972 / ATCC 24843) GN=pil1 PE=1 SV=1	540	C	13	0
sp|P78780|DHAS_SCHPO	SPCC1827.06c	357	1	2	1	8.63672	11.8511	6.15966	0.280112	0.560224	0.280112	0.932886	0.932886	84.0336	Probable aspartate-semialdehyde dehydrogenase OS=Schizosaccharomyces pombe (strain 972 / ATCC 24843) GN=SPCC1827.06c PE=1 SV=2	396	C	6	0
sp|O14307|TRM61_SCHPO	cpd1	364	1	2	3	8.47063	11.6232	18.1236	0.274725	0.549451	0.824176	0.932886	-0.561879	137.363	tRNA (adenine(58)-N(1))-methyltransferase catalytic subunit trm61 OS=Schizosaccharomyces pombe (strain 972 / ATCC 24843) GN=cpd1 PE=3 SV=1	606	C	12	0
sp|Q10191|LTV1_SCHPO	ltv1	386	1	2	3	7.98784	10.9607	17.0907	0.259067	0.518135	0.777202	0.932886	-0.561879	129.534	Protein LTV1 OS=Schizosaccharomyces pombe (strain 972 / ATCC 24843) GN=ltv1 PE=1 SV=1	718	C	12	0
sp|Q9UTK0|NOB1_SCHPO	nob1	388	1	2	1	7.94667	10.9042	5.66753	0.257732	0.515464	0.257732	0.932886	0.932886	77.3196	20S-pre-rRNA D-site endonuclease nob1 OS=Schizosaccharomyces pombe (strain 972 / ATCC 24843) GN=nob1 PE=3 SV=1	715	C	5	0
sp|Q10335|RPN7_SCHPO	rpn7	409	1	2	1	7.53865	10.3443	5.37653	0.244499	0.488998	0.244499	0.932886	0.932886	73.3496	Probable 26S proteasome regulatory subunit rpn7 OS=Schizosaccharomyces pombe (strain 972 / ATCC 24843) GN=rpn7 PE=2 SV=1	145	C	4	0
sp|O94260|G3BP_SCHPO	nxt3	434	1	2	4	7.1044	9.74848	20.2673	0.230415	0.460829	0.921659	0.932886	-0.965235	138.249	Putative G3BP-like protein OS=Schizosaccharomyces pombe (strain 972 / ATCC 24843) GN=nxt3 PE=1 SV=1	433	C	15	0
sp|Q10272|IPI3_SCHPO	crb3	446	1	2	3	6.91325	9.48619	14.7915	0.224215	0.44843	0.672646	0.932886	-0.561879	112.108	Pre-rRNA-processing protein crb3/ipi3 OS=Schizosaccharomyces pombe (strain 972 / ATCC 24843) GN=crb3 PE=1 SV=1	602	C	11	0
sp|Q09817|NMD3_SCHPO	nmd3	498	1	2	4	6.19138	8.49566	17.6627	0.200803	0.401606	0.803213	0.932886	-0.965235	120.482	60S ribosomal export protein nmd3 OS=Schizosaccharomyces pombe (strain 972 / ATCC 24843) GN=nmd3 PE=3 SV=1	518	C	17	0
sp|O59736|LEU1_SCHPO	leu3	584	1	2	1	5.27964	7.24459	3.76541	0.171233	0.342466	0.171233	0.932886	0.932886	51.3699	2-isopropylmalate synthase OS=Schizosaccharomyces pombe (strain 972 / ATCC 24843) GN=leu3 PE=3 SV=2	337	C	10	0
sp|O42644|PYRG_SCHPO	ura7	600	1	2	1	5.13885	7.0514	3.665	0.166667	0.333333	0.166667	0.932886	0.932886	50	CTP synthase OS=Schizosaccharomyces pombe (strain 972 / ATCC 24843) GN=ura7 PE=3 SV=1	528	C	5	0
sp|Q76PD2|HEL2_SCHPO	SPCC1223.01	732	1	2	2	4.21217	5.77983	6.0082	0.136612	0.273224	0.273224	0.932886	0	54.6448	E3 ubiquitin-protein ligase hel2 OS=Schizosaccharomyces pombe (strain 972 / ATCC 24843) GN=SPCC1223.01 PE=1 SV=2	248	C	6	0
sp|O75005|SYV_SCHPO	vas2	980	1	2	0	3.14623	4.31718	0	0.102041	0.204082	0	0.932886	4.39232	20.4082	Valine--tRNA ligase OS=Schizosaccharomyces pombe (strain 972 / ATCC 24843) GN=vas2 PE=3 SV=1	305	C	3	0
sp|O94316|SN114_SCHPO	cwf10	984	1	2	1	3.13344	4.29963	2.23476	0.101626	0.203252	0.101626	0.932886	0.932886	30.4878	Pre-mRNA-splicing factor cwf10 OS=Schizosaccharomyces pombe (strain 972 / ATCC 24843) GN=cwf10 PE=1 SV=2	71	C	1	0
sp|Q9USN8|RQC2_SCHPO	mtr1	1021	1	2	1	3.01989	4.14382	2.15377	0.0979432	0.195886	0.0979432	0.932886	0.932886	29.383	Ribosome quality control complex subunit 2 OS=Schizosaccharomyces pombe (strain 972 / ATCC 24843) GN=mtr1 PE=1 SV=2	634	C	5	0
sp|O13637|SEC31_SCHPO	sec31	1224	1	2	1	2.51904	3.45657	1.79657	0.0816993	0.163399	0.0816993	0.932886	0.932886	24.5098	Protein transport protein sec31 OS=Schizosaccharomyces pombe (strain 972 / ATCC 24843) GN=sec31 PE=1 SV=1	20	C	6	0
sp|Q9P7R0|ARO1_SCHPO	aro1	1573	1	2	0	1.96014	2.68966	0	0.0635728	0.127146	0	0.932886	4.39232	12.7146	Pentafunctional AROM polypeptide OS=Schizosaccharomyces pombe (strain 972 / ATCC 24843) GN=aro1 PE=3 SV=1	417	C	6	0
sp|O59816|ODP2_SCHPO	lat1	483	9	17	13	57.4529	74.4558	59.1863	1.86335	3.51967	2.69151	0.910058	0.38443	621.118	Dihydrolipoyllysine-residue acetyltransferase component of pyruvate dehydrogenase complex, mitochondrial OS=Schizosaccharomyces pombe (strain 972 / ATCC 24843) GN=lat1 PE=3 SV=1	13	C	93	0
sp|Q10104|GLYM_SCHPO	shm2	488	5	9	7	31.5913	39.0139	31.543	1.02459	1.84426	1.43443	0.835369	0.358048	327.869	Serine hydroxymethyltransferase, mitochondrial OS=Schizosaccharomyces pombe (strain 972 / ATCC 24843) GN=shm2 PE=3 SV=2	126	C	42	0
sp|O42943|YBP8_SCHPO	SPBC16H5.08c	618	5	9	6	24.9459	30.8071	21.3495	0.809061	1.45631	0.970874	0.835369	0.577057	242.718	Uncharacterized ABC transporter ATP-binding protein C16H5.08c OS=Schizosaccharomyces pombe (strain 972 / ATCC 24843) GN=SPBC16H5.08c PE=1 SV=1	16	C	43	0
sp|Q9UUF2|SYMC_SCHPO	rar1	782	5	9	3	19.7142	24.3463	8.43606	0.639386	1.1509	0.383632	0.835369	1.5536	153.453	Probable methionine--tRNA ligase, cytoplasmic OS=Schizosaccharomyces pombe (strain 972 / ATCC 24843) GN=rar1 PE=3 SV=1	277	C	33	0
sp|Q8WZJ7|C1TC_SCHPO	SPBC839.16	937	5	9	7	16.4531	20.3189	16.428	0.533618	0.960512	0.747065	0.835369	0.358048	170.758	C-1-tetrahydrofolate synthase, cytoplasmic OS=Schizosaccharomyces pombe (strain 972 / ATCC 24843) GN=SPBC839.16 PE=3 SV=1	249	C	59	0
sp|Q10161|CLH_SCHPO	chc1	1666	5	9	8	9.25363	11.4278	10.5594	0.30012	0.540216	0.480192	0.835369	0.167945	102.041	Probable clathrin heavy chain OS=Schizosaccharomyces pombe (strain 972 / ATCC 24843) GN=chc1 PE=1 SV=1	30	C	49	0
sp|P78820|ACAC_SCHPO	cut6	2280	5	9	8	6.76164	8.35034	7.71579	0.219298	0.394737	0.350877	0.835369	0.167945	74.5614	Acetyl-CoA carboxylase OS=Schizosaccharomyces pombe (strain 972 / ATCC 24843) GN=cut6 PE=1 SV=2	102	C	57	0
sp|O00087|DLDH_SCHPO	dld1	511	8	14	13	48.271	57.9567	55.9432	1.56556	2.73973	2.54403	0.799701	0.106128	528.376	Dihydrolipoyl dehydrogenase, mitochondrial OS=Schizosaccharomyces pombe (strain 972 / ATCC 24843) GN=dld1 PE=2 SV=2	43	C	84	0
sp|O43060|EIF3F_SCHPO	eif3f	302	4	7	9	40.8385	49.0329	65.5331	1.3245	2.31788	2.98013	0.792195	-0.358048	529.801	Eukaryotic translation initiation factor 3 subunit F OS=Schizosaccharomyces pombe (strain 972 / ATCC 24843) GN=eif3f PE=1 SV=1	549	C	47	0
sp|P78937|MET3_SCHPO	sua1	490	4	7	7	25.1699	30.2203	31.4143	0.816327	1.42857	1.42857	0.792195	0	285.714	Sulfate adenylyltransferase OS=Schizosaccharomyces pombe (strain 972 / ATCC 24843) GN=sua1 PE=1 SV=2	80	C	40	0
sp|O13907|ACL2_SCHPO	SPAC22A12.16	492	4	7	6	25.0675	30.0974	26.8171	0.813008	1.42276	1.21951	0.792195	0.21901	264.228	Probable ATP-citrate synthase subunit 2 OS=Schizosaccharomyces pombe (strain 972 / ATCC 24843) GN=SPAC22A12.16 PE=1 SV=1	212	C	39	0
sp|O74976|FAT2_SCHPO	SPCC1827.03c	512	4	7	4	24.0883	28.9218	17.1797	0.78125	1.36719	0.78125	0.792195	0.792195	214.844	Putative peroxisomal-coenzyme A synthetase OS=Schizosaccharomyces pombe (strain 972 / ATCC 24843) GN=SPCC1827.03c PE=1 SV=1	168	C	25	0
sp|P09322|H4_SCHPO	hhf1	103	7	12	11	209.545	246.457	234.845	6.79612	11.6505	10.6796	0.769116	0.124447	2233.01	Histone H4 OS=Schizosaccharomyces pombe (strain 972 / ATCC 24843) GN=hhf1 PE=1 SV=2	241	C	70	0
sp|Q9P3W6|YLI2_SCHPO	SPAC458.02c	468	7	12	9	46.1179	54.2415	42.2885	1.49573	2.5641	1.92308	0.769116	0.411069	448.718	Uncharacterized protein C458.02c OS=Schizosaccharomyces pombe (strain 972 / ATCC 24843) GN=SPAC458.02c PE=1 SV=1	318	C	48	0
sp|Q9P7W3|ACL1_SCHPO	SPBC1703.07	615	9	15	6	45.1216	51.5956	21.4537	1.46341	2.43902	0.97561	0.73061	1.30767	341.463	Probable ATP-citrate synthase subunit 1 OS=Schizosaccharomyces pombe (strain 972 / ATCC 24843) GN=SPBC1703.07 PE=1 SV=1	79	C	59	0
sp|Q10475|IF4G_SCHPO	tif471	1403	9	15	14	19.7789	22.6167	21.943	0.641483	1.06914	0.997862	0.73061	0.0988534	206.7	Eukaryotic translation initiation factor 4 gamma OS=Schizosaccharomyces pombe (strain 972 / ATCC 24843) GN=tif471 PE=1 SV=1	54	C	64	0
sp|P0CT66|RS18A_SCHPO	rps1801	152	6	10	8	121.71	139.172	115.737	3.94737	6.57895	5.26316	0.727474	0.318361	1184.21	40S ribosomal protein S18-A OS=Schizosaccharomyces pombe (strain 972 / ATCC 24843) GN=rps1801 PE=3 SV=1	84	C	0	49
sp|P0CT84|RL12B_SCHPO	rpl1202	165	6	10	9	112.12	128.207	119.945	3.63636	6.06061	5.45455	0.727474	0.150417	1151.52	60S ribosomal protein L12-B OS=Schizosaccharomyces pombe (strain 972 / ATCC 24843) GN=rpl1202 PE=3 SV=1	222	C	0	61
sp|P56286|IF2A_SCHPO	tif211	306	6	10	8	60.457	69.1314	57.4902	1.96078	3.26797	2.61438	0.727474	0.318361	588.235	Eukaryotic translation initiation factor 2 subunit alpha OS=Schizosaccharomyces pombe (strain 972 / ATCC 24843) GN=tif211 PE=1 SV=1	226	C	56	0
sp|Q9USZ4|RPA34_SCHPO	rpa34	251	3	5	5	36.8523	42.1398	43.8048	1.19522	1.99203	1.99203	0.718229	0	398.406	DNA-directed RNA polymerase I subunit rpa34 OS=Schizosaccharomyces pombe (strain 972 / ATCC 24843) GN=rpa34 PE=1 SV=1	333	C	28	0
sp|P05219|TBB_SCHPO	nda3	448	3	5	3	20.6472	23.6096	14.7254	0.669643	1.11607	0.669643	0.718229	0.718229	178.571	Tubulin beta chain OS=Schizosaccharomyces pombe (strain 972 / ATCC 24843) GN=nda3 PE=1 SV=2	421	C	16	0
sp|Q9C0X6|RUVB1_SCHPO	rvb1	456	3	5	3	20.2849	23.1954	14.4671	0.657895	1.09649	0.657895	0.718229	0.718229	175.439	RuvB-like helicase 1 OS=Schizosaccharomyces pombe (strain 972 / ATCC 24843) GN=rvb1 PE=3 SV=1	523	C	28	0
sp|Q09181|DHH1_SCHPO	ste13	485	3	5	4	19.072	21.8084	18.1361	0.618557	1.03093	0.824742	0.718229	0.314873	185.567	Putative ATP-dependent RNA helicase ste13 OS=Schizosaccharomyces pombe (strain 972 / ATCC 24843) GN=ste13 PE=3 SV=1	524	C	22	0
sp|O14236|NOG2_SCHPO	nog2	537	3	5	6	17.2252	19.6966	24.5698	0.558659	0.931099	1.11732	0.718229	-0.258312	204.842	Nucleolar GTP-binding protein 2 OS=Schizosaccharomyces pombe (strain 972 / ATCC 24843) GN=nog2 PE=1 SV=1	494	C	31	0
sp|O94413|KPR2_SCHPO	SPCC1620.06c	321	8	13	8	76.8426	85.6712	54.8037	2.49221	4.04984	2.49221	0.693573	0.693573	654.206	Ribose-phosphate pyrophosphokinase 2 OS=Schizosaccharomyces pombe (strain 972 / ATCC 24843) GN=SPCC1620.06c PE=1 SV=1	208	C	83	0
sp|Q09668|RL22_SCHPO	rpl22	117	10	16	11	263.531	289.288	206.744	8.54701	13.6752	9.40171	0.672705	0.536501	2307.69	60S ribosomal protein L22 OS=Schizosaccharomyces pombe (strain 972 / ATCC 24843) GN=rpl22 PE=1 SV=3	547	C	0	74
sp|P56329|IF2B_SCHPO	tif212	321	5	8	7	48.0266	52.7207	47.9533	1.55763	2.49221	2.18069	0.667425	0.190103	467.29	Probable eukaryotic translation initiation factor 2 subunit beta OS=Schizosaccharomyces pombe (strain 972 / ATCC 24843) GN=tif212 PE=1 SV=2	273	C	38	0
sp|O94709|ODPX_SCHPO	SPCC1259.09c	456	5	8	4	33.8082	37.1126	19.2895	1.09649	1.75439	0.877193	0.667425	0.982298	263.158	Probable pyruvate dehydrogenase protein X component, mitochondrial OS=Schizosaccharomyces pombe (strain 972 / ATCC 24843) GN=SPCC1259.09c PE=2 SV=1	233	C	31	0
sp|P09627|PMA1_SCHPO	pma1	919	7	11	9	23.4855	25.3206	21.5354	0.761697	1.19695	0.979325	0.644669	0.286621	217.628	Plasma membrane ATPase 1 OS=Schizosaccharomyces pombe (strain 972 / ATCC 24843) GN=pma1 PE=1 SV=1	39	C	60	15
sp|P36604|GRP78_SCHPO	bip1	663	9	14	12	41.8549	44.6695	39.8009	1.35747	2.11161	1.80995	0.631757	0.220688	392.157	78 kDa glucose-regulated protein homolog OS=Schizosaccharomyces pombe (strain 972 / ATCC 24843) GN=bip1 PE=3 SV=2	137	C	62	6
sp|O14164|EIF3C_SCHPO	nip1	918	13	20	25	43.6634	46.0876	59.8856	1.41612	2.17865	2.72331	0.617629	-0.320492	490.196	Eukaryotic translation initiation factor 3 subunit C OS=Schizosaccharomyces pombe (strain 972 / ATCC 24843) GN=nip1 PE=1 SV=2	101	C	131	0
sp|Q9C0Z7|RS6B_SCHPO	rps602	239	16	24	21	206.414	212.427	193.218	6.69456	10.0418	8.78661	0.581972	0.19179	1882.85	40S ribosomal protein S6-B OS=Schizosaccharomyces pombe (strain 972 / ATCC 24843) GN=rps602 PE=1 SV=1	311	C	0	138
sp|P0CT57|RS14B_SCHPO	rps1402	139	8	12	11	177.457	182.626	174.022	5.7554	8.63309	7.91367	0.579013	0.124447	1654.68	40S ribosomal protein S14-B OS=Schizosaccharomyces pombe (strain 972 / ATCC 24843) GN=rps1402 PE=3 SV=1	247	C	0	61
sp|Q10192|RL18A_SCHPO	rpl1801	187	6	9	11	98.9297	101.812	129.353	3.20856	4.81283	5.88235	0.577057	-0.286621	1069.52	60S ribosomal protein L18-A OS=Schizosaccharomyces pombe (strain 972 / ATCC 24843) GN=rpl1801 PE=1 SV=1	86	C	18	0
sp|O74791|GRN1_SCHPO	grn1	470	4	6	7	26.2409	27.0054	32.7511	0.851064	1.2766	1.48936	0.573185	-0.21901	276.596	GTPase grn1 OS=Schizosaccharomyces pombe (strain 972 / ATCC 24843) GN=grn1 PE=1 SV=1	279	C	37	0
sp|O94513|EIF3E_SCHPO	int6	501	4	6	6	24.6172	25.3344	26.3353	0.798403	1.1976	1.1976	0.573185	0	239.521	Eukaryotic translation initiation factor 3 subunit E OS=Schizosaccharomyces pombe (strain 972 / ATCC 24843) GN=int6 PE=1 SV=1	77	C	38	0
sp|P0CT63|RS30_SCHPO	rps3002	61	2	3	3	101.092	104.037	108.148	3.27869	4.91803	4.91803	0.561879	0	983.607	40S ribosomal protein S30-B OS=Schizosaccharomyces pombe (strain 972 / ATCC 24843) GN=rps3002 PE=3 SV=1	459	C	0	15
sp|Q9P7M5|NOP10_SCHPO	nop10	64	2	3	3	96.3534	99.1603	103.078	3.125	4.6875	4.6875	0.561879	0	937.5	H/ACA ribonucleoprotein complex subunit 3 OS=Schizosaccharomyces pombe (strain 972 / ATCC 24843) GN=nop10 PE=3 SV=1	424	C	21	0
sp|P17478|RLA4_SCHPO	rpp202	110	2	3	2	56.0601	57.6933	39.9818	1.81818	2.72727	1.81818	0.561879	0.561879	454.545	60S acidic ribosomal protein P2-beta OS=Schizosaccharomyces pombe (strain 972 / ATCC 24843) GN=rpp202 PE=1 SV=1	255	C	7	0
sp|P0CT60|RL23A_SCHPO	rpl2301	139	2	3	2	44.3641	45.6565	31.6403	1.43885	2.15827	1.43885	0.561879	0.561879	359.712	60S ribosomal protein L23-A OS=Schizosaccharomyces pombe (strain 972 / ATCC 24843) GN=rpl2301 PE=3 SV=1	592	C	0	17
sp|O74173|EF1B_SCHPO	tef5	214	2	3	2	28.816	29.6554	20.5514	0.934579	1.40187	0.934579	0.561879	0.561879	233.645	Elongation factor 1-beta OS=Schizosaccharomyces pombe (strain 972 / ATCC 24843) GN=tef5 PE=2 SV=1	693	C	20	0
sp|Q9UUG1|RPF2_SCHPO	SPAC926.08c	317	2	3	1	19.453	20.0197	6.93691	0.630915	0.946372	0.315457	0.561879	1.49476	126.183	Ribosome production factor 2 homolog OS=Schizosaccharomyces pombe (strain 972 / ATCC 24843) GN=SPAC926.08c PE=1 SV=1	574	C	13	0
sp|Q9HEQ9|TCG1_SCHPO	tcg1	349	2	3	2	17.6694	18.1841	12.6017	0.573066	0.859599	0.573066	0.561879	0.561879	143.266	Single-stranded TG1-3 DNA-binding protein OS=Schizosaccharomyces pombe (strain 972 / ATCC 24843) GN=tcg1 PE=1 SV=3	371	C	17	0
sp|Q9UTM3|RPN5_SCHPO	rpn501	443	2	3	2	13.9201	14.3256	9.92776	0.451467	0.677201	0.451467	0.561879	0.561879	112.867	26S proteasome regulatory subunit rpn5 OS=Schizosaccharomyces pombe (strain 972 / ATCC 24843) GN=rpn501 PE=1 SV=1	555	C	18	0
sp|P36591|DYR_SCHPO	dfr1	461	2	3	2	13.3766	13.7663	9.54013	0.433839	0.650759	0.433839	0.561879	0.561879	108.46	Dihydrofolate reductase OS=Schizosaccharomyces pombe (strain 972 / ATCC 24843) GN=dfr1 PE=2 SV=2	461	C	15	0
sp|O74351|NFS1_SCHPO	SPBC21D10.11c	501	2	3	3	12.3086	12.6672	13.1677	0.399202	0.598802	0.598802	0.561879	0	119.76	Probable cysteine desulfurase, mitochondrial OS=Schizosaccharomyces pombe (strain 972 / ATCC 24843) GN=SPBC21D10.11c PE=3 SV=2	377	C	8	0
sp|O94515|TCPZ_SCHPO	cct6	535	2	3	4	11.5264	11.8622	16.4411	0.373832	0.560748	0.747664	0.561879	-0.403356	130.841	T-complex protein 1 subunit zeta OS=Schizosaccharomyces pombe (strain 972 / ATCC 24843) GN=cct6 PE=3 SV=1	489	C	22	0
sp|P78753|ASNS_SCHPO	asn1	557	2	3	2	11.0711	11.3936	7.89587	0.359066	0.5386	0.359066	0.561879	0.561879	89.7666	Probable asparagine synthetase [glutamine-hydrolyzing] OS=Schizosaccharomyces pombe (strain 972 / ATCC 24843) GN=asn1 PE=1 SV=3	59	C	16	0
sp|Q9USI5|STI1_SCHPO	sti1	591	2	3	0	10.4342	10.7382	0	0.338409	0.507614	0	0.561879	4.9542	50.7614	Heat shock protein sti1 homolog OS=Schizosaccharomyces pombe (strain 972 / ATCC 24843) GN=sti1 PE=3 SV=1	113	C	11	0
sp|O94659|NOG1_SCHPO	nog1	642	2	3	6	9.60532	9.88514	20.5514	0.311526	0.46729	0.934579	0.561879	-0.976541	140.187	Probable nucleolar GTP-binding protein 1 OS=Schizosaccharomyces pombe (strain 972 / ATCC 24843) GN=nog1 PE=1 SV=2	658	C	26	0
sp|P15398|RPA1_SCHPO	rpa1	1689	15	22	25	27.3828	27.5543	32.5488	0.888099	1.30255	1.48017	0.549498	-0.183641	278.271	DNA-directed RNA polymerase I subunit rpa1 OS=Schizosaccharomyces pombe (strain 972 / ATCC 24843) GN=rpa1 PE=1 SV=2	61	C	124	0
sp|O74892|RS2_SCHPO	rps2	253	11	16	16	134.057	133.781	139.067	4.34783	6.32411	6.32411	0.536501	0	1264.82	40S ribosomal protein S2 OS=Schizosaccharomyces pombe (strain 972 / ATCC 24843) GN=rps2 PE=1 SV=1	3	C	94	7
sp|Q9P7S7|NOP58_SCHPO	nop58	508	11	16	17	66.7645	66.6274	73.5886	2.16535	3.14961	3.34646	0.536501	-0.0869356	649.606	Nucleolar protein 58 OS=Schizosaccharomyces pombe (strain 972 / ATCC 24843) GN=nop58 PE=1 SV=1	199	C	92	0
sp|Q10284|HSP75_SCHPO	sks2	613	27	39	38	135.806	134.586	136.316	4.40457	6.36215	6.19902	0.528876	0.0373776	1256.12	Heat shock protein sks2 OS=Schizosaccharomyces pombe (strain 972 / ATCC 24843) GN=sks2 PE=1 SV=2	40	C	222	0
sp|O42914|YBI8_SCHPO	SPBC16A3.08c	284	9	13	13	97.7105	96.8326	100.658	3.16901	4.57746	4.57746	0.525628	0	915.493	Uncharacterized protein C16A3.08c OS=Schizosaccharomyces pombe (strain 972 / ATCC 24843) GN=SPBC16A3.08c PE=1 SV=1	183	C	87	0
sp|Q09171|ODPB_SCHPO	pdb1	366	9	13	9	75.8191	75.1378	54.0738	2.45902	3.55191	2.45902	0.525628	0.525628	601.093	Pyruvate dehydrogenase E1 component subunit beta, mitochondrial OS=Schizosaccharomyces pombe (strain 972 / ATCC 24843) GN=pdb1 PE=4 SV=1	9	C	67	0
sp|O94489|EF3_SCHPO	tef3	1047	14	20	22	41.2286	40.4092	46.2063	1.33715	1.91022	2.10124	0.5115	-0.136851	401.146	Elongation factor 3 OS=Schizosaccharomyces pombe (strain 972 / ATCC 24843) GN=tef3 PE=1 SV=1	131	C	113	0
sp|P08094|RLA2_SCHPO	rpp201	110	7	10	9	196.211	192.311	179.918	6.36364	9.09091	8.18182	0.508464	0.150417	1727.27	60S acidic ribosomal protein P2-alpha OS=Schizosaccharomyces pombe (strain 972 / ATCC 24843) GN=rpp201 PE=1 SV=1	255	C	44	11
sp|Q10330|RL25A_SCHPO	rpl2501	141	7	10	11	153.072	150.03	171.553	4.96454	7.0922	7.80142	0.508464	-0.136204	1489.36	60S ribosomal protein L25-A OS=Schizosaccharomyces pombe (strain 972 / ATCC 24843) GN=rpl2501 PE=1 SV=1	565	C	13	49
sp|P79071|RL6_SCHPO	rpl6	195	7	10	11	110.683	108.483	124.046	3.58974	5.12821	5.64103	0.508464	-0.136204	1076.92	60S ribosomal protein L6 OS=Schizosaccharomyces pombe (strain 972 / ATCC 24843) GN=rpl6 PE=1 SV=2	245	C	70	0
sp|Q9USH9|YJQ1_SCHPO	SPCC825.01	822	7	10	11	26.2569	25.735	29.427	0.851582	1.21655	1.3382	0.508464	-0.136204	255.474	Uncharacterized ABC transporter ATP-binding protein C825.01 OS=Schizosaccharomyces pombe (strain 972 / ATCC 24843) GN=SPCC825.01 PE=1 SV=1	232	C	66	0
sp|O59855|HSP72_SCHPO	ssa2	647	26	37	37	123.904	120.975	125.754	4.01855	5.7187	5.7187	0.507369	0	1143.74	Probable heat shock protein ssa2 OS=Schizosaccharomyces pombe (strain 972 / ATCC 24843) GN=ssa2 PE=1 SV=3	137	C	131	0
sp|O60128|RS3_SCHPO	rps3	249	12	17	13	148.593	144.426	114.807	4.81928	6.82731	5.22088	0.498989	0.38443	1204.82	40S ribosomal protein S3 OS=Schizosaccharomyces pombe (strain 972 / ATCC 24843) GN=rps3 PE=1 SV=1	27	C	100	0
sp|P10989|ACT_SCHPO	act1	375	12	17	16	98.6659	95.899	93.824	3.2	4.53333	4.26667	0.498989	0.0869356	880	Actin OS=Schizosaccharomyces pombe (strain 972 / ATCC 24843) GN=act1 PE=1 SV=1	85	C	114	0
sp|P0CT69|RL20B_SCHPO	rpl2002	176	10	14	16	175.188	168.272	199.909	5.68182	7.95455	9.09091	0.48134	-0.191366	1704.55	60S ribosomal protein L20-B OS=Schizosaccharomyces pombe (strain 972 / ATCC 24843) GN=rpl2002 PE=1 SV=1	210	C	0	95
sp|P36623|PMGY_SCHPO	gpm1	211	5	7	9	73.0642	70.1798	93.7962	2.36967	3.31754	4.2654	0.477322	-0.358048	758.294	Phosphoglycerate mutase OS=Schizosaccharomyces pombe (strain 972 / ATCC 24843) GN=gpm1 PE=1 SV=1	156	C	48	0
sp|Q9UT48|EIF3H_SCHPO	eif3h	357	5	7	6	43.1836	41.4788	36.958	1.40056	1.96078	1.68067	0.477322	0.21901	364.146	Eukaryotic translation initiation factor 3 subunit H OS=Schizosaccharomyces pombe (strain 972 / ATCC 24843) GN=eif3h PE=1 SV=1	2	C	44	0
sp|O14086|RPA49_SCHPO	rpa49	425	5	7	6	36.2742	34.8422	31.0447	1.17647	1.64706	1.41176	0.477322	0.21901	305.882	DNA-directed RNA polymerase I subunit rpa49 OS=Schizosaccharomyces pombe (strain 972 / ATCC 24843) GN=rpa49 PE=2 SV=1	53	C	35	0
sp|O14317|RLA6_SCHPO	rpp203	110	8	11	11	224.241	211.542	219.9	7.27273	10	10	0.454566	0	2000	60S acidic ribosomal protein P2-C OS=Schizosaccharomyces pombe (strain 972 / ATCC 24843) GN=rpp203 PE=1 SV=2	255	C	49	0
sp|P40372|RL3A_SCHPO	rpl301	388	22	30	31	174.827	163.563	175.693	5.6701	7.73196	7.98969	0.445717	-0.0471511	1572.16	60S ribosomal protein L3-A OS=Schizosaccharomyces pombe (strain 972 / ATCC 24843) GN=rpl301 PE=1 SV=2	97	C	11	184
sp|Q9P3T6|RS5B_SCHPO	rps502	203	11	15	15	167.076	156.312	162.488	5.41872	7.38916	7.38916	0.443989	0	1477.83	40S ribosomal protein S5-B OS=Schizosaccharomyces pombe (strain 972 / ATCC 24843) GN=rps502 PE=3 SV=1	262	C	8	84
sp|O13370|DED1_SCHPO	ded1	636	14	19	19	67.8716	63.1965	65.6934	2.20126	2.98742	2.98742	0.437877	0	597.484	ATP-dependent RNA helicase ded1 OS=Schizosaccharomyces pombe (strain 972 / ATCC 24843) GN=ded1 PE=1 SV=1	99	C	90	0
sp|Q10265|HSP71_SCHPO	ssa1	644	12	16	17	57.4529	52.557	58.0481	1.86335	2.48447	2.63975	0.412054	-0.0869356	512.422	Probable heat shock protein ssa1 OS=Schizosaccharomyces pombe (strain 972 / ATCC 24843) GN=ssa1 PE=1 SV=2	137	C	12	92
sp|O14112|RS10A_SCHPO	rps1001	144	9	12	12	192.707	176.285	183.25	6.25	8.33333	8.33333	0.411069	0	1666.67	40S ribosomal protein S10-A OS=Schizosaccharomyces pombe (strain 972 / ATCC 24843) GN=rps1001 PE=3 SV=1	116	C	27	0
sp|P28189|RS13_SCHPO	rps13	151	9	12	12	183.773	168.113	174.755	5.96026	7.94702	7.94702	0.411069	0	1589.4	40S ribosomal protein S13 OS=Schizosaccharomyces pombe (strain 972 / ATCC 24843) GN=rps13 PE=1 SV=2	28	C	76	0
sp|Q10101|RS7_SCHPO	rps7	195	9	12	10	142.307	130.18	112.769	4.61538	6.15385	5.12821	0.411069	0.260652	1128.21	40S ribosomal protein S7 OS=Schizosaccharomyces pombe (strain 972 / ATCC 24843) GN=rps7 PE=1 SV=2	134	C	71	0
sp|Q9P7B2|RS8B_SCHPO	rps802	200	9	12	12	138.749	126.925	131.94	4.5	6	6	0.411069	0	1200	40S ribosomal protein S8-B OS=Schizosaccharomyces pombe (strain 972 / ATCC 24843) GN=rps802 PE=1 SV=1	578	C	0	80
sp|P56289|IF5A1_SCHPO	tif51a	157	6	8	8	117.833	107.792	112.051	3.82166	5.09554	5.09554	0.409113	0	1019.11	Eukaryotic translation initiation factor 5A-1 OS=Schizosaccharomyces pombe (strain 972 / ATCC 24843) GN=tif51a PE=1 SV=1	244	C	11	38
sp|O74175|RL13_SCHPO	rpl13	208	6	8	9	88.9416	81.3623	95.149	2.88462	3.84615	4.32692	0.409113	-0.167945	817.308	60S ribosomal protein L13 OS=Schizosaccharomyces pombe (strain 972 / ATCC 24843) GN=rpl13 PE=1 SV=1	475	C	47	16
sp|P36580|ALF_SCHPO	fba1	358	6	8	8	51.6756	47.2719	49.1397	1.67598	2.23464	2.23464	0.409113	0	446.927	Fructose-bisphosphate aldolase OS=Schizosaccharomyces pombe (strain 972 / ATCC 24843) GN=fba1 PE=1 SV=2	204	C	56	0
sp|O60102|RLI1_SCHPO	rli1	593	6	8	7	31.197	28.5385	25.9578	1.0118	1.34907	1.18044	0.409113	0.190103	252.951	Translation initiation factor rli1 OS=Schizosaccharomyces pombe (strain 972 / ATCC 24843) GN=rli1 PE=3 SV=1	154	C	42	0
sp|P0CT79|RS28A_SCHPO	rps2801	68	3	4	3	136.028	124.436	97.0147	4.41176	5.88235	4.41176	0.403356	0.403356	1029.41	40S ribosomal protein S28-A OS=Schizosaccharomyces pombe (strain 972 / ATCC 24843) GN=rps2801 PE=3 SV=1	308	C	0	21
sp|P05764|RS21_SCHPO	rps21	87	3	4	3	106.321	97.2607	75.8276	3.44828	4.5977	3.44828	0.403356	0.403356	804.598	40S ribosomal protein S21 OS=Schizosaccharomyces pombe (strain 972 / ATCC 24843) GN=rps21 PE=1 SV=2	686	C	23	0
sp|P0CT76|RS23B_SCHPO	rps2302	143	3	4	4	64.6848	59.1726	61.5105	2.0979	2.7972	2.7972	0.403356	0	559.441	40S ribosomal protein S23-B OS=Schizosaccharomyces pombe (strain 972 / ATCC 24843) GN=rps2302 PE=1 SV=1	138	C	0	24
sp|O43036|RPA43_SCHPO	rpa43	173	3	4	4	53.4678	48.9114	50.8439	1.7341	2.31214	2.31214	0.403356	0	462.428	DNA-directed RNA polymerase I subunit rpa43 OS=Schizosaccharomyces pombe (strain 972 / ATCC 24843) GN=rpa43 PE=1 SV=1	297	C	19	0
sp|Q06975|GAR1_SCHPO	gar1	194	3	4	3	47.68	43.6169	34.0052	1.54639	2.06186	1.54639	0.403356	0.403356	360.825	H/ACA ribonucleoprotein complex subunit 1 OS=Schizosaccharomyces pombe (strain 972 / ATCC 24843) GN=gar1 PE=2 SV=1	560	C	23	0
sp|Q09330|MLO3_SCHPO	mlo3	199	3	4	4	46.482	42.521	44.201	1.50754	2.01005	2.01005	0.403356	0	402.01	mRNA export protein mlo3 OS=Schizosaccharomyces pombe (strain 972 / ATCC 24843) GN=mlo3 PE=1 SV=1	488	C	22	0
sp|P40847|SAP1_SCHPO	sap1	254	3	4	4	36.417	33.3137	34.6299	1.1811	1.5748	1.5748	0.403356	0	314.961	Switch-activating protein 1 OS=Schizosaccharomyces pombe (strain 972 / ATCC 24843) GN=sap1 PE=1 SV=2	480	C	25	0
sp|Q9P7U2|YI7E_SCHPO	SPAC977.14c	351	3	4	4	26.3531	24.1073	25.0598	0.854701	1.1396	1.1396	0.403356	0	227.92	Putative aryl-alcohol dehydrogenase C977.14c OS=Schizosaccharomyces pombe (strain 972 / ATCC 24843) GN=SPAC977.14c PE=1 SV=1	427	C	1	19
sp|P22068|ATPB_SCHPO	atp2	525	3	4	9	17.6189	16.1175	37.6971	0.571429	0.761905	1.71429	0.403356	-1.15024	247.619	ATP synthase subunit beta, mitochondrial OS=Schizosaccharomyces pombe (strain 972 / ATCC 24843) GN=atp2 PE=1 SV=1	15	C	41	0
sp|O13849|CBPY_SCHPO	cpy1	1002	3	4	3	9.23146	8.44479	6.58383	0.299401	0.399202	0.299401	0.403356	0.403356	69.8603	Carboxypeptidase Y OS=Schizosaccharomyces pombe (strain 972 / ATCC 24843) GN=cpy1 PE=1 SV=1	46	C	24	0
sp|P08096|TOP2_SCHPO	top2	1485	3	4	6	6.22891	5.6981	8.88485	0.20202	0.26936	0.40404	0.403356	-0.573185	67.3401	DNA topoisomerase 2 OS=Schizosaccharomyces pombe (strain 972 / ATCC 24843) GN=top2 PE=1 SV=2	228	C	19	0
sp|Q9P7T8|YIW2_SCHPO	SPAC694.02	1717	16	21	23	28.732	25.8729	29.4566	0.931858	1.22306	1.33955	0.390182	-0.13065	256.261	Uncharacterized helicase C694.02 OS=Schizosaccharomyces pombe (strain 972 / ATCC 24843) GN=SPAC694.02 PE=3 SV=1	10	C	0	124
sp|Q10489|ODPA_SCHPO	pda1	409	13	17	14	98.0025	87.927	75.2714	3.17848	4.15648	3.42298	0.38443	0.278301	757.946	Pyruvate dehydrogenase E1 component subunit alpha, mitochondrial OS=Schizosaccharomyces pombe (strain 972 / ATCC 24843) GN=pda1 PE=1 SV=1	186	C	92	0
sp|Q10208|KPYK_SCHPO	pyk1	509	13	17	14	78.7485	70.6525	60.4833	2.55403	3.33988	2.75049	0.38443	0.278301	609.037	Pyruvate kinase OS=Schizosaccharomyces pombe (strain 972 / ATCC 24843) GN=pyk1 PE=1 SV=1	56	C	96	0
sp|Q9USW5|RS4B_SCHPO	rps402	262	17	22	26	200.062	177.631	218.221	6.48855	8.39695	9.92366	0.37005	-0.240003	1832.06	40S ribosomal protein S4-B OS=Schizosaccharomyces pombe (strain 972 / ATCC 24843) GN=rps402 PE=1 SV=1	235	C	11	140
sp|P52822|RL5A_SCHPO	rpl501	294	17	22	23	178.287	158.297	172.031	5.78231	7.48299	7.82313	0.37005	-0.0638465	1530.61	60S ribosomal protein L5-A OS=Schizosaccharomyces pombe (strain 972 / ATCC 24843) GN=rpl501 PE=1 SV=2	437	C	0	144
sp|O94238|RL14_SCHPO	rpl14	134	7	9	9	161.068	142.08	147.694	5.22388	6.71642	6.71642	0.358048	0	1343.28	60S ribosomal protein L14 OS=Schizosaccharomyces pombe (strain 972 / ATCC 24843) GN=rpl14 PE=2 SV=1	378	C	64	0
sp|O14339|RL17A_SCHPO	rpl1701	187	7	9	9	115.418	101.812	105.834	3.74332	4.81283	4.81283	0.358048	0	962.567	60S ribosomal protein L17-A OS=Schizosaccharomyces pombe (strain 972 / ATCC 24843) GN=rpl1701 PE=3 SV=1	65	C	16	0
sp|Q9Y7L8|RSSA1_SCHPO	rps001	292	7	9	8	73.9149	65.2013	60.2466	2.39726	3.08219	2.73973	0.358048	0.167945	582.192	40S ribosomal protein S0-A OS=Schizosaccharomyces pombe (strain 972 / ATCC 24843) GN=rps001 PE=1 SV=1	405	C	37	12
sp|O94438|RS3A2_SCHPO	rps102	252	11	14	17	134.589	117.523	148.345	4.36508	5.55556	6.74603	0.345135	-0.278301	1230.16	40S ribosomal protein S1-B OS=Schizosaccharomyces pombe (strain 972 / ATCC 24843) GN=rps102 PE=1 SV=3	187	C	65	0
sp|O94236|EIF3D_SCHPO	moe1	567	11	14	16	59.8173	52.2326	62.0529	1.94004	2.46914	2.82187	0.345135	-0.191366	529.101	Eukaryotic translation initiation factor 3 subunit D OS=Schizosaccharomyces pombe (strain 972 / ATCC 24843) GN=moe1 PE=1 SV=1	291	C	34	55
sp|P00332|ADH_SCHPO	adh1	350	15	19	19	132.142	114.837	119.374	4.28571	5.42857	5.42857	0.339024	0	1085.71	Alcohol dehydrogenase OS=Schizosaccharomyces pombe (strain 972 / ATCC 24843) GN=adh1 PE=1 SV=2	23	C	133	0
sp|O59865|RS24B_SCHPO	rps2402	134	8	10	12	184.078	157.867	196.925	5.97015	7.46269	8.95522	0.318361	-0.260652	1641.79	40S ribosomal protein S24-B OS=Schizosaccharomyces pombe (strain 972 / ATCC 24843) GN=rps2402 PE=2 SV=3	614	C	34	31
sp|O59794|RL17B_SCHPO	rpl1702	187	8	10	10	131.906	113.124	117.594	4.27807	5.34759	5.34759	0.318361	0	1069.52	60S ribosomal protein L17-B OS=Schizosaccharomyces pombe (strain 972 / ATCC 24843) GN=rpl1702 PE=3 SV=1	65	C	25	49
sp|Q9USR7|RL38A_SCHPO	rpl3801	74	4	5	5	166.665	142.934	148.581	5.40541	6.75676	6.75676	0.314873	0	1351.35	60S ribosomal protein L38-1 OS=Schizosaccharomyces pombe (strain 972 / ATCC 24843) GN=rpl3801 PE=3 SV=1	645	C	23	0
sp|O42931|PRS7_SCHPO	rpt1	438	4	5	2	28.1581	24.1486	10.0411	0.913242	1.14155	0.456621	0.314873	1.28011	159.817	26S protease regulatory subunit 7 homolog OS=Schizosaccharomyces pombe (strain 972 / ATCC 24843) GN=rpt1 PE=1 SV=2	353	C	21	0
sp|O94284|HMT2_SCHPO	hmt2	459	4	5	1	26.8698	23.0438	4.79085	0.87146	1.08932	0.217865	0.314873	2.21299	130.719	Sulfide:quinone oxidoreductase, mitochondrial OS=Schizosaccharomyces pombe (strain 972 / ATCC 24843) GN=hmt2 PE=3 SV=1	351	C	18	0
sp|Q10147|TCPB_SCHPO	cct2	527	4	5	3	23.4027	20.0704	12.518	0.759013	0.948767	0.56926	0.314873	0.718229	151.803	Probable T-complex protein 1 subunit beta OS=Schizosaccharomyces pombe (strain 972 / ATCC 24843) GN=cct2 PE=3 SV=1	115	C	22	0
sp|P25457|RL7B_SCHPO	rpl702	250	13	16	16	160.332	135.387	140.736	5.2	6.4	6.4	0.297494	0	1280	60S ribosomal protein L7-B OS=Schizosaccharomyces pombe (strain 972 / ATCC 24843) GN=rpl702 PE=3 SV=1	47	C	70	0
sp|P36584|RL3B_SCHPO	rpl302	388	22	27	32	174.827	147.207	181.361	5.6701	6.95876	8.24742	0.294246	-0.24428	1520.62	60S ribosomal protein L3-B OS=Schizosaccharomyces pombe (strain 972 / ATCC 24843) GN=rpl302 PE=3 SV=2	97	C	7	0
sp|Q9P4W9|RS4C_SCHPO	rps403	262	18	22	23	211.83	177.631	193.042	6.87023	8.39695	8.77863	0.288057	-0.0638465	1717.56	40S ribosomal protein S4-C OS=Schizosaccharomyces pombe (strain 972 / ATCC 24843) GN=rps403 PE=1 SV=1	235	C	8	8
sp|O59838|HSP7F_SCHPO	pss1	720	9	11	10	38.5414	32.3189	30.5417	1.25	1.52778	1.38889	0.286621	0.136204	291.667	Heat shock protein homolog pss1 OS=Schizosaccharomyces pombe (strain 972 / ATCC 24843) GN=pss1 PE=1 SV=2	44	C	71	0
sp|P78958|G3P1_SCHPO	tdh1	336	19	23	27	174.354	144.805	176.705	5.65476	6.84524	8.03571	0.27432	-0.2304	1488.1	Glyceraldehyde-3-phosphate dehydrogenase 1 OS=Schizosaccharomyces pombe (strain 972 / ATCC 24843) GN=tdh1 PE=1 SV=1	238	C	81	0
sp|Q09794|PYR1_SCHPO	ura1	2244	30	36	32	41.2207	33.9372	31.3583	1.3369	1.60428	1.42602	0.262235	0.169426	303.03	Protein ura1 OS=Schizosaccharomyces pombe (strain 972 / ATCC 24843) GN=ura1 PE=1 SV=1	49	C	219	0
sp|Q9P546|RSSA2_SCHPO	rps002	287	10	12	11	107.432	88.4496	84.2822	3.48432	4.18118	3.83275	0.260652	0.124447	801.394	40S ribosomal protein S0-B OS=Schizosaccharomyces pombe (strain 972 / ATCC 24843) GN=rps002 PE=1 SV=1	405	C	63	0
sp|P87171|KPR5_SCHPO	SPBC3D6.06c	341	10	12	8	90.4196	74.4429	51.5894	2.93255	3.51906	2.34604	0.260652	0.579013	586.51	Ribose-phosphate pyrophosphokinase 5 OS=Schizosaccharomyces pombe (strain 972 / ATCC 24843) GN=SPBC3D6.06c PE=3 SV=1	207	C	68	0
sp|Q9P3A7|CDC48_SCHPO	cdc48	815	10	12	18	37.832	31.1473	48.5669	1.22699	1.47239	2.20859	0.260652	-0.580983	368.098	Cell division cycle protein 48 OS=Schizosaccharomyces pombe (strain 972 / ATCC 24843) GN=cdc48 PE=1 SV=2	211	C	94	0
sp|Q9USX4|RL33A_SCHPO	rpl35b	108	5	6	5	142.746	117.523	101.806	4.62963	5.55556	4.62963	0.258312	0.258312	1018.52	60S ribosomal protein L33-A OS=Schizosaccharomyces pombe (strain 972 / ATCC 24843) GN=rpl35b PE=3 SV=2	312	C	17	0
sp|P04910|H2A2_SCHPO	hta2	131	5	6	6	117.684	96.8894	100.718	3.81679	4.58015	4.58015	0.258312	0	916.031	Histone H2A-beta OS=Schizosaccharomyces pombe (strain 972 / ATCC 24843) GN=hta2 PE=1 SV=2	93	C	0	36
sp|O94715|RS15A_SCHPO	rps1501	153	5	6	4	100.762	82.9576	57.4902	3.26797	3.92157	2.61438	0.258312	0.573185	653.595	40S ribosomal protein S15-A OS=Schizosaccharomyces pombe (strain 972 / ATCC 24843) GN=rps1501 PE=3 SV=1	495	C	6	29
sp|O42848|RL16A_SCHPO	rpl1602	197	5	6	5	78.2566	64.429	55.8122	2.53807	3.04569	2.53807	0.258312	0.258312	558.376	60S ribosomal protein L16-A OS=Schizosaccharomyces pombe (strain 972 / ATCC 24843) GN=rpl1602 PE=1 SV=1	515	C	1	0
sp|O42991|RL16B_SCHPO	rpl1601	197	5	6	6	78.2566	64.429	66.9746	2.53807	3.04569	3.04569	0.258312	0	609.137	60S ribosomal protein L16-B OS=Schizosaccharomyces pombe (strain 972 / ATCC 24843) GN=rpl1601 PE=1 SV=1	515	C	2	38
sp|O94616|RPAC1_SCHPO	rpc40	348	5	6	5	44.3004	36.4727	31.5948	1.43678	1.72414	1.43678	0.258312	0.258312	316.092	DNA-directed RNA polymerases I and III subunit RPAC1 OS=Schizosaccharomyces pombe (strain 972 / ATCC 24843) GN=rpc40 PE=3 SV=1	447	C	38	0
sp|O13326|CYSD_SCHPO	SPBC428.11	429	5	6	5	35.936	29.5863	25.6294	1.1655	1.3986	1.1655	0.258312	0.258312	256.41	O-acetylhomoserine (thiol)-lyase OS=Schizosaccharomyces pombe (strain 972 / ATCC 24843) GN=SPBC428.11 PE=2 SV=1	225	C	37	0
sp|O59811|REI1_SCHPO	SPCC550.15c	463	5	6	6	33.2971	27.4136	28.4968	1.07991	1.2959	1.2959	0.258312	0	259.179	Cytoplasmic 60S subunit biogenesis factor SPCC550.15c OS=Schizosaccharomyces pombe (strain 972 / ATCC 24843) GN=SPCC550.15c PE=1 SV=1	128	C	39	0
sp|O94692|RUVB2_SCHPO	rvb2	465	5	6	5	33.1539	27.2957	23.6452	1.07527	1.29032	1.07527	0.258312	0.258312	236.559	RuvB-like helicase 2 OS=Schizosaccharomyces pombe (strain 972 / ATCC 24843) GN=rvb2 PE=1 SV=1	398	C	39	0
sp|Q9P7D4|ACON2_SCHPO	SPBP4H10.15	918	5	6	7	16.7936	13.8263	16.768	0.544662	0.653595	0.762527	0.258312	-0.21901	141.612	Homocitrate dehydratase, mitochondrial OS=Schizosaccharomyces pombe (strain 972 / ATCC 24843) GN=SPBP4H10.15 PE=3 SV=3	55	C	40	0
sp|Q09781|RS3A1_SCHPO	rps101	252	11	13	14	134.589	109.129	122.167	4.36508	5.15873	5.55556	0.239007	-0.106128	1071.43	40S ribosomal protein S1-A OS=Schizosaccharomyces pombe (strain 972 / ATCC 24843) GN=rps101 PE=3 SV=2	187	C	57	36
sp|O74864|RLA0_SCHPO	rpp0	312	11	13	16	108.706	88.1425	112.769	3.52564	4.16667	5.12821	0.239007	-0.297494	929.487	60S acidic ribosomal protein P0 OS=Schizosaccharomyces pombe (strain 972 / ATCC 24843) GN=rpp0 PE=3 SV=1	389	C	88	0
sp|O13614|RS10B_SCHPO	rps1002	147	12	14	14	251.699	201.469	209.429	8.16327	9.52381	9.52381	0.220688	0	1904.76	40S ribosomal protein S10-B OS=Schizosaccharomyces pombe (strain 972 / ATCC 24843) GN=rps1002 PE=3 SV=1	116	C	50	42
sp|Q10281|GBLP_SCHPO	rkp1	314	12	14	11	117.833	94.3181	77.035	3.82166	4.4586	3.50318	0.220688	0.345135	796.178	Guanine nucleotide-binding protein subunit beta-like protein OS=Schizosaccharomyces pombe (strain 972 / ATCC 24843) GN=rkp1 PE=1 SV=3	182	C	79	0
sp|Q9USG6|RL33B_SCHPO	rpl35a	108	6	7	9	171.295	137.111	183.25	5.55556	6.48148	8.33333	0.21901	-0.358048	1481.48	60S ribosomal protein L33-B OS=Schizosaccharomyces pombe (strain 972 / ATCC 24843) GN=rpl35a PE=1 SV=1	312	C	34	19
sp|O13784|RS24A_SCHPO	rps2401	134	6	7	9	138.059	110.507	147.694	4.47761	5.22388	6.71642	0.21901	-0.358048	1194.03	40S ribosomal protein S24-A OS=Schizosaccharomyces pombe (strain 972 / ATCC 24843) GN=rps2401 PE=3 SV=3	614	C	23	0
sp|P87058|LAH1_SCHPO	sla1	298	6	7	8	62.08	49.6911	59.0336	2.01342	2.34899	2.68456	0.21901	-0.190103	503.356	La protein homolog OS=Schizosaccharomyces pombe (strain 972 / ATCC 24843) GN=sla1 PE=1 SV=1	415	C	36	0
sp|P36612|PRS4_SCHPO	mts2	448	6	7	5	41.2943	33.0534	24.5424	1.33929	1.5625	1.11607	0.21901	0.477322	267.857	26S protease regulatory subunit 4 homolog OS=Schizosaccharomyces pombe (strain 972 / ATCC 24843) GN=mts2 PE=2 SV=1	132	C	39	0
sp|P0CT64|RS16A_SCHPO	rps1601	140	7	8	8	154.165	120.881	125.657	5	5.71429	5.71429	0.190103	0	1142.86	40S ribosomal protein S16-A OS=Schizosaccharomyces pombe (strain 972 / ATCC 24843) GN=rps1601 PE=2 SV=1	130	C	0	53
sp|P87144|SYTC_SCHPO	ths1	703	7	8	8	30.7015	24.0731	25.0242	0.995733	1.13798	1.13798	0.190103	0	227.596	Threonine--tRNA ligase, cytoplasmic OS=Schizosaccharomyces pombe (strain 972 / ATCC 24843) GN=ths1 PE=3 SV=1	315	C	54	0
sp|P79083|EIF3I_SCHPO	sum1	328	16	18	19	150.405	116.09	127.381	4.87805	5.4878	5.79268	0.168929	-0.0775829	1128.05	Eukaryotic translation initiation factor 3 subunit I OS=Schizosaccharomyces pombe (strain 972 / ATCC 24843) GN=sum1 PE=1 SV=1	112	C	118	0
sp|P79015|RL32A_SCHPO	rpl3202	127	8	9	8	194.224	149.912	138.52	6.29921	7.08661	6.29921	0.167945	0.167945	1338.58	60S ribosomal protein L32-A OS=Schizosaccharomyces pombe (strain 972 / ATCC 24843) GN=rpl3202 PE=1 SV=2	443	C	20	0
sp|Q9P769|RL10B_SCHPO	rpl1002	221	8	9	10	111.613	86.1483	99.5023	3.61991	4.0724	4.52489	0.167945	-0.150417	859.729	60S ribosomal protein L10-B OS=Schizosaccharomyces pombe (strain 972 / ATCC 24843) GN=rpl1002 PE=3 SV=1	107	C	12	0
sp|P36620|ILVB_SCHPO	ilv1	669	8	9	8	36.8707	28.4586	26.296	1.19581	1.34529	1.19581	0.167945	0.167945	254.111	Acetolactate synthase, mitochondrial OS=Schizosaccharomyces pombe (strain 972 / ATCC 24843) GN=ilv1 PE=3 SV=2	334	C	52	6
sp|Q9P784|RL4B_SCHPO	rpl401	363	25	28	25	212.349	163.173	151.446	6.88705	7.7135	6.88705	0.162883	0.162883	1460.06	60S ribosomal protein L4-B OS=Schizosaccharomyces pombe (strain 972 / ATCC 24843) GN=rpl401 PE=3 SV=1	88	C	49	0
sp|O13672|RL8_SCHPO	rpl8	259	18	20	20	214.284	163.353	169.807	6.94981	7.72201	7.72201	0.151206	0	1544.4	60S ribosomal protein L8 OS=Schizosaccharomyces pombe (strain 972 / ATCC 24843) GN=rpl8 PE=1 SV=3	314	C	132	0
sp|O42935|RL32B_SCHPO	rpl3201	127	9	10	10	218.502	166.568	173.15	7.08661	7.87402	7.87402	0.150417	0	1574.8	60S ribosomal protein L32-B OS=Schizosaccharomyces pombe (strain 972 / ATCC 24843) GN=rpl3201 PE=3 SV=1	443	C	31	31
sp|P35551|FBRL_SCHPO	fib1	305	9	10	15	90.9829	69.358	108.148	2.95082	3.27869	4.91803	0.150417	-0.580193	819.672	rRNA 2'-O-methyltransferase fibrillarin OS=Schizosaccharomyces pombe (strain 972 / ATCC 24843) GN=fib1 PE=1 SV=1	270	C	79	0
sp|Q8TFH1|RL18B_SCHPO	rpl1802	187	10	11	13	164.883	124.436	152.872	5.34759	5.88235	6.95187	0.136204	-0.239007	1283.42	60S ribosomal protein L18-B OS=Schizosaccharomyces pombe (strain 972 / ATCC 24843) GN=rpl1802 PE=1 SV=1	86	C	31	38
sp|P36585|RL28A_SCHPO	rpl2802	148	11	12	17	229.165	171.52	252.588	7.43243	8.10811	11.4865	0.124447	-0.498989	1959.46	60S ribosomal protein L28-A OS=Schizosaccharomyces pombe (strain 972 / ATCC 24843) GN=rpl2802 PE=3 SV=3	87	C	19	70
sp|P57728|RL28B_SCHPO	rpl2801	148	12	13	18	249.998	185.814	267.446	8.10811	8.78378	12.1622	0.11456	-0.466423	2094.59	60S ribosomal protein L28-B OS=Schizosaccharomyces pombe (strain 972 / ATCC 24843) GN=rpl2801 PE=1 SV=1	87	C	23	0
sp|O74895|RL15A_SCHPO	rpl15	201	12	13	15	184.078	136.818	164.104	5.97015	6.46766	7.46269	0.11456	-0.204982	1393.03	60S ribosomal protein L15-A OS=Schizosaccharomyces pombe (strain 972 / ATCC 24843) GN=rpl15 PE=3 SV=1	416	C	11	0
sp|Q9US22|RL15B_SCHPO	rpl1502	201	12	13	16	184.078	136.818	175.045	5.97015	6.46766	7.9602	0.11456	-0.297494	1442.79	60S ribosomal protein L15-B OS=Schizosaccharomyces pombe (strain 972 / ATCC 24843) GN=rpl1502 PE=1 SV=1	416	C	8	80
sp|O94514|NOP56_SCHPO	nop56	497	13	14	14	80.6499	59.5893	61.9437	2.61569	2.8169	2.8169	0.106128	0	563.38	Nucleolar protein 56 OS=Schizosaccharomyces pombe (strain 972 / ATCC 24843) GN=nop56 PE=3 SV=1	197	C	98	0
sp|Q9P7X8|RPA2_SCHPO	rpa2	1174	14	15	16	36.7686	27.0284	29.9693	1.1925	1.27768	1.36286	0.0988534	-0.0925121	264.055	Probable DNA-directed RNA polymerase I subunit RPA2 OS=Schizosaccharomyces pombe (strain 972 / ATCC 24843) GN=rpa2 PE=3 SV=2	103	C	80	0
sp|Q92345|PDC2_SCHPO	SPAC1F8.07c	569	16	17	17	86.7011	63.2023	65.6995	2.81195	2.9877	2.9877	0.0869356	0	597.54	Probable pyruvate decarboxylase C1F8.07c OS=Schizosaccharomyces pombe (strain 972 / ATCC 24843) GN=SPAC1F8.07c PE=1 SV=3	7	C	125	0
sp|Q10425|EIF3B_SCHPO	SPAC25G10.08	725	23	24	24	97.8153	70.0277	72.7945	3.17241	3.31034	3.31034	0.0611403	0	662.069	Eukaryotic translation initiation factor 3 subunit B OS=Schizosaccharomyces pombe (strain 972 / ATCC 24843) GN=SPAC25G10.08 PE=1 SV=1	78	C	155	0
sp|P35679|RL4A_SCHPO	rpl402	363	28	29	28	237.831	169	169.62	7.7135	7.98898	7.7135	0.050449	0.050449	1570.25	60S ribosomal protein L4-A OS=Schizosaccharomyces pombe (strain 972 / ATCC 24843) GN=rpl402 PE=1 SV=2	88	C	74	119
sp|Q09757|RS9A_SCHPO	rps901	191	18	18	21	290.574	199.359	241.775	9.42408	9.42408	10.9948	0	-0.221253	2041.88	40S ribosomal protein S9-A OS=Schizosaccharomyces pombe (strain 972 / ATCC 24843) GN=rps901 PE=1 SV=2	363	C	7	0
sp|O59675|RS9B_SCHPO	rps902	192	18	18	21	289.06	198.321	240.516	9.375	9.375	10.9375	0	-0.221253	2031.25	40S ribosomal protein S9-B OS=Schizosaccharomyces pombe (strain 972 / ATCC 24843) GN=rps902 PE=1 SV=3	363	C	7	126
sp|O14388|RL27A_SCHPO	rpl2701	136	12	12	15	272.057	186.655	242.537	8.82353	8.82353	11.0294	0	-0.319542	1985.29	60S ribosomal protein L27-A OS=Schizosaccharomyces pombe (strain 972 / ATCC 24843) GN=rpl2701 PE=2 SV=2	496	C	52	0
sp|P05734|RL19A_SCHPO	rpl1901	193	17	17	19	271.587	186.332	216.482	8.80829	8.80829	9.84456	0	-0.159576	1865.28	60S ribosomal protein L19-A OS=Schizosaccharomyces pombe (strain 972 / ATCC 24843) GN=rpl1901 PE=1 SV=3	153	C	10	99
sp|Q9P7J6|RS17B_SCHPO	rps1702	132	10	10	11	233.584	160.259	183.25	7.57576	7.57576	8.33333	0	-0.136204	1590.91	40S ribosomal protein S17-B OS=Schizosaccharomyces pombe (strain 972 / ATCC 24843) GN=rps1702 PE=1 SV=1	151	C	17	51
sp|P78946|RL26_SCHPO	rpl26	126	9	9	10	220.236	151.101	174.524	7.14286	7.14286	7.93651	0	-0.150417	1507.94	60S ribosomal protein L26 OS=Schizosaccharomyces pombe (strain 972 / ATCC 24843) GN=rpl26 PE=3 SV=1	104	C	0	63
sp|P58234|RS19A_SCHPO	rps1901	144	10	10	8	214.119	146.904	122.167	6.94444	6.94444	5.55556	0	0.318361	1250	40S ribosomal protein S19-A OS=Schizosaccharomyces pombe (strain 972 / ATCC 24843) GN=rps1901 PE=2 SV=1	290	C	21	38
sp|Q09900|RL38B_SCHPO	rpl3802	74	5	5	5	208.332	142.934	148.581	6.75676	6.75676	6.75676	0	0	1351.35	60S ribosomal protein L38-2 OS=Schizosaccharomyces pombe (strain 972 / ATCC 24843) GN=rpl3802 PE=3 SV=1	645	C	26	6
sp|P79016|RS19B_SCHPO	rps1902	143	9	9	7	194.054	133.138	107.643	6.29371	6.29371	4.8951	0	0.358048	1118.88	40S ribosomal protein S19-B OS=Schizosaccharomyces pombe (strain 972 / ATCC 24843) GN=rps1902 PE=3 SV=2	290	C	11	0
sp|P0CT73|RS11A_SCHPO	rps1101	152	9	9	8	182.564	125.255	115.737	5.92105	5.92105	5.26316	0	0.167945	1118.42	40S ribosomal protein S11-A OS=Schizosaccharomyces pombe (strain 972 / ATCC 24843) GN=rps1101 PE=2 SV=1	292	C	0	59
sp|O74904|RL35_SCHPO	rpl35	122	7	7	7	176.911	121.377	126.172	5.7377	5.7377	5.7377	0	0	1147.54	60S ribosomal protein L35 OS=Schizosaccharomyces pombe (strain 972 / ATCC 24843) GN=rpl35 PE=1 SV=1	166	C	49	0
sp|Q92365|RL36A_SCHPO	rpl3601	99	5	5	5	155.723	106.839	111.061	5.05051	5.05051	5.05051	0	0	1010.1	60S ribosomal protein L36-A OS=Schizosaccharomyces pombe (strain 972 / ATCC 24843) GN=rpl3601 PE=3 SV=2	393	C	0	35
sp|O74905|RL9B_SCHPO	rpl902	189	9	9	13	146.824	100.734	151.254	4.7619	4.7619	6.87831	0	-0.525628	1164.02	60S ribosomal protein L9-B OS=Schizosaccharomyces pombe (strain 972 / ATCC 24843) GN=rpl902 PE=3 SV=1	246	C	21	0
sp|O13877|RPAB5_SCHPO	rpb10	71	3	3	2	130.281	89.3839	61.9437	4.22535	4.22535	2.8169	0	0.561879	704.225	DNA-directed RNA polymerases I, II, and III subunit RPABC5 OS=Schizosaccharomyces pombe (strain 972 / ATCC 24843) GN=rpb10 PE=1 SV=2	702	C	17	0
sp|O74836|RL1B_SCHPO	rpl101	216	9	9	13	128.471	88.1425	132.347	4.16667	4.16667	6.01852	0	-0.525628	1018.52	60S ribosomal protein L1-B OS=Schizosaccharomyces pombe (strain 972 / ATCC 24843) GN=rpl101 PE=1 SV=1	92	C	18	45
sp|Q92354|RL24A_SCHPO	rpl2401	149	6	6	7	124.16	85.1847	103.309	4.02685	4.02685	4.69799	0	-0.21901	872.483	60S ribosomal protein L24-A OS=Schizosaccharomyces pombe (strain 972 / ATCC 24843) GN=rpl2401 PE=3 SV=1	492	C	0	39
sp|P05767|RL39_SCHPO	rpl39	51	2	2	2	120.914	82.9576	86.2353	3.92157	3.92157	3.92157	0	0	784.314	60S ribosomal protein L39 OS=Schizosaccharomyces pombe (strain 972 / ATCC 24843) GN=rpl39 PE=3 SV=3	742	C	15	0
sp|O74893|RS20_SCHPO	rps20	118	4	4	4	104.519	71.7091	74.5424	3.38983	3.38983	3.38983	0	0	677.966	40S ribosomal protein S20 OS=Schizosaccharomyces pombe (strain 972 / ATCC 24843) GN=rps20 PE=1 SV=1	283	C	32	0
sp|O94686|RL43B_SCHPO	rpl4302	94	3	3	3	98.4035	67.5134	70.1809	3.19149	3.19149	3.19149	0	0	638.298	60S ribosomal protein L43-B OS=Schizosaccharomyces pombe (strain 972 / ATCC 24843) GN=rpl4302 PE=3 SV=1	627	C	12	0
sp|O14069|RL28E_SCHPO	rpl44	134	4	4	5	92.039	63.1469	82.0522	2.98507	2.98507	3.73134	0	-0.314873	671.642	Probable 60S ribosomal protein L28e OS=Schizosaccharomyces pombe (strain 972 / ATCC 24843) GN=rpl44 PE=1 SV=1	202	C	34	0
sp|P40370|ENO11_SCHPO	eno101	439	12	12	17	84.2818	57.8247	85.1549	2.73349	2.73349	3.87244	0	-0.498989	660.592	Enolase 1-1 OS=Schizosaccharomyces pombe (strain 972 / ATCC 24843) GN=eno101 PE=1 SV=2	0	C	116	0
sp|P24782|DBP2_SCHPO	dbp2	550	15	15	11	84.0902	57.6933	43.98	2.72727	2.72727	2	0	0.443989	472.727	ATP-dependent RNA helicase dbp2 OS=Schizosaccharomyces pombe (strain 972 / ATCC 24843) GN=dbp2 PE=2 SV=2	99	C	63	8
sp|Q9P7H0|NHP2_SCHPO	nhp2	154	4	4	7	80.0859	54.946	99.9545	2.5974	2.5974	4.54545	0	-0.792195	714.286	H/ACA ribonucleoprotein complex subunit 2 OS=Schizosaccharomyces pombe (strain 972 / ATCC 24843) GN=nhp2 PE=1 SV=1	360	C	31	0
sp|O74172|RS25B_SCHPO	rps2501	88	2	2	3	70.0752	48.0777	74.9659	2.27273	2.27273	3.40909	0	-0.561879	568.182	40S ribosomal protein S25-B OS=Schizosaccharomyces pombe (strain 972 / ATCC 24843) GN=rps2501 PE=3 SV=1	428	C	0	15
sp|O14289|LEUC_SCHPO	leu2	758	15	15	14	61.0153	41.8619	40.6148	1.97889	1.97889	1.84697	0	0.0988534	382.586	3-isopropylmalate dehydratase OS=Schizosaccharomyces pombe (strain 972 / ATCC 24843) GN=leu2 PE=1 SV=1	96	C	104	0
sp|P42656|RAD24_SCHPO	rad24	270	5	5	5	57.0983	39.1744	40.7222	1.85185	1.85185	1.85185	0	0	370.37	DNA damage checkpoint protein rad24 OS=Schizosaccharomyces pombe (strain 972 / ATCC 24843) GN=rad24 PE=1 SV=2	21	C	31	7
sp|O74329|RS29_SCHPO	rps29	56	1	1	1	55.0591	37.7753	39.2679	1.78571	1.78571	1.78571	0	0	357.143	40S ribosomal protein S29 OS=Schizosaccharomyces pombe (strain 972 / ATCC 24843) GN=rps29 PE=3 SV=3	400	C	7	0
sp|O74760|EIF3A_SCHPO	tif32	932	16	16	17	52.9323	36.3162	40.1105	1.71674	1.71674	1.82403	0	-0.0869356	354.077	Eukaryotic translation initiation factor 3 subunit A OS=Schizosaccharomyces pombe (strain 972 / ATCC 24843) GN=tif32 PE=1 SV=1	58	C	102	0
sp|O94703|RPA12_SCHPO	rpa12	119	2	2	0	51.8203	35.5533	0	1.68067	1.68067	0	0	4.39232	168.067	DNA-directed RNA polymerase I subunit RPA12 OS=Schizosaccharomyces pombe (strain 972 / ATCC 24843) GN=rpa12 PE=3 SV=1	546	C	10	0
sp|P41891|GAR2_SCHPO	gar2	500	8	8	8	49.3329	33.8467	35.184	1.6	1.6	1.6	0	0	320	Protein gar2 OS=Schizosaccharomyces pombe (strain 972 / ATCC 24843) GN=gar2 PE=1 SV=2	474	C	50	0
sp|P09988|H31_SCHPO	hht1	136	2	2	3	45.3428	31.1091	48.5074	1.47059	1.47059	2.20588	0	-0.561879	367.647	Histone H3.1/H3.2 OS=Schizosaccharomyces pombe (strain 972 / ATCC 24843) GN=hht1 PE=1 SV=2	335	C	1	13
sp|P78814|SRP2_SCHPO	srp2	365	5	5	5	42.2371	28.9783	30.1233	1.36986	1.36986	1.36986	0	0	273.973	Pre-mRNA-splicing factor srp2 OS=Schizosaccharomyces pombe (strain 972 / ATCC 24843) GN=srp2 PE=1 SV=2	310	C	40	0
sp|Q9UT19|METE_SCHPO	met26	764	10	10	10	40.3574	27.6887	28.7827	1.3089	1.3089	1.3089	0	0	261.78	Probable 5-methyltetrahydropteroyltriglutamate--homocysteine methyltransferase OS=Schizosaccharomyces pombe (strain 972 / ATCC 24843) GN=met26 PE=1 SV=1	50	C	54	0
sp|P28758|SODC_SCHPO	sod1	154	2	2	1	40.043	27.473	14.2792	1.2987	1.2987	0.649351	0	0.932886	194.805	Superoxide dismutase [Cu-Zn] OS=Schizosaccharomyces pombe (strain 972 / ATCC 24843) GN=sod1 PE=2 SV=1	548	C	10	0
sp|P41878|RPN11_SCHPO	rpn11	308	4	4	5	40.043	27.473	35.6981	1.2987	1.2987	1.62338	0	-0.314873	292.208	26S proteasome regulatory subunit rpn11 OS=Schizosaccharomyces pombe (strain 972 / ATCC 24843) GN=rpn11 PE=1 SV=2	220	C	30	0
sp|Q9UTE4|YFM8_SCHPO	SPAC222.08c	234	3	3	4	39.5296	27.1208	37.5897	1.28205	1.28205	1.7094	0	-0.403356	299.145	Uncharacterized glutaminase C222.08c OS=Schizosaccharomyces pombe (strain 972 / ATCC 24843) GN=SPAC222.08c PE=3 SV=1	344	C	18	0
sp|O59778|BIOB_SCHPO	bio2	363	4	4	5	33.9758	23.3104	30.2893	1.10193	1.10193	1.37741	0	-0.314873	247.934	Biotin synthase OS=Schizosaccharomyces pombe (strain 972 / ATCC 24843) GN=bio2 PE=1 SV=1	234	C	22	0
sp|P05733|RL37B_SCHPO	rpl3702	91	1	1	2	33.8825	23.2464	48.3297	1.0989	1.0989	2.1978	0	-0.932886	329.67	60S ribosomal protein L37-B OS=Schizosaccharomyces pombe (strain 972 / ATCC 24843) GN=rpl3702 PE=1 SV=4	526	C	1	10
sp|Q10353|RLP24_SCHPO	rlp24	192	2	2	2	32.1178	22.0356	22.9062	1.04167	1.04167	1.04167	0	0	208.333	Ribosome biogenesis protein rlp24 OS=Schizosaccharomyces pombe (strain 972 / ATCC 24843) GN=rlp24 PE=3 SV=1	372	C	9	0
sp|P47943|IF4A_SCHPO	tif1	392	4	4	6	31.4623	21.5859	33.6582	1.02041	1.02041	1.53061	0	-0.573185	255.102	ATP-dependent RNA helicase eIF4A OS=Schizosaccharomyces pombe (strain 972 / ATCC 24843) GN=tif1 PE=1 SV=2	121	C	28	0
sp|Q9UQW6|THIL_SCHPO	erg10	395	4	4	6	31.2234	21.422	33.4025	1.01266	1.01266	1.51899	0	-0.573185	253.165	Acetyl-CoA acetyltransferase OS=Schizosaccharomyces pombe (strain 972 / ATCC 24843) GN=erg10 PE=2 SV=1	62	C	34	0
sp|Q9UTS6|DYLT_SCHPO	dlc1	111	1	1	1	27.7776	19.0578	19.8108	0.900901	0.900901	0.900901	0	0	180.18	Dynein light chain Tctex-type OS=Schizosaccharomyces pombe (strain 972 / ATCC 24843) GN=dlc1 PE=1 SV=1	846	C	7	0
sp|O42846|RL34A_SCHPO	rpl3401	112	1	1	1	27.5295	18.8877	19.6339	0.892857	0.892857	0.892857	0	0	178.571	60S ribosomal protein L34-A OS=Schizosaccharomyces pombe (strain 972 / ATCC 24843) GN=rpl3401 PE=3 SV=1	68	C	0	7
sp|Q9P6K7|ARC1_SCHPO	SPAC30C2.04	450	4	4	4	27.4072	18.8037	19.5467	0.888889	0.888889	0.888889	0	0	177.778	tRNA-aminoacylation cofactor arc1 OS=Schizosaccharomyces pombe (strain 972 / ATCC 24843) GN=SPAC30C2.04 PE=3 SV=1	24	C	33	0
sp|Q9URM2|TKT_SCHPO	SPBC2G5.05	685	6	6	6	27.0071	18.5292	19.2613	0.875912	0.875912	0.875912	0	0	175.182	Probable transketolase OS=Schizosaccharomyces pombe (strain 972 / ATCC 24843) GN=SPBC2G5.05 PE=2 SV=1	411	C	33	0
sp|Q96WW3|YNH5_SCHPO	SPBC32H8.05	117	1	1	1	26.3531	18.0805	18.7949	0.854701	0.854701	0.854701	0	0	170.94	UPF0642 protein C32H8.05 OS=Schizosaccharomyces pombe (strain 972 / ATCC 24843) GN=SPBC32H8.05 PE=3 SV=1	374	C	7	0
sp|O94435|MUG35_SCHPO	mug35	234	2	2	3	26.3531	18.0805	28.1923	0.854701	0.854701	1.28205	0	-0.561879	213.675	Meiotically up-regulated gene 35 protein OS=Schizosaccharomyces pombe (strain 972 / ATCC 24843) GN=mug35 PE=1 SV=2	432	C	10	0
sp|O74191|FKBP4_SCHPO	fkbp39	361	3	3	2	25.6231	17.5797	12.1828	0.831025	0.831025	0.554017	0	0.561879	138.504	FK506-binding protein 39 kDa OS=Schizosaccharomyces pombe (strain 972 / ATCC 24843) GN=fkbp39 PE=1 SV=1	493	C	24	0
sp|O94476|IF6_SCHPO	tif6	244	2	2	2	25.273	17.3395	18.0246	0.819672	0.819672	0.819672	0	0	163.934	Eukaryotic translation initiation factor 6 OS=Schizosaccharomyces pombe (strain 972 / ATCC 24843) GN=tif6 PE=3 SV=1	497	C	15	0
sp|Q92399|RPAB3_SCHPO	rpb8	125	1	1	1	24.6665	16.9234	17.592	0.8	0.8	0.8	0	0	160	DNA-directed RNA polymerases I, II, and III subunit RPABC3 OS=Schizosaccharomyces pombe (strain 972 / ATCC 24843) GN=rpb8 PE=1 SV=2	303	C	5	0
sp|Q09722|EIF3M_SCHPO	eif3m	402	3	3	10	23.0098	15.7867	54.7015	0.746269	0.746269	2.48756	0	-1.70402	323.383	Eukaryotic translation initiation factor 3 subunit M OS=Schizosaccharomyces pombe (strain 972 / ATCC 24843) GN=eif3m PE=1 SV=2	70	C	34	0
sp|P55877|IF1A_SCHPO	tif11	138	1	1	1	22.3428	15.3291	15.9348	0.724638	0.724638	0.724638	0	0	144.928	Eukaryotic translation initiation factor 1A OS=Schizosaccharomyces pombe (strain 972 / ATCC 24843) GN=tif11 PE=2 SV=2	321	C	5	0
sp|O74821|DRE2_SCHPO	dre2	288	2	2	2	21.4119	14.6904	15.2708	0.694444	0.694444	0.694444	0	0	138.889	Fe-S cluster assembly protein dre2 OS=Schizosaccharomyces pombe (strain 972 / ATCC 24843) GN=dre2 PE=3 SV=1	779	C	13	0
sp|Q9P7P1|RPA14_SCHPO	ker1	147	1	1	0	20.9749	14.3906	0	0.680272	0.680272	0	0	3.45943	68.0272	DNA-directed RNA polymerase I subunit rpa14 OS=Schizosaccharomyces pombe (strain 972 / ATCC 24843) GN=ker1 PE=1 SV=1	761	C	4	0
sp|O14027|PDX1_SCHPO	snz1	296	2	2	3	20.8332	14.2934	22.2872	0.675676	0.675676	1.01351	0	-0.561879	168.919	Probable pyridoxal 5'-phosphate synthase subunit PDX1 OS=Schizosaccharomyces pombe (strain 972 / ATCC 24843) GN=snz1 PE=1 SV=1	485	C	13	0
sp|O74322|RS12B_SCHPO	rps1202	148	1	1	2	20.8332	14.2934	29.7162	0.675676	0.675676	1.35135	0	-0.932886	202.703	40S ribosomal protein S12-B OS=Schizosaccharomyces pombe (strain 972 / ATCC 24843) GN=rps1202 PE=3 SV=1	169	C	0	10
sp|Q92352|ARPC4_SCHPO	arc4	168	1	1	1	18.353	12.5918	13.0893	0.595238	0.595238	0.595238	0	0	119.048	Actin-related protein 2/3 complex subunit 4 OS=Schizosaccharomyces pombe (strain 972 / ATCC 24843) GN=arc4 PE=1 SV=1	778	C	4	0
sp|P78811|UGPA1_SCHPO	fyu1	506	3	3	3	18.2805	12.542	13.0375	0.592885	0.592885	0.592885	0	0	118.577	Probable UTP--glucose-1-phosphate uridylyltransferase OS=Schizosaccharomyces pombe (strain 972 / ATCC 24843) GN=fyu1 PE=1 SV=2	483	C	25	0
sp|O14104|LYS12_SCHPO	lys12	362	2	2	2	17.0349	11.6874	12.1492	0.552486	0.552486	0.552486	0	0	110.497	Homoisocitrate dehydrogenase OS=Schizosaccharomyces pombe (strain 972 / ATCC 24843) GN=lys12 PE=1 SV=1	762	C	9	0
sp|Q09867|EFG1P_SCHPO	efg1	183	1	1	1	16.8487	11.5597	12.0164	0.546448	0.546448	0.546448	0	0	109.29	rRNA-processing protein efg1 OS=Schizosaccharomyces pombe (strain 972 / ATCC 24843) GN=efg1 PE=3 SV=2	783	C	6	0
sp|O42945|DHX15_SCHPO	prp43	735	4	4	12	16.7799	11.5125	35.902	0.544218	0.544218	1.63265	0	-1.56131	217.687	Probable pre-mRNA-splicing factor ATP-dependent RNA helicase prp43 OS=Schizosaccharomyces pombe (strain 972 / ATCC 24843) GN=prp43 PE=3 SV=1	171	C	45	0
sp|P17608|RYH1_SCHPO	ryh1	201	1	1	0	15.3398	10.5245	0	0.497512	0.497512	0	0	3.45943	49.7512	GTP-binding protein ryh1 OS=Schizosaccharomyces pombe (strain 972 / ATCC 24843) GN=ryh1 PE=1 SV=1	679	C	0	2
sp|P30821|P25_SCHPO	obr1	202	1	1	2	15.2639	10.4724	21.7723	0.49505	0.49505	0.990099	0	-0.932886	148.515	P25 protein OS=Schizosaccharomyces pombe (strain 972 / ATCC 24843) GN=obr1 PE=1 SV=1	224	C	14	0
sp|P78954|IF4E1_SCHPO	tif451	218	1	1	2	14.1436	9.70376	20.1743	0.458716	0.458716	0.917431	0	-0.932886	137.615	Eukaryotic translation initiation factor 4E-1 OS=Schizosaccharomyces pombe (strain 972 / ATCC 24843) GN=tif451 PE=3 SV=1	397	C	8	0
sp|Q9USU5|GAS2_SCHPO	gas2	459	2	2	0	13.4349	9.21751	0	0.43573	0.43573	0	0	4.39232	43.573	1,3-beta-glucanosyltransferase gas2 OS=Schizosaccharomyces pombe (strain 972 / ATCC 24843) GN=gas2 PE=2 SV=1	579	C	10	0
sp|Q9HGL4|TRM6_SCHPO	gcd10	462	2	2	2	13.3477	9.15766	9.51948	0.4329	0.4329	0.4329	0	0	86.5801	tRNA (adenine(58)-N(1))-methyltransferase non-catalytic subunit trm6 OS=Schizosaccharomyces pombe (strain 972 / ATCC 24843) GN=gcd10 PE=3 SV=1	470	C	12	0
sp|Q10341|CYS2_SCHPO	cys2	504	2	2	0	12.2353	8.39452	0	0.396825	0.396825	0	0	4.39232	39.6825	Probable serine-O-acetyltransferase cys2 OS=Schizosaccharomyces pombe (strain 972 / ATCC 24843) GN=cys2 PE=1 SV=1	198	C	4	0
sp|O60163|AK_SCHPO	SPBC19F5.04	519	2	2	1	11.8817	8.15191	4.23699	0.385356	0.385356	0.192678	0	0.932886	57.8035	Probable aspartokinase OS=Schizosaccharomyces pombe (strain 972 / ATCC 24843) GN=SPBC19F5.04 PE=1 SV=1	281	C	7	0
sp|P78917|G6PI_SCHPO	pgi1	550	2	2	2	11.212	7.69243	7.99636	0.363636	0.363636	0.363636	0	0	72.7273	Glucose-6-phosphate isomerase OS=Schizosaccharomyces pombe (strain 972 / ATCC 24843) GN=pgi1 PE=1 SV=2	236	C	14	0
sp|O74928|PUR9_SCHPO	ade10	585	2	2	2	10.5412	7.2322	7.51795	0.34188	0.34188	0.34188	0	0	68.3761	Bifunctional purine biosynthesis protein ade10 OS=Schizosaccharomyces pombe (strain 972 / ATCC 24843) GN=ade10 PE=2 SV=1	839	C	9	0
sp|O94511|YN67_SCHPO	SPBC646.07c	295	1	1	1	10.4519	7.17091	7.45424	0.338983	0.338983	0.338983	0	0	67.7966	Putative enoyl reductase C646.07c OS=Schizosaccharomyces pombe (strain 972 / ATCC 24843) GN=SPBC646.07c PE=3 SV=1	449	C	6	0
sp|O74354|DNT1_SCHPO	dnt1	599	2	2	1	10.2949	7.06317	3.67112	0.33389	0.33389	0.166945	0	0.932886	50.0835	Nucleolar protein dnt1 OS=Schizosaccharomyces pombe (strain 972 / ATCC 24843) GN=dnt1 PE=1 SV=1	181	C	9	0
sp|P78854|PLB1_SCHPO	plb1	613	2	2	3	10.0597	6.90186	10.7618	0.326264	0.326264	0.489396	0	-0.561879	81.5661	Lysophospholipase 1 OS=Schizosaccharomyces pombe (strain 972 / ATCC 24843) GN=plb1 PE=2 SV=2	175	C	12	0
sp|Q10107|NEP1_SCHPO	mra1	359	1	1	2	8.5886	5.89253	12.2507	0.278552	0.278552	0.557103	0	-0.932886	83.5655	Ribosomal RNA small subunit methyltransferase mra1 OS=Schizosaccharomyces pombe (strain 972 / ATCC 24843) GN=mra1 PE=1 SV=2	429	C	5	0
sp|Q9P7S4|TAF4_SCHPO	taf4	365	1	1	1	8.44742	5.79567	6.02466	0.273973	0.273973	0.273973	0	0	54.7945	Transcription initiation factor TFIID subunit 4 OS=Schizosaccharomyces pombe (strain 972 / ATCC 24843) GN=taf4 PE=3 SV=1	300	C	7	0
sp|Q10203|YBX5_SCHPO	SPBC17D1.05	368	1	1	0	8.37855	5.74842	0	0.271739	0.271739	0	0	3.45943	27.1739	Uncharacterized protein C17D1.05 OS=Schizosaccharomyces pombe (strain 972 / ATCC 24843) GN=SPBC17D1.05 PE=4 SV=1	784	C	3	0
sp|Q09100|RNP24_SCHPO	rnp24	369	1	1	1	8.35585	5.73284	5.95935	0.271003	0.271003	0.271003	0	0	54.2005	RNA-binding protein rnp24 OS=Schizosaccharomyces pombe (strain 972 / ATCC 24843) GN=rnp24 PE=3 SV=2	435	C	4	0
sp|Q9USM1|ADRM1_SCHPO	SPCC16A11.16c	388	1	1	1	7.94667	5.45211	5.66753	0.257732	0.257732	0.257732	0	0	51.5464	Probable proteasomal ubiquitin receptor ADRM1 homolog OS=Schizosaccharomyces pombe (strain 972 / ATCC 24843) GN=SPCC16A11.16c PE=3 SV=1	438	C	5	0
sp|O14206|YDD3_SCHPO	SPAC1B9.03c	389	1	1	0	7.92624	5.4381	0	0.257069	0.257069	0	0	3.45943	25.7069	Brix domain-containing protein C1B9.03c OS=Schizosaccharomyces pombe (strain 972 / ATCC 24843) GN=SPAC1B9.03c PE=1 SV=2	709	C	2	0
sp|Q9UT76|EI2BB_SCHPO	tif222	393	1	1	0	7.84557	5.38275	0	0.254453	0.254453	0	0	3.45943	25.4453	Probable translation initiation factor eIF-2B subunit beta OS=Schizosaccharomyces pombe (strain 972 / ATCC 24843) GN=tif222 PE=1 SV=1	654	C	2	0
sp|Q9UUI4|YIY9_SCHPO	SPAC22F8.09	419	1	1	1	7.35873	5.04873	5.24821	0.238663	0.238663	0.238663	0	0	47.7327	Uncharacterized protein C22F8.09 OS=Schizosaccharomyces pombe (strain 972 / ATCC 24843) GN=SPAC22F8.09 PE=1 SV=1	388	C	4	0
sp|O14018|SYSC_SCHPO	SPAC29A4.15	450	1	1	2	6.8518	4.70093	9.77333	0.222222	0.222222	0.444444	0	-0.932886	66.6667	Serine--tRNA ligase, cytoplasmic OS=Schizosaccharomyces pombe (strain 972 / ATCC 24843) GN=SPAC29A4.15 PE=3 SV=1	136	C	5	0
sp|O94681|ODO2_SCHPO	kgd2	452	1	1	2	6.82148	4.68013	9.73009	0.221239	0.221239	0.442478	0	-0.932886	66.3717	Probable dihydrolipoyllysine-residue succinyltransferase component of 2-oxoglutarate dehydrogenase complex, mitochondrial OS=Schizosaccharomyces pombe (strain 972 / ATCC 24843) GN=kgd2 PE=3 SV=1	380	C	5	0
sp|P56288|EI2BG_SCHPO	tif223	458	1	1	0	6.73211	4.61882	0	0.218341	0.218341	0	0	3.45943	21.8341	Probable translation initiation factor eIF-2B subunit gamma OS=Schizosaccharomyces pombe (strain 972 / ATCC 24843) GN=tif223 PE=1 SV=2	185	C	5	0
sp|P87228|SERA_SCHPO	SPCC364.07	466	1	1	2	6.61654	4.53953	9.43777	0.214592	0.214592	0.429185	0	-0.932886	64.3777	Putative D-3-phosphoglycerate dehydrogenase OS=Schizosaccharomyces pombe (strain 972 / ATCC 24843) GN=SPCC364.07 PE=1 SV=1	32	C	9	0
sp|Q9P775|YBEG_SCHPO	SPBC1711.16	516	1	1	1	5.9754	4.09965	4.26163	0.193798	0.193798	0.193798	0	0	38.7597	Uncharacterized WD repeat-containing protein C17D11.16 OS=Schizosaccharomyces pombe (strain 972 / ATCC 24843) GN=SPBC1711.16 PE=1 SV=1	190	C	4	0
sp|P50999|TCPD_SCHPO	cct4	527	1	1	2	5.85068	4.01408	8.34535	0.189753	0.189753	0.379507	0	-0.932886	56.926	T-complex protein 1 subunit delta OS=Schizosaccharomyces pombe (strain 972 / ATCC 24843) GN=cct4 PE=2 SV=2	240	C	7	0
sp|Q9P378|GAS1_SCHPO	gas1	542	1	1	1	5.68876	3.90299	4.0572	0.184502	0.184502	0.184502	0	0	36.9004	1,3-beta-glucanosyltransferase gas1 OS=Schizosaccharomyces pombe (strain 972 / ATCC 24843) GN=gas1 PE=1 SV=1	296	C	7	0
sp|Q10190|LSG1_SCHPO	lsg1	616	1	1	2	5.00537	3.43412	7.13961	0.162338	0.162338	0.324675	0	-0.932886	48.7013	Large subunit GTPase 1 OS=Schizosaccharomyces pombe (strain 972 / ATCC 24843) GN=lsg1 PE=3 SV=1	403	C	5	0
sp|Q10179|SYG_SCHPO	grs1	652	1	1	0	4.729	3.24451	0	0.153374	0.153374	0	0	3.45943	15.3374	Putative glycine--tRNA ligase OS=Schizosaccharomyces pombe (strain 972 / ATCC 24843) GN=grs1 PE=3 SV=1	819	C	2	0
sp|O42947|YBPC_SCHPO	SPBC16H5.12c	737	1	1	3	4.18359	2.87031	8.95115	0.135685	0.135685	0.407056	0	-1.49476	54.2741	Uncharacterized protein C16H5.12c OS=Schizosaccharomyces pombe (strain 972 / ATCC 24843) GN=SPBC16H5.12c PE=1 SV=3	194	C	12	0
sp|Q9UU81|AP1G1_SCHPO	apl4	865	1	1	0	3.56452	2.44557	0	0.115607	0.115607	0	0	3.45943	11.5607	AP-1 complex subunit gamma-1 OS=Schizosaccharomyces pombe (strain 972 / ATCC 24843) GN=apl4 PE=3 SV=1	414	C	4	0
sp|P87152|SPT7_SCHPO	spt7	992	1	1	0	3.10817	2.13248	0	0.100806	0.100806	0	0	3.45943	10.0806	Transcriptional activator spt7 OS=Schizosaccharomyces pombe (strain 972 / ATCC 24843) GN=spt7 PE=1 SV=2	659	C	2	0
sp|O74378|ODO1_SCHPO	kgd1	1009	1	1	2	3.05581	2.09655	4.35877	0.099108	0.099108	0.198216	0	-0.932886	29.7324	2-oxoglutarate dehydrogenase, mitochondrial OS=Schizosaccharomyces pombe (strain 972 / ATCC 24843) GN=kgd1 PE=3 SV=1	587	C	17	0
sp|O94477|MYO52_SCHPO	myo52	1516	0	0	1	0	0	1.45053	0	0	0.0659631	0	-3.45943	6.59631	Myosin-52 OS=Schizosaccharomyces pombe (strain 972 / ATCC 24843) GN=myo52 PE=1 SV=1	376	C	2	0
sp|Q10185|ABC2_SCHPO	abc2	1478	0	0	1	0	0	1.48782	0	0	0.067659	0	-3.45943	6.7659	ATP-binding cassette transporter abc2 OS=Schizosaccharomyces pombe (strain 972 / ATCC 24843) GN=abc2 PE=1 SV=1	631	C	2	0
sp|Q9UTT2|RSE1_SCHPO	prp12	1206	0	0	1	0	0	1.82338	0	0	0.0829187	0	-3.45943	8.29187	Pre-mRNA-splicing factor prp12 OS=Schizosaccharomyces pombe (strain 972 / ATCC 24843) GN=prp12 PE=1 SV=1	817	C	1	0
sp|Q9Y794|ORC4_SCHPO	orc4	972	0	0	1	0	0	2.26235	0	0	0.102881	0	-3.45943	10.2881	Origin recognition complex subunit 4 OS=Schizosaccharomyces pombe (strain 972 / ATCC 24843) GN=orc4 PE=1 SV=1	399	C	1	0
sp|O94466|RGA7_SCHPO	rga7	695	0	0	1	0	0	3.16403	0	0	0.143885	0	-3.45943	14.3885	Probable Rho-GTPase-activating protein 7 OS=Schizosaccharomyces pombe (strain 972 / ATCC 24843) GN=rga7 PE=1 SV=1	123	C	2	0
sp|Q9US07|ARP8_SCHPO	SPAC664.02c	662	0	0	1	0	0	3.32175	0	0	0.151057	0	-3.45943	15.1057	Probable actin-related protein 8 OS=Schizosaccharomyces pombe (strain 972 / ATCC 24843) GN=SPAC664.02c PE=1 SV=2	304	C	1	0
sp|Q92372|RFA1_SCHPO	ssb1	609	0	0	1	0	0	3.61084	0	0	0.164204	0	-3.45943	16.4204	Replication factor A protein 1 OS=Schizosaccharomyces pombe (strain 972 / ATCC 24843) GN=ssb1 PE=1 SV=1	572	C	2	0
sp|O42849|SYFB_SCHPO	frs1	589	0	0	1	0	0	3.73345	0	0	0.169779	0	-3.45943	16.9779	Phenylalanine--tRNA ligase beta subunit OS=Schizosaccharomyces pombe (strain 972 / ATCC 24843) GN=frs1 PE=3 SV=1	808	C	3	0
sp|Q9P780|NPL4_SCHPO	npl4	572	0	0	1	0	0	3.84441	0	0	0.174825	0	-3.45943	17.4825	Nuclear protein localization protein 4 OS=Schizosaccharomyces pombe (strain 972 / ATCC 24843) GN=npl4 PE=3 SV=2	570	C	1	0
sp|Q9UT85|YIPC_SCHPO	SPAC343.04c	507	0	0	1	0	0	4.33728	0	0	0.197239	0	-3.45943	19.7239	Uncharacterized WD repeat-containing protein C343.04c OS=Schizosaccharomyces pombe (strain 972 / ATCC 24843) GN=SPAC343.04c PE=3 SV=1	695	C	1	0
sp|O94330|NAGS_SCHPO	arg6	500	0	0	1	0	0	4.398	0	0	0.2	0	-3.45943	20	Amino-acid acetyltransferase, mitochondrial OS=Schizosaccharomyces pombe (strain 972 / ATCC 24843) GN=arg6 PE=3 SV=1	763	C	1	0
sp|Q9P783|RRB1_SCHPO	rrb1	480	0	0	1	0	0	4.58125	0	0	0.208333	0	-3.45943	20.8333	Ribosome assembly protein rrb1 OS=Schizosaccharomyces pombe (strain 972 / ATCC 24843) GN=rrb1 PE=1 SV=1	825	C	1	0
sp|Q9P3U8|YJ95_SCHPO	SPCC548.05c	468	0	0	1	0	0	4.69872	0	0	0.213675	0	-3.45943	21.3675	Uncharacterized RING finger protein C548.05c OS=Schizosaccharomyces pombe (strain 972 / ATCC 24843) GN=SPCC548.05c PE=3 SV=1	73	C	1	0
sp|Q09924|EI2BD_SCHPO	tif224	467	0	0	1	0	0	4.70878	0	0	0.214133	0	-3.45943	21.4133	Probable translation initiation factor eIF-2B subunit delta OS=Schizosaccharomyces pombe (strain 972 / ATCC 24843) GN=tif224 PE=1 SV=1	607	C	1	0
sp|Q9US05|BFR2_SCHPO	bfr2	452	0	0	1	0	0	4.86504	0	0	0.221239	0	-3.45943	22.1239	Protein bfr2 OS=Schizosaccharomyces pombe (strain 972 / ATCC 24843) GN=bfr2 PE=1 SV=1	463	C	2	0
sp|O14189|PP2C5_SCHPO	SPAC10F6.17c	444	0	0	1	0	0	4.9527	0	0	0.225225	0	-3.45943	22.5225	Protein phosphatase 2C homolog C10F6.17c OS=Schizosaccharomyces pombe (strain 972 / ATCC 24843) GN=SPAC10F6.17c PE=3 SV=4	643	C	4	0
sp|Q9P7S3|SSR3_SCHPO	ssr3	425	0	0	1	0	0	5.17412	0	0	0.235294	0	-3.45943	23.5294	SWI/SNF and RSC complexes subunit ssr3 OS=Schizosaccharomyces pombe (strain 972 / ATCC 24843) GN=ssr3 PE=1 SV=1	758	C	1	0
sp|Q9USM3|SFH1_SCHPO	sfh1	418	0	0	1	0	0	5.26077	0	0	0.239234	0	-3.45943	23.9234	Chromatin structure-remodeling complex subunit sfh1 OS=Schizosaccharomyces pombe (strain 972 / ATCC 24843) GN=sfh1 PE=1 SV=1	420	C	1	0
sp|P36603|RIR2_SCHPO	suc22	391	0	0	1	0	0	5.62404	0	0	0.255754	0	-3.45943	25.5754	Ribonucleoside-diphosphate reductase small chain OS=Schizosaccharomyces pombe (strain 972 / ATCC 24843) GN=suc22 PE=3 SV=2	836	C	1	0
sp|Q09745|YB64_SCHPO	SPBC12C2.04	384	0	0	1	0	0	5.72656	0	0	0.260417	0	-3.45943	26.0417	Uncharacterized protein C12C2.04 OS=Schizosaccharomyces pombe (strain 972 / ATCC 24843) GN=SPBC12C2.04 PE=4 SV=1	838	C	4	0
sp|Q09172|PP2C2_SCHPO	ptc2	370	0	0	1	0	0	5.94324	0	0	0.27027	0	-3.45943	27.027	Protein phosphatase 2C homolog 2 OS=Schizosaccharomyces pombe (strain 972 / ATCC 24843) GN=ptc2 PE=3 SV=1	604	C	1	0
sp|O14341|RM35_SCHPO	SPBC2F12.10	308	0	0	1	0	0	7.13961	0	0	0.324675	0	-3.45943	32.4675	54S ribosomal protein L35, mitochondrial OS=Schizosaccharomyces pombe (strain 972 / ATCC 24843) GN=SPBC2F12.10 PE=3 SV=2	660	C	2	0
sp|Q9UUB6|UBLH2_SCHPO	uch2	300	0	0	1	0	0	7.33	0	0	0.333333	0	-3.45943	33.3333	Ubiquitin carboxyl-terminal hydrolase 2 OS=Schizosaccharomyces pombe (strain 972 / ATCC 24843) GN=uch2 PE=1 SV=1	556	C	1	0
sp|O94675|MAM33_SCHPO	SPBC776.07	269	0	0	1	0	0	8.17472	0	0	0.371747	0	-3.45943	37.1747	Mitochondrial acidic protein mam33 OS=Schizosaccharomyces pombe (strain 972 / ATCC 24843) GN=SPBC776.07 PE=3 SV=1	652	C	1	0
sp|O13970|RT04_SCHPO	mrp4	263	0	0	1	0	0	8.36122	0	0	0.380228	0	-3.45943	38.0228	37S ribosomal protein mrp4, mitochondrial OS=Schizosaccharomyces pombe (strain 972 / ATCC 24843) GN=mrp4 PE=3 SV=2	712	C	4	0
sp|Q10329|PSA4_SCHPO	pre6	259	0	0	1	0	0	8.49035	0	0	0.3861	0	-3.45943	38.61	Probable proteasome subunit alpha type-4 OS=Schizosaccharomyces pombe (strain 972 / ATCC 24843) GN=pre6 PE=3 SV=1	665	C	2	0
sp|Q9P6P6|RM09_SCHPO	mrpl9	259	0	0	1	0	0	8.49035	0	0	0.3861	0	-3.45943	38.61	54S ribosomal protein L9, mitochondrial OS=Schizosaccharomyces pombe (strain 972 / ATCC 24843) GN=mrpl9 PE=3 SV=1	754	C	1	0
sp|O13687|VATE_SCHPO	vma4	227	0	0	1	0	0	9.68722	0	0	0.440529	0	-3.45943	44.0529	V-type proton ATPase subunit E OS=Schizosaccharomyces pombe (strain 972 / ATCC 24843) GN=vma4 PE=3 SV=1	640	C	2	0
sp|O13946|TMEDA_SCHPO	erv25	216	0	0	1	0	0	10.1806	0	0	0.462963	0	-3.45943	46.2963	Endoplasmic reticulum vesicle protein 25 OS=Schizosaccharomyces pombe (strain 972 / ATCC 24843) GN=erv25 PE=3 SV=1	184	C	1	0
sp|P17610|YPT3_SCHPO	ypt3	214	0	0	1	0	0	10.2757	0	0	0.46729	0	-3.45943	46.729	GTP-binding protein ypt3 OS=Schizosaccharomyces pombe (strain 972 / ATCC 24843) GN=ypt3 PE=1 SV=1	196	C	3	0
sp|Q9UTD7|RRP15_SCHPO	rrp15	205	0	0	1	0	0	10.7268	0	0	0.487805	0	-3.45943	48.7805	Ribosomal RNA-processing protein 15 OS=Schizosaccharomyces pombe (strain 972 / ATCC 24843) GN=rrp15 PE=3 SV=1	840	C	1	0
sp|Q9URX2|YLX4_SCHPO	SPAC922.04	117	0	0	1	0	0	18.7949	0	0	0.854701	0	-3.45943	85.4701	Uncharacterized protein C922.04 OS=Schizosaccharomyces pombe (strain 972 / ATCC 24843) GN=SPAC922.04 PE=3 SV=1	521	C	1	0
sp|O14036|SMD2_SCHPO	smd2	115	0	0	1	0	0	19.1217	0	0	0.869565	0	-3.45943	86.9565	Small nuclear ribonucleoprotein Sm D2 OS=Schizosaccharomyces pombe (strain 972 / ATCC 24843) GN=smd2 PE=1 SV=1	756	C	1	0
sp|P79060|SUI1_SCHPO	sui1	109	0	0	1	0	0	20.1743	0	0	0.917431	0	-3.45943	91.7431	Protein translation factor sui1 OS=Schizosaccharomyces pombe (strain 972 / ATCC 24843) GN=sui1 PE=3 SV=3	809	C	3	0
sp|G2TRQ8|RM36_SCHPO	tam9	86	0	0	1	0	0	25.5698	0	0	1.16279	0	-3.45943	116.279	54S ribosomal protein L36, mitochondrial OS=Schizosaccharomyces pombe (strain 972 / ATCC 24843) GN=tam9 PE=2 SV=1	263	C	1	0
sp|O74853|FAP1H_SCHPO	fap1	1077	0	0	2	0	0	4.08357	0	0	0.185701	0	-4.39232	18.5701	FKBP12-associated protein 1 homolog OS=Schizosaccharomyces pombe (strain 972 / ATCC 24843) GN=fap1 PE=1 SV=1	748	C	2	0
sp|Q09948|RSC4_SCHPO	rsc4	542	0	0	2	0	0	8.11439	0	0	0.369004	0	-4.39232	36.9004	Chromatin structure-remodeling complex subunit rsc4 OS=Schizosaccharomyces pombe (strain 972 / ATCC 24843) GN=rsc4 PE=1 SV=1	785	C	2	0
sp|Q9UUJ9|ACH1_SCHPO	ach1	521	0	0	2	0	0	8.44146	0	0	0.383877	0	-4.39232	38.3877	Acetyl-CoA hydrolase OS=Schizosaccharomyces pombe (strain 972 / ATCC 24843) GN=ach1 PE=2 SV=1	465	C	2	0
sp|O94449|RFC4_SCHPO	rfc4	342	0	0	2	0	0	12.8596	0	0	0.584795	0	-4.39232	58.4795	Replication factor C subunit 4 OS=Schizosaccharomyces pombe (strain 972 / ATCC 24843) GN=rfc4 PE=1 SV=1	329	C	2	0
sp|Q9URX9|PXR1_SCHPO	pxr1	284	0	0	2	0	0	15.4859	0	0	0.704225	0	-4.39232	70.4225	Protein pxr1 OS=Schizosaccharomyces pombe (strain 972 / ATCC 24843) GN=pxr1 PE=1 SV=1	25	C	3	0
sp|P87216|VIPI_SCHPO	vip1	257	0	0	2	0	0	17.1128	0	0	0.77821	0	-4.39232	77.821	Protein vip1 OS=Schizosaccharomyces pombe (strain 972 / ATCC 24843) GN=vip1 PE=1 SV=1	751	C	2	0
sp|O13774|GCH1_SCHPO	SPAC17A5.13	235	0	0	2	0	0	18.7149	0	0	0.851064	0	-4.39232	85.1064	GTP cyclohydrolase 1 OS=Schizosaccharomyces pombe (strain 972 / ATCC 24843) GN=SPAC17A5.13 PE=1 SV=1	177	C	3	0
sp|Q02099|RAD3_SCHPO	rad3	2386	0	0	3	0	0	2.76488	0	0	0.125733	0	-4.9542	12.5733	Protein kinase rad3 OS=Schizosaccharomyces pombe (strain 972 / ATCC 24843) GN=rad3 PE=1 SV=2	383	C	4	0
sp|O74399|ERB1_SCHPO	erb1	740	0	0	4	0	0	11.8865	0	0	0.540541	0	-5.35755	54.0541	Ribosome biogenesis protein erb1 OS=Schizosaccharomyces pombe (strain 972 / ATCC 24843) GN=erb1 PE=1 SV=2	386	C	5	0
sp|O14460|EF2_SCHPO	eft201	842	32	31	33	117.18	77.8836	86.1841	3.80048	3.68171	3.91924	-0.0456587	-0.0899166	760.095	Elongation factor 2 OS=Schizosaccharomyces pombe (strain 972 / ATCC 24843) GN=eft201 PE=1 SV=2	71	C	225	7
sp|O42699|RL19B_SCHPO	rpl1902	193	19	18	21	303.538	197.293	239.269	9.84456	9.32642	10.8808	-0.0775829	-0.221253	2020.73	60S ribosomal protein L19-B OS=Schizosaccharomyces pombe (strain 972 / ATCC 24843) GN=rpl1902 PE=2 SV=2	153	C	15	0
sp|O60143|RL7C_SCHPO	rpl701	251	19	18	22	233.398	151.703	192.741	7.56972	7.17131	8.76494	-0.0775829	-0.288057	1593.63	60S ribosomal protein L7-C OS=Schizosaccharomyces pombe (strain 972 / ATCC 24843) GN=rpl701 PE=1 SV=1	47	C	95	29
sp|Q10202|DBP3_SCHPO	dbp3	578	13	12	12	69.3478	43.9187	45.654	2.24913	2.07612	2.07612	-0.11456	0	415.225	ATP-dependent RNA helicase dbp3 OS=Schizosaccharomyces pombe (strain 972 / ATCC 24843) GN=dbp3 PE=3 SV=1	142	C	60	0
sp|Q10232|RL9A_SCHPO	rpl901	190	12	11	14	194.735	122.472	162.032	6.31579	5.78947	7.36842	-0.124447	-0.345135	1315.79	60S ribosomal protein L9-A OS=Schizosaccharomyces pombe (strain 972 / ATCC 24843) GN=rpl901 PE=3 SV=1	246	C	30	48
sp|O60101|PGK_SCHPO	pgk1	414	12	11	14	89.3713	56.2068	74.3623	2.89855	2.657	3.38164	-0.124447	-0.345135	603.865	Phosphoglycerate kinase OS=Schizosaccharomyces pombe (strain 972 / ATCC 24843) GN=pgk1 PE=1 SV=1	29	C	88	0
sp|Q09864|HSP60_SCHPO	hsp60	582	12	11	15	63.5734	39.9822	56.6753	2.06186	1.89003	2.57732	-0.124447	-0.443989	446.735	Heat shock protein 60, mitochondrial OS=Schizosaccharomyces pombe (strain 972 / ATCC 24843) GN=hsp60 PE=1 SV=1	26	C	92	0
sp|O43026|G3P2_SCHPO	gpd3	335	10	9	16	92.039	56.8322	105.027	2.98507	2.68657	4.77612	-0.150417	-0.823122	746.269	Glyceraldehyde-3-phosphate dehydrogenase 2 OS=Schizosaccharomyces pombe (strain 972 / ATCC 24843) GN=gpd3 PE=1 SV=1	238	C	3	74
sp|Q09130|IF2G_SCHPO	tif213	446	10	9	14	69.1325	42.6878	69.0269	2.24215	2.01794	3.13901	-0.150417	-0.631757	515.695	Eukaryotic translation initiation factor 2 subunit gamma OS=Schizosaccharomyces pombe (strain 972 / ATCC 24843) GN=tif213 PE=2 SV=1	484	C	61	0
sp|Q09127|RL10A_SCHPO	rpl1001	221	9	8	10	125.565	76.5763	99.5023	4.0724	3.61991	4.52489	-0.167945	-0.318361	814.48	60S ribosomal protein L10-A OS=Schizosaccharomyces pombe (strain 972 / ATCC 24843) GN=rpl1001 PE=2 SV=2	107	C	13	48
sp|P0CT53|EF1A1_SCHPO	tef101	460	25	22	20	167.571	101.172	95.6087	5.43478	4.78261	4.34783	-0.183641	0.136851	913.043	Elongation factor 1-alpha-A OS=Schizosaccharomyces pombe (strain 972 / ATCC 24843) GN=tef101 PE=1 SV=1	331	C	0	153
sp|O74538|RL27B_SCHPO	rpl2702	136	8	7	9	181.371	108.882	145.522	5.88235	5.14706	6.61765	-0.190103	-0.358048	1176.47	60S ribosomal protein L27-B OS=Schizosaccharomyces pombe (strain 972 / ATCC 24843) GN=rpl2702 PE=3 SV=1	496	C	19	32
sp|O14363|RL1A_SCHPO	rpl102	216	8	7	11	114.197	68.5553	111.986	3.7037	3.24074	5.09259	-0.190103	-0.644669	833.333	60S ribosomal protein L1-A OS=Schizosaccharomyces pombe (strain 972 / ATCC 24843) GN=rpl102 PE=1 SV=1	92	C	11	0
sp|P0CT71|RL2B_SCHPO	rpl802	253	8	7	9	97.4959	58.5294	78.2253	3.16206	2.7668	3.55731	-0.190103	-0.358048	632.411	60S ribosomal protein L2-B OS=Schizosaccharomyces pombe (strain 972 / ATCC 24843) GN=rpl802 PE=3 SV=1	527	C	0	47
sp|Q92347|NOP9_SCHPO	nop9	655	8	7	5	37.6587	22.6075	16.7863	1.22137	1.0687	0.763359	-0.190103	0.477322	183.206	Nucleolar protein 9 OS=Schizosaccharomyces pombe (strain 972 / ATCC 24843) GN=nop9 PE=3 SV=1	339	C	37	0
sp|P22774|HSP7M_SCHPO	ssp1	674	15	13	10	68.6196	40.8019	32.6261	2.22552	1.92878	1.48368	-0.204982	0.375212	341.246	Heat shock 70 kDa protein, mitochondrial OS=Schizosaccharomyces pombe (strain 972 / ATCC 24843) GN=ssp1 PE=2 SV=2	8	C	95	0
sp|Q9URX6|RL31_SCHPO	rpl31	113	7	6	6	191.001	112.323	116.761	6.19469	5.30973	5.30973	-0.21901	0	1061.95	60S ribosomal protein L31 OS=Schizosaccharomyces pombe (strain 972 / ATCC 24843) GN=rpl31 PE=3 SV=1	117	C	45	0
sp|O42984|RS17A_SCHPO	rps1701	131	14	12	12	329.514	193.779	201.435	10.687	9.16031	9.16031	-0.220688	0	1832.06	40S ribosomal protein S17-A OS=Schizosaccharomyces pombe (strain 972 / ATCC 24843) GN=rps1701 PE=3 SV=1	151	C	35	0
sp|O74887|TSA1_SCHPO	tpx1	192	6	5	4	96.3534	55.0891	45.8125	3.125	2.60417	2.08333	-0.258312	0.314873	468.75	Peroxiredoxin tpx1 OS=Schizosaccharomyces pombe (strain 972 / ATCC 24843) GN=tpx1 PE=1 SV=1	299	C	34	0
sp|P07669|TPIS_SCHPO	tpi1	249	6	5	8	74.2966	42.4783	70.6506	2.40964	2.00803	3.21285	-0.258312	-0.667425	522.088	Triosephosphate isomerase OS=Schizosaccharomyces pombe (strain 972 / ATCC 24843) GN=tpi1 PE=1 SV=4	256	C	43	0
sp|Q9P7L5|OAT_SCHPO	car2	438	6	5	7	42.2371	24.1486	35.1438	1.36986	1.14155	1.59817	-0.258312	-0.477322	273.973	Ornithine aminotransferase car2 OS=Schizosaccharomyces pombe (strain 972 / ATCC 24843) GN=car2 PE=2 SV=1	106	C	45	0
sp|O59787|SRP72_SCHPO	srp72	561	6	5	5	32.9766	18.854	19.5989	1.06952	0.891266	0.891266	-0.258312	0	178.253	Signal recognition particle subunit srp72 OS=Schizosaccharomyces pombe (strain 972 / ATCC 24843) GN=srp72 PE=3 SV=1	160	C	27	0
sp|O74894|PRS6B_SCHPO	rpt3	389	5	4	5	39.6312	21.7524	28.2648	1.28535	1.02828	1.28535	-0.314873	-0.314873	231.362	26S protease regulatory subunit 6B homolog OS=Schizosaccharomyces pombe (strain 972 / ATCC 24843) GN=rpt3 PE=3 SV=1	219	C	30	0
sp|Q9Y823|HOSM_SCHPO	lys4	418	5	4	7	36.8817	20.2432	36.8254	1.19617	0.956938	1.67464	-0.314873	-0.792195	263.158	Homocitrate synthase, mitochondrial OS=Schizosaccharomyces pombe (strain 972 / ATCC 24843) GN=lys4 PE=1 SV=1	118	C	39	0
sp|P50521|HXK2_SCHPO	hxk2	455	5	4	4	33.8825	18.5971	19.3319	1.0989	0.879121	0.879121	-0.314873	0	175.824	Hexokinase-2 OS=Schizosaccharomyces pombe (strain 972 / ATCC 24843) GN=hxk2 PE=2 SV=1	306	C	19	0
sp|P78921|TCPQ_SCHPO	cct8	546	5	4	5	28.2354	15.4976	20.1374	0.915751	0.732601	0.915751	-0.314873	-0.314873	164.835	Probable T-complex protein 1 subunit theta OS=Schizosaccharomyces pombe (strain 972 / ATCC 24843) GN=cct8 PE=2 SV=3	591	C	30	0
sp|Q9HGL8|RL43A_SCHPO	rpl4301	94	4	3	3	131.205	67.5134	70.1809	4.25532	3.19149	3.19149	-0.403356	0	638.298	60S ribosomal protein L43-A OS=Schizosaccharomyces pombe (strain 972 / ATCC 24843) GN=rpl4301 PE=3 SV=1	627	C	15	7
sp|P41390|PUR1_SCHPO	ade4	533	4	3	3	23.1393	11.9067	12.3771	0.750469	0.562852	0.562852	-0.403356	0	112.57	Amidophosphoribosyltransferase OS=Schizosaccharomyces pombe (strain 972 / ATCC 24843) GN=ade4 PE=1 SV=1	402	C	15	0
sp|P40375|MAOX_SCHPO	mae2	565	4	3	1	21.8287	11.2323	3.89204	0.707965	0.530973	0.176991	-0.403356	1.49476	70.7965	NAD-dependent malic enzyme OS=Schizosaccharomyces pombe (strain 972 / ATCC 24843) GN=mae2 PE=1 SV=1	152	C	17	7
sp|O74762|RPN2_SCHPO	rpn2	965	4	3	7	12.7806	6.57643	15.9513	0.414508	0.310881	0.725389	-0.403356	-1.19555	103.627	26S proteasome regulatory subunit rpn2 OS=Schizosaccharomyces pombe (strain 972 / ATCC 24843) GN=rpn2 PE=1 SV=1	320	C	25	0
sp|P0CT59|RS22B_SCHPO	rps2202	130	8	6	10	189.742	97.6347	169.154	6.15385	4.61538	7.69231	-0.409113	-0.727474	1230.77	40S ribosomal protein S22-B OS=Schizosaccharomyces pombe (strain 972 / ATCC 24843) GN=rps2202 PE=3 SV=1	434	C	0	52
sp|P0CT77|RL11A_SCHPO	rpl1101	174	8	6	8	141.761	72.9455	101.103	4.5977	3.44828	4.5977	-0.409113	-0.409113	804.598	60S ribosomal protein L11-A OS=Schizosaccharomyces pombe (strain 972 / ATCC 24843) GN=rpl1101 PE=2 SV=1	510	C	0	55
sp|O14007|CBF5_SCHPO	cbf5	474	7	5	6	45.5341	22.3146	27.8354	1.47679	1.05485	1.26582	-0.477322	-0.258312	232.068	H/ACA ribonucleoprotein complex subunit 4 OS=Schizosaccharomyces pombe (strain 972 / ATCC 24843) GN=cbf5 PE=3 SV=1	562	C	49	0
sp|O14057|GUAD_SCHPO	SPCC1672.03c	527	10	7	7	58.5068	28.0986	29.2087	1.89753	1.32827	1.32827	-0.508464	0	265.655	Probable guanine deaminase OS=Schizosaccharomyces pombe (strain 972 / ATCC 24843) GN=SPCC1672.03c PE=3 SV=1	368	C	48	0
sp|O14463|TRX1_SCHPO	trx1	103	3	2	2	89.8051	41.0761	42.699	2.91262	1.94175	1.94175	-0.561879	0	388.35	Thioredoxin-1 OS=Schizosaccharomyces pombe (strain 972 / ATCC 24843) GN=trx1 PE=3 SV=3	412	C	17	0
sp|Q9USZ6|MRT4_SCHPO	mrt4	241	3	2	5	38.3814	17.5553	45.6224	1.24481	0.829876	2.07469	-0.561879	-1.28011	290.456	Ribosome assembly factor mrt4 OS=Schizosaccharomyces pombe (strain 972 / ATCC 24843) GN=mrt4 PE=3 SV=1	83	C	22	0
sp|Q10066|ARGI2_SCHPO	aru1	323	3	2	1	28.6375	13.0986	6.80805	0.928793	0.619195	0.309598	-0.561879	0.932886	92.8793	Arginase OS=Schizosaccharomyces pombe (strain 972 / ATCC 24843) GN=aru1 PE=3 SV=1	95	C	5	5
sp|P87167|BUT2_SCHPO	but2	390	3	2	2	23.7178	10.8483	11.2769	0.769231	0.512821	0.512821	-0.561879	0	102.564	Uba3-binding protein but2 OS=Schizosaccharomyces pombe (strain 972 / ATCC 24843) GN=but2 PE=1 SV=1	638	C	12	0
sp|O13639|SAHH_SCHPO	pi047	433	3	2	3	21.3624	9.77099	15.2356	0.692841	0.461894	0.692841	-0.561879	-0.561879	115.473	Adenosylhomocysteinase OS=Schizosaccharomyces pombe (strain 972 / ATCC 24843) GN=pi047 PE=3 SV=1	352	C	15	0
sp|Q9US41|URG1_SCHPO	urg1	439	3	2	2	21.0704	9.63745	10.0182	0.683371	0.455581	0.455581	-0.561879	0	91.1162	Uracil-regulated protein 1 OS=Schizosaccharomyces pombe (strain 972 / ATCC 24843) GN=urg1 PE=2 SV=1	561	C	9	0
sp|P36581|CALX_SCHPO	cal1	560	3	2	2	16.5177	7.55507	7.85357	0.535714	0.357143	0.357143	-0.561879	0	71.4286	Calnexin homolog OS=Schizosaccharomyces pombe (strain 972 / ATCC 24843) GN=cal1 PE=1 SV=1	188	C	18	0
sp|P36602|RIR1_SCHPO	cdc22	811	3	2	5	11.4056	5.21682	13.5573	0.369914	0.246609	0.616523	-0.561879	-1.28011	86.3132	Ribonucleoside-diphosphate reductase large chain OS=Schizosaccharomyces pombe (strain 972 / ATCC 24843) GN=cdc22 PE=1 SV=2	48	C	0	31
sp|Q9UUE1|PYC_SCHPO	pyr1	1185	3	2	8	7.80584	3.57033	14.8456	0.253165	0.168776	0.675105	-0.561879	-1.94753	84.3882	Pyruvate carboxylase OS=Schizosaccharomyces pombe (strain 972 / ATCC 24843) GN=pyr1 PE=3 SV=1	336	C	35	0
sp|P78827|ILV5_SCHPO	ilv5	404	6	4	6	45.7917	20.9447	32.6584	1.48515	0.990099	1.48515	-0.573185	-0.573185	247.525	Probable ketol-acid reductoisomerase, mitochondrial OS=Schizosaccharomyces pombe (strain 972 / ATCC 24843) GN=ilv5 PE=1 SV=2	282	C	36	0
sp|O59804|CH10_SCHPO	hsp10	104	5	3	3	148.236	61.0217	63.4327	4.80769	2.88462	2.88462	-0.718229	0	576.923	10 kDa heat shock protein, mitochondrial OS=Schizosaccharomyces pombe (strain 972 / ATCC 24843) GN=hsp10 PE=1 SV=1	252	C	24	0
sp|P52808|RL30A_SCHPO	rpl3001	109	5	3	2	141.436	58.2226	40.3486	4.58716	2.75229	1.83486	-0.718229	0.561879	458.716	60S ribosomal protein L30-1 OS=Schizosaccharomyces pombe (strain 972 / ATCC 24843) GN=rpl3001 PE=3 SV=2	624	C	23	0
sp|P04913|H2B1_SCHPO	htb1	126	7	4	6	171.295	67.1562	104.714	5.55556	3.1746	4.7619	-0.792195	-0.573185	793.651	Histone H2B-alpha OS=Schizosaccharomyces pombe (strain 972 / ATCC 24843) GN=htb1 PE=1 SV=3	342	C	44	0
sp|P17937|RL7A_SCHPO	rlp7	249	2	1	1	24.7655	8.49566	8.83133	0.803213	0.401606	0.401606	-0.932886	0	80.3213	60S ribosomal protein L7-A OS=Schizosaccharomyces pombe (strain 972 / ATCC 24843) GN=rlp7 PE=3 SV=1	52	C	6	0
sp|P21696|GPD1_SCHPO	gpd1	385	2	1	3	16.0172	5.4946	17.1351	0.519481	0.25974	0.779221	-0.932886	-1.49476	103.896	Glycerol-3-phosphate dehydrogenase [NAD(+)] 1 OS=Schizosaccharomyces pombe (strain 972 / ATCC 24843) GN=gpd1 PE=1 SV=2	293	C	13	0
sp|O13741|NOP12_SCHPO	nop12	438	2	1	1	14.079	4.82972	5.02055	0.456621	0.228311	0.228311	-0.932886	0	45.6621	Nucleolar protein 12 OS=Schizosaccharomyces pombe (strain 972 / ATCC 24843) GN=nop12 PE=1 SV=1	98	C	7	0
sp|O74548|ARGD_SCHPO	arg1	441	2	1	1	13.9833	4.79687	4.98639	0.453515	0.226757	0.226757	-0.932886	0	45.3515	Probable acetylornithine aminotransferase, mitochondrial OS=Schizosaccharomyces pombe (strain 972 / ATCC 24843) GN=arg1 PE=2 SV=1	324	C	11	0
sp|O60071|YBB9_SCHPO	SPBC13G1.09	449	2	1	2	13.7341	4.7114	9.7951	0.445434	0.222717	0.445434	-0.932886	-0.932886	66.8151	Uncharacterized protein C13G1.09 OS=Schizosaccharomyces pombe (strain 972 / ATCC 24843) GN=SPBC13G1.09 PE=1 SV=1	254	C	9	0
sp|P15567|PUR6_SCHPO	ade6	552	2	1	1	11.1714	3.83228	3.9837	0.362319	0.181159	0.181159	-0.932886	0	36.2319	Phosphoribosylaminoimidazole carboxylase OS=Schizosaccharomyces pombe (strain 972 / ATCC 24843) GN=ade6 PE=3 SV=1	678	C	6	0
sp|Q10337|BRC1_SCHPO	brc1	878	2	1	2	7.02348	2.40936	5.00911	0.22779	0.113895	0.22779	-0.932886	-0.932886	34.1686	BRCT-containing protein 1 OS=Schizosaccharomyces pombe (strain 972 / ATCC 24843) GN=brc1 PE=1 SV=1	633	C	8	0
sp|P87147|NACA_SCHPO	egd2	173	4	2	2	71.2904	24.4557	25.422	2.31214	1.15607	1.15607	-0.965235	0	231.214	Nascent polypeptide-associated complex subunit alpha OS=Schizosaccharomyces pombe (strain 972 / ATCC 24843) GN=egd2 PE=1 SV=1	600	C	18	0
sp|O74436|SRP68_SCHPO	srp68	597	4	2	4	20.6587	7.08683	14.7337	0.670017	0.335008	0.670017	-0.965235	-0.965235	100.503	Signal recognition particle subunit srp68 OS=Schizosaccharomyces pombe (strain 972 / ATCC 24843) GN=srp68 PE=3 SV=1	75	C	20	0
sp|P78795|EIF3G_SCHPO	tif35	282	8	4	8	87.4697	30.0059	62.383	2.83688	1.41844	2.83688	-0.982298	-0.982298	425.532	Eukaryotic translation initiation factor 3 subunit G OS=Schizosaccharomyces pombe (strain 972 / ATCC 24843) GN=tif35 PE=1 SV=2	139	C	41	0
sp|O13972|GLYD_SCHPO	SPAC24C9.12c	467	9	4	8	59.4214	18.1192	37.6702	1.92719	0.856531	1.71306	-1.15024	-0.982298	256.959	Probable serine hydroxymethyltransferase, cytosolic OS=Schizosaccharomyces pombe (strain 972 / ATCC 24843) GN=SPAC24C9.12c PE=3 SV=1	141	C	48	0
sp|Q874R4|YHS4_SCHPO	SPBC947.04	973	7	3	5	22.1821	6.52236	11.3001	0.719424	0.308325	0.513875	-1.19555	-0.718229	82.2199	Putative cell agglutination protein C947.04 OS=Schizosaccharomyces pombe (strain 972 / ATCC 24843) GN=SPBC947.04 PE=3 SV=1	173	C	33	0
sp|Q9P372|SRP14_SCHPO	srp14	106	3	1	1	87.2634	19.9568	20.7453	2.83019	0.943396	0.943396	-1.49476	0	188.679	Signal recognition particle subunit srp14 OS=Schizosaccharomyces pombe (strain 972 / ATCC 24843) GN=srp14 PE=1 SV=1	620	C	8	0
sp|O94389|CC124_SCHPO	SPBC29A10.12	207	3	1	2	44.6856	10.2194	21.2464	1.44928	0.483092	0.966184	-1.49476	-0.932886	144.928	Coiled-coil domain-containing protein 124 homolog OS=Schizosaccharomyces pombe (strain 972 / ATCC 24843) GN=SPBC29A10.12 PE=3 SV=1	676	C	8	0
sp|Q9USU7|YHHB_SCHPO	SPBC28F2.11	310	3	1	0	29.8385	6.82393	0	0.967742	0.322581	0	-1.49476	3.45943	32.2581	HMG box-containing protein C28F2.11 OS=Schizosaccharomyces pombe (strain 972 / ATCC 24843) GN=SPBC28F2.11 PE=1 SV=1	307	C	4	0
sp|Q9UU76|PUF6_SCHPO	puf6	642	3	1	0	14.408	3.29505	0	0.46729	0.155763	0	-1.49476	3.45943	15.5763	Pumilio homology domain family member 6 OS=Schizosaccharomyces pombe (strain 972 / ATCC 24843) GN=puf6 PE=1 SV=1	213	C	4	0
sp|Q9P7S2|RPN6_SCHPO	rpn6	421	4	1	1	29.2951	5.02475	5.22328	0.950119	0.23753	0.23753	-1.89812	0	47.5059	Probable 26S proteasome regulatory subunit rpn6 OS=Schizosaccharomyces pombe (strain 972 / ATCC 24843) GN=rpn6 PE=3 SV=1	544	C	12	0
sp|O94700|MBF1_SCHPO	mbf1	148	8	2	1	166.665	28.5868	14.8581	5.40541	1.35135	0.675676	-1.94753	0.932886	202.703	Multiprotein-bridging factor 1 OS=Schizosaccharomyces pombe (strain 972 / ATCC 24843) GN=mbf1 PE=3 SV=1	81	C	14	0
sp|G2TRP3|RT31_SCHPO	ymr31	89	1	0	0	34.6439	0	0	1.1236	0	0	-3.45943	0	0	37S ribosomal protein YMR-31, mitochondrial OS=Schizosaccharomyces pombe (strain 972 / ATCC 24843) GN=ymr31 PE=3 SV=1	584	C	1	0
sp|P36595|RPAB2_SCHPO	rpb6	142	1	0	0	21.7134	0	0	0.704225	0	0	-3.45943	0	0	DNA-directed RNA polymerases I, II, and III subunit RPABC2 OS=Schizosaccharomyces pombe (strain 972 / ATCC 24843) GN=rpb6 PE=1 SV=1	617	C	1	0
sp|P46595|UBC4_SCHPO	ubc4	147	1	0	0	20.9749	0	0	0.680272	0	0	-3.45943	0	0	Ubiquitin-conjugating enzyme E2 4 OS=Schizosaccharomyces pombe (strain 972 / ATCC 24843) GN=ubc4 PE=1 SV=1	284	C	1	0
sp|O59727|YHX7_SCHPO	SPBC3E7.07c	147	1	0	2	20.9749	0	29.9184	0.680272	0	1.36054	-3.45943	-4.39232	136.054	Protein PBDC1 homolog OS=Schizosaccharomyces pombe (strain 972 / ATCC 24843) GN=SPBC3E7.07c PE=3 SV=1	704	C	6	0
sp|Q11118|WOS2_SCHPO	wos2	186	1	0	0	16.5769	0	0	0.537634	0	0	-3.45943	0	0	Protein wos2 OS=Schizosaccharomyces pombe (strain 972 / ATCC 24843) GN=wos2 PE=2 SV=1	365	C	3	0
sp|Q9P7K1|YJN4_SCHPO	SPCC24B10.04	199	1	0	1	15.494	0	11.0503	0.502513	0	0.502513	-3.45943	-3.45943	50.2513	Uncharacterized protein C24B10.04 OS=Schizosaccharomyces pombe (strain 972 / ATCC 24843) GN=SPCC24B10.04 PE=4 SV=1	608	C	2	0
sp|Q10241|CMB1_SCHPO	cmb1	223	1	0	0	13.8265	0	0	0.44843	0	0	-3.45943	0	0	Mismatch-binding protein cmb1 OS=Schizosaccharomyces pombe (strain 972 / ATCC 24843) GN=cmb1 PE=1 SV=1	805	C	1	0
sp|O43063|PSB1_SCHPO	pre3	226	1	0	0	13.643	0	0	0.442478	0	0	-3.45943	0	0	Probable proteasome subunit beta type-1 OS=Schizosaccharomyces pombe (strain 972 / ATCC 24843) GN=pre3 PE=3 SV=1	615	C	1	0
sp|Q9Y7Y3|YGR4_SCHPO	SPBC365.04c	233	1	0	0	13.2331	0	0	0.429185	0	0	-3.45943	0	0	Uncharacterized RNA-binding protein C365.04c OS=Schizosaccharomyces pombe (strain 972 / ATCC 24843) GN=SPBC365.04c PE=3 SV=1	287	C	2	0
sp|O14044|PNO1_SCHPO	rbp28	241	1	0	0	12.7938	0	0	0.414938	0	0	-3.45943	0	0	Pre-rRNA-processing protein pno1 OS=Schizosaccharomyces pombe (strain 972 / ATCC 24843) GN=rbp28 PE=1 SV=2	637	C	2	0
sp|Q9P7B4|YI13_SCHPO	SPAC521.03	259	1	0	0	11.9047	0	0	0.3861	0	0	-3.45943	0	0	NADP-dependent 3-hydroxy acid dehydrogenase OS=Schizosaccharomyces pombe (strain 972 / ATCC 24843) GN=SPAC521.03 PE=1 SV=1	767	C	1	0
sp|Q10270|MET16_SCHPO	met16	266	1	0	0	11.5914	0	0	0.37594	0	0	-3.45943	0	0	Probable phosphoadenosine phosphosulfate reductase OS=Schizosaccharomyces pombe (strain 972 / ATCC 24843) GN=met16 PE=3 SV=1	519	C	3	0
sp|P21911|SDHB_SCHPO	sdh2	275	1	0	0	11.212	0	0	0.363636	0	0	-3.45943	0	0	Succinate dehydrogenase [ubiquinone] iron-sulfur subunit, mitochondrial OS=Schizosaccharomyces pombe (strain 972 / ATCC 24843) GN=sdh2 PE=3 SV=3	581	C	1	0
sp|O13713|NAB2_SCHPO	nab2	307	1	0	0	10.0433	0	0	0.325733	0	0	-3.45943	0	0	Nuclear polyadenylated RNA-binding protein nab2 OS=Schizosaccharomyces pombe (strain 972 / ATCC 24843) GN=nab2 PE=3 SV=1	436	C	2	0
sp|P78974|HEM2_SCHPO	hem2	329	1	0	1	9.37176	0	6.68389	0.303951	0	0.303951	-3.45943	-3.45943	30.3951	Delta-aminolevulinic acid dehydratase OS=Schizosaccharomyces pombe (strain 972 / ATCC 24843) GN=hem2 PE=2 SV=2	551	C	5	0
sp|Q9P7Q1|DDH2_SCHPO	SPAC186.02c	332	1	0	0	9.28707	0	0	0.301205	0	0	-3.45943	0	0	2-hydroxyacid dehydrogenase homolog 2 OS=Schizosaccharomyces pombe (strain 972 / ATCC 24843) GN=SPAC186.02c PE=3 SV=1	816	C	1	0
sp|O14055|SYYC_SCHPO	tys1	401	1	0	0	7.68905	0	0	0.249377	0	0	-3.45943	0	0	Tyrosine--tRNA ligase, cytoplasmic OS=Schizosaccharomyces pombe (strain 972 / ATCC 24843) GN=tys1 PE=3 SV=1	723	C	1	0
sp|O14332|REM1_SCHPO	rem1	402	1	0	0	7.66992	0	0	0.248756	0	0	-3.45943	0	0	Meiosis-specific cyclin rem1 OS=Schizosaccharomyces pombe (strain 972 / ATCC 24843) GN=rem1 PE=3 SV=1	668	C	1	0
sp|O94354|ASSY_SCHPO	arg12	410	1	0	0	7.52026	0	0	0.243902	0	0	-3.45943	0	0	Argininosuccinate synthase OS=Schizosaccharomyces pombe (strain 972 / ATCC 24843) GN=arg12 PE=3 SV=1	237	C	3	0
sp|P36600|KAPR_SCHPO	cgs1	412	1	0	0	7.48376	0	0	0.242718	0	0	-3.45943	0	0	cAMP-dependent protein kinase regulatory subunit OS=Schizosaccharomyces pombe (strain 972 / ATCC 24843) GN=cgs1 PE=1 SV=2	662	C	1	0
sp|Q09871|YAG7_SCHPO	SPAC12G12.07c	412	1	0	0	7.48376	0	0	0.242718	0	0	-3.45943	0	0	Uncharacterized protein C12G12.07c OS=Schizosaccharomyces pombe (strain 972 / ATCC 24843) GN=SPAC12G12.07c PE=4 SV=1	362	C	1	0
sp|Q9Y700|EFTU_SCHPO	tuf1	439	1	0	1	7.02348	0	5.00911	0.22779	0	0.22779	-3.45943	-3.45943	22.779	Elongation factor Tu, mitochondrial OS=Schizosaccharomyces pombe (strain 972 / ATCC 24843) GN=tuf1 PE=3 SV=1	490	C	2	0
sp|Q9UT95|YL44_SCHPO	SPAC323.04	487	1	0	0	6.33123	0	0	0.205339	0	0	-3.45943	0	0	Uncharacterized ABC transporter ATP-binding protein C323.04 OS=Schizosaccharomyces pombe (strain 972 / ATCC 24843) GN=SPAC323.04 PE=3 SV=1	696	C	1	0
sp|O94567|SYNC_SCHPO	nrs1	568	1	0	0	5.42836	0	0	0.176056	0	0	-3.45943	0	0	Probable asparagine--tRNA ligase, cytoplasmic OS=Schizosaccharomyces pombe (strain 972 / ATCC 24843) GN=nrs1 PE=3 SV=1	327	C	9	0
sp|O94400|YQF7_SCHPO	SPCC126.07c	571	1	0	0	5.39984	0	0	0.175131	0	0	-3.45943	0	0	PHD and RING finger domain-containing protein C126.07c OS=Schizosaccharomyces pombe (strain 972 / ATCC 24843) GN=SPCC126.07c PE=3 SV=1	692	C	2	0
sp|O74977|VMS1_SCHPO	SPCC1827.04	600	1	0	0	5.13885	0	0	0.166667	0	0	-3.45943	0	0	VMS1 homolog C1827.04 OS=Schizosaccharomyces pombe (strain 972 / ATCC 24843) GN=SPCC1827.04 PE=1 SV=1	260	C	1	0
sp|P56287|EI2BE_SCHPO	tif225	678	1	0	0	4.54765	0	0	0.147493	0	0	-3.45943	0	0	Probable translation initiation factor eIF-2B subunit epsilon OS=Schizosaccharomyces pombe (strain 972 / ATCC 24843) GN=tif225 PE=1 SV=1	537	C	1	0
sp|Q9URZ5|VPS1_SCHPO	vps1	678	1	0	0	4.54765	0	0	0.147493	0	0	-3.45943	0	0	Vacuolar protein sorting-associated protein 1 OS=Schizosaccharomyces pombe (strain 972 / ATCC 24843) GN=vps1 PE=3 SV=2	650	C	5	0
sp|O94641|HS104_SCHPO	hsp104	905	1	0	2	3.40697	0	4.85967	0.110497	0	0.220994	-3.45943	-4.39232	22.0994	Heat shock protein 104 OS=Schizosaccharomyces pombe (strain 972 / ATCC 24843) GN=hsp104 PE=3 SV=1	144	C	8	0
sp|P40848|XRN2_SCHPO	dhp1	991	1	0	0	3.11131	0	0	0.100908	0	0	-3.45943	0	0	5'-3' exoribonuclease 2 OS=Schizosaccharomyces pombe (strain 972 / ATCC 24843) GN=dhp1 PE=1 SV=1	831	C	4	0
sp|Q09733|GEF2_SCHPO	gef2	1101	1	0	0	2.80046	0	0	0.0908265	0	0	-3.45943	0	0	Rho guanine nucleotide exchange factor gef2 OS=Schizosaccharomyces pombe (strain 972 / ATCC 24843) GN=gef2 PE=1 SV=1	630	C	3	0
sp|Q9P3U0|UBP2_SCHPO	ubp2	1141	1	0	0	2.70229	0	0	0.0876424	0	0	-3.45943	0	0	Probable ubiquitin carboxyl-terminal hydrolase 2 OS=Schizosaccharomyces pombe (strain 972 / ATCC 24843) GN=ubp2 PE=1 SV=1	714	C	1	0
sp|O59734|RUXF_SCHPO	smf1	78	2	0	0	79.0592	0	0	2.5641	0	0	-4.39232	0	0	Small nuclear ribonucleoprotein F OS=Schizosaccharomyces pombe (strain 972 / ATCC 24843) GN=smf1 PE=1 SV=1	799	C	2	0
sp|O74503|UAF30_SCHPO	spp27	233	2	0	0	26.4662	0	0	0.858369	0	0	-4.39232	0	0	Upstream activation factor subunit spp27 OS=Schizosaccharomyces pombe (strain 972 / ATCC 24843) GN=spp27 PE=1 SV=1	271	C	2	0
sp|P40387|TPS1_SCHPO	tps1	513	2	0	4	12.0207	0	17.1462	0.389864	0	0.779727	-4.39232	-5.35755	77.9727	Alpha,alpha-trehalose-phosphate synthase [UDP-forming] OS=Schizosaccharomyces pombe (strain 972 / ATCC 24843) GN=tps1 PE=1 SV=2	229	C	10	0
sp|Q9UUE6|SYKC_SCHPO	krs1	591	2	0	1	10.4342	0	3.72081	0.338409	0	0.169205	-4.39232	-3.45943	16.9205	Lysine--tRNA ligase, cytoplasmic OS=Schizosaccharomyces pombe (strain 972 / ATCC 24843) GN=krs1 PE=3 SV=1	170	C	7	0
sp|Q10318|ILV3_SCHPO	SPAC17G8.06c	598	2	0	0	10.3121	0	0	0.334448	0	0	-4.39232	0	0	Putative dihydroxy-acid dehydratase, mitochondrial OS=Schizosaccharomyces pombe (strain 972 / ATCC 24843) GN=SPAC17G8.06c PE=2 SV=1	481	C	4	0
sp|Q9P7M4|YIOE_SCHPO	SPAP27G11.14c	689	2	0	0	8.9501	0	0	0.290276	0	0	-4.39232	0	0	Uncharacterized protein SPAP27G11.14c OS=Schizosaccharomyces pombe (strain 972 / ATCC 24843) GN=SPAP27G11.14c PE=4 SV=1	646	C	2	0
sp|Q9UT05|TPP2_SCHPO	tpp2	1274	2	0	2	4.84036	0	3.45212	0.156986	0	0.156986	-4.39232	-4.39232	15.6986	Tripeptidyl-peptidase 2 homolog OS=Schizosaccharomyces pombe (strain 972 / ATCC 24843) GN=tpp2 PE=1 SV=1	441	C	5	0
sp|Q9UTF0|YIN2_SCHPO	SPAC1705.02	63	3	0	0	146.824	0	0	4.7619	0	0	-4.9542	0	0	SERF-like protein C1705.02 OS=Schizosaccharomyces pombe (strain 972 / ATCC 24843) GN=SPAC1705.02 PE=3 SV=1	639	C	3	0
sp|O74407|SYDC_SCHPO	dps1	580	3	0	0	15.9481	0	0	0.517241	0	0	-4.9542	0	0	Aspartate--tRNA ligase, cytoplasmic OS=Schizosaccharomyces pombe (strain 972 / ATCC 24843) GN=dps1 PE=1 SV=1	743	C	5	0
sp|O74734|RRF1_SCHPO	rrf1	244	4	0	0	50.546	0	0	1.63934	0	0	-5.35755	0	0	Putative ribosomal recycling factor, mitochondrial OS=Schizosaccharomyces pombe (strain 972 / ATCC 24843) GN=rrf1 PE=3 SV=1	520	C	4	0
