# Supplementary material for: A replisome-associated histone H3-H4 chaperone required for epigenetic inheritance
Source: Cell. Author manuscript; Available in PMC 2024 Sep 8. (PMC11380579; doi:10.1016/j.cell.2024.07.006)
Supplement: 13 — Table S5 – List of proteins in TAP-Sld5 immunoprecipitations from mrc1+ and mrc1-3A cells identified by mass spectrometry. Related to Figure 4. [file NIHMS2018534-supplement-13.xlsx]

## Sheet: Sheet1
Gene information		Spectral Count						Normalized spectral count * 100						Fold Change		Total peptide intensity	Supplementary information
		Untag		TAP-Sld5, Mrc1+		TAP-Sld5, Mrc1-3A		Untag		TAP-Sld5, Mrc1+		TAP-Sld5, Mrc1-3A
Gene	Protein length	Sample 1	Sample 2	Sample 1	Sample 2	Sample 1	Sample 2	Sample 1	Sample 2	Sample 1	Sample 2	Sample 1	Sample 2	TAP-Sld5 to untag	Mrc1+ to Mrc1-3A	Tag/length*10000	Description	Group ID	Unique Peptides	Razor Peptides
psf1	202	0	0	82	72	79	79	0	0	40.5941	35.6436	39.1089	39.1089	9.59059	-0.0369468	15445.5	DNA replication complex GINS protein psf1 OS=Schizosaccharomyces pombe (strain 972 / ATCC 24843) GN=psf1 PE=3 SV=1	1163	312	0
sld5	214	0	0	78	73	66	76	0	0	36.4486	34.1121	30.8411	35.514	9.56224	0.0885367	13691.6	DNA replication complex GINS protein sld5 OS=Schizosaccharomyces pombe (strain 972 / ATCC 24843) GN=sld5 PE=1 SV=1	2033	293	0
ppc89	783	0	0	75	74	81	78	0	0	9.57854	9.45083	10.3448	9.96169	9.54303	-0.0935928	3933.59	Spindle pole body protein ppc89 OS=Schizosaccharomyces pombe (strain 972 / ATCC 24843) GN=ppc89 PE=1 SV=1	1350	308	0
psf2	183	0	0	76	69	78	75	0	0	41.5301	37.7049	42.623	40.9836	9.50383	-0.0773748	16284.2	DNA replication complex GINS protein psf2 OS=Schizosaccharomyces pombe (strain 972 / ATCC 24843) GN=psf2 PE=1 SV=1	1238	298	0
sfi1	840	0	0	70	53	60	63	0	0	8.33333	6.30952	7.14286	7.5	9.26679	0	2928.57	Protein sfi1 OS=Schizosaccharomyces pombe (strain 972 / ATCC 24843) GN=sfi1 PE=3 SV=3	167	246	0
rad4	648	0	0	54	47	51	48	0	0	8.33333	7.25309	7.87037	7.40741	8.98299	0.0287973	3086.42	S-M checkpoint control protein rad4 OS=Schizosaccharomyces pombe (strain 972 / ATCC 24843) GN=rad4 PE=1 SV=2	1600	200	0
pi026	1201	0	0	56	44	46	43	0	0	4.66278	3.66361	3.83014	3.58035	8.96867	0.167767	1573.69	Uncharacterized AAA domain-containing protein P22H7.05c OS=Schizosaccharomyces pombe (strain 972 / ATCC 24843) GN=pi026 PE=3 SV=1	195	184	0
pol12	574	0	0	53	46	48	58	0	0	9.23345	8.01394	8.36237	10.1045	8.9542	-0.0983717	3571.43	DNA polymerase alpha subunit B OS=Schizosaccharomyces pombe (strain 972 / ATCC 24843) GN=pol12 PE=1 SV=1	1165	205	0
sid4	660	0	0	46	44	45	43	0	0	6.9697	6.66667	6.81818	6.51515	8.81698	0.0323488	2696.97	Septation initiation protein sid4 OS=Schizosaccharomyces pombe (strain 972 / ATCC 24843) GN=sid4 PE=1 SV=1	1008	178	0
spc7	1364	0	0	47	39	32	29	0	0	3.44575	2.85924	2.34604	2.1261	8.75154	0.494156	1077.71	Kinetochore protein spc7 OS=Schizosaccharomyces pombe (strain 972 / ATCC 24843) GN=spc7 PE=1 SV=1	960	147	0
kms1	607	0	0	43	41	43	39	0	0	7.08402	6.75453	7.08402	6.42504	8.71768	0.0346818	2734.76	Karyogamy meiotic segregation protein 1 OS=Schizosaccharomyces pombe (strain 972 / ATCC 24843) GN=kms1 PE=1 SV=1	1294	166	0
pof3	577	0	0	44	37	39	39	0	0	7.62565	6.41248	6.7591	6.7591	8.66534	0.0543111	2755.63	F-box/TPR repeat protein pof3 OS=Schizosaccharomyces pombe (strain 972 / ATCC 24843) GN=pof3 PE=1 SV=1	207	159	0
cdc7	1062	0	0	35	36	36	36	0	0	3.29567	3.38983	3.38983	3.38983	8.47573	-0.0201216	1346.52	Cell division control protein 7 OS=Schizosaccharomyces pombe (strain 972 / ATCC 24843) GN=cdc7 PE=1 SV=1	908	143	0
cnp3	643	0	0	35	32	32	31	0	0	5.44323	4.97667	4.97667	4.82115	8.39232	0.0885367	2021.77	Centromere protein 3 OS=Schizosaccharomyces pombe (strain 972 / ATCC 24843) GN=cnp3 PE=4 SV=2	1251	130	0
cdc45	638	0	0	35	32	34	35	0	0	5.48589	5.01567	5.32915	5.48589	8.39232	-0.0423108	2131.66	Cell division control protein 45 homolog OS=Schizosaccharomyces pombe (strain 972 / ATCC 24843) GN=sna41 PE=1 SV=1	1787	136	0
rsp1	494	0	0	33	30	31	23	0	0	6.68016	6.07287	6.2753	4.65587	8.30378	0.221632	2368.42	DnaJ-related protein rsp1 OS=Schizosaccharomyces pombe (strain 972 / ATCC 24843) GN=rsp1 PE=1 SV=1	646	117	0
pri1	454	0	0	32	29	35	30	0	0	7.04846	6.38767	7.70925	6.60793	8.25739	-0.0913403	2775.33	DNA primase small subunit OS=Schizosaccharomyces pombe (strain 972 / ATCC 24843) GN=pri1 PE=1 SV=1	1436	126	0
mus7	1888	0	0	30	27	35	35	0	0	1.58898	1.43008	1.85381	1.85381	8.15987	-0.295456	672.669	Protein mms22 OS=Schizosaccharomyces pombe (strain 972 / ATCC 24843) GN=mus7 PE=3 SV=1	810	127	0
pri2	459	0	0	30	26	26	23	0	0	6.53595	5.66449	5.66449	5.01089	8.13443	0.191912	2287.58	DNA primase large subunit OS=Schizosaccharomyces pombe (strain 972 / ATCC 24843) GN=pri2 PE=1 SV=1	300	105	0
psf3	166	0	0	23	24	21	24	0	0	13.8554	14.4578	12.6506	14.4578	7.88264	0.0624641	5542.17	DNA replication complex GINS protein psf3 OS=Schizosaccharomyces pombe (strain 972 / ATCC 24843) GN=psf3 PE=3 SV=1	789	92	0
mis13	329	0	0	25	22	22	23	0	0	7.59878	6.68693	6.68693	6.99088	7.88264	0.0624641	2796.35	Kinetochore protein mis13 OS=Schizosaccharomyces pombe (strain 972 / ATCC 24843) GN=mis13 PE=1 SV=1	993	92	0
SPBC800.13	479	0	0	24	22	22	19	0	0	5.01044	4.5929	4.5929	3.9666	7.85175	0.165249	1816.28	Uncharacterized protein C800.13 OS=Schizosaccharomyces pombe (strain 972 / ATCC 24843) GN=SPBC800.13 PE=3 SV=1	969	87	0
nuf2	441	0	0	22	18	18	15	0	0	4.98866	4.08163	4.08163	3.40136	7.65105	0.276012	1655.33	Kinetochore protein nuf2 OS=Schizosaccharomyces pombe (strain 972 / ATCC 24843) GN=nuf2 PE=1 SV=1	1769	73	0
spc25	238	0	0	20	19	14	18	0	0	8.40336	7.98319	5.88235	7.56303	7.61471	0.283793	2983.19	Kinetochore protein spc25 OS=Schizosaccharomyces pombe (strain 972 / ATCC 24843) GN=spc25 PE=1 SV=1	1329	71	0
ppk2	665	0	0	23	15	17	10	0	0	3.45865	2.25564	2.55639	1.50376	7.57743	0.489966	977.444	Protein kinase domain-containing protein ppk2 OS=Schizosaccharomyces pombe (strain 972 / ATCC 24843) GN=ppk2 PE=1 SV=2	945	65	0
sos7	264	0	0	18	14	14	18	0	0	6.81818	5.30303	5.30303	6.81818	7.33092	0	2424.24	Kinetochore protein Sos7 OS=Schizosaccharomyces pombe (strain 972 / ATCC 24843) GN=sos7 PE=1 SV=1	553	64	0
cdc16	299	0	0	17	15	22	18	0	0	5.68562	5.01672	7.35786	6.02007	7.33092	-0.320135	2408.03	Cell division control protein 16 OS=Schizosaccharomyces pombe (strain 972 / ATCC 24843) GN=cdc16 PE=1 SV=1	1162	72	0
SPAC4D7.07c	601	0	0	16	16	22	18	0	0	2.66223	2.66223	3.66057	2.99501	7.33092	-0.320135	1198	Uncharacterized protein C4D7.07c OS=Schizosaccharomyces pombe (strain 972 / ATCC 24843) GN=SPAC4D7.07c PE=4 SV=2	1433	72	0
gfh1	577	0	0	15	15	10	12	0	0	2.59965	2.59965	1.7331	2.07972	7.2384	0.443989	901.213	Gamma-tubulin complex component gfh1 OS=Schizosaccharomyces pombe (strain 972 / ATCC 24843) GN=gfh1 PE=3 SV=1	1918	52	0
mis14	210	0	0	16	14	12	13	0	0	7.61905	6.66667	5.71429	6.19048	7.2384	0.261125	2619.05	Kinetochore protein mis14 OS=Schizosaccharomyces pombe (strain 972 / ATCC 24843) GN=mis14 PE=1 SV=1	1153	55	0
mcl1	815	1	0	90	87	84	94	0.122699	0	11.0429	10.6748	10.3067	11.5337	7.2062	-0.00811873	4355.83	Minichromosome loss protein 1 OS=Schizosaccharomyces pombe (strain 972 / ATCC 24843) GN=mcl1 PE=1 SV=1	496	356	0
spc24	198	0	0	15	14	14	15	0	0	7.57576	7.07071	7.07071	7.57576	7.18982	0	2929.29	Kinetochore protein spc24 OS=Schizosaccharomyces pombe (strain 972 / ATCC 24843) GN=spc24 PE=1 SV=1	911	58	0
alp16	759	0	0	15	14	19	17	0	0	1.97628	1.84453	2.50329	2.23979	7.18982	-0.310021	856.39	Spindle pole body component alp16 OS=Schizosaccharomyces pombe (strain 972 / ATCC 24843) GN=alp16 PE=1 SV=1	702	65	0
knd1	1220	0	0	15	14	14	25	0	0	1.22951	1.14754	1.14754	2.04918	7.18982	-0.424885	557.377	Cullin-associated NEDD8-dissociated protein 1 OS=Schizosaccharomyces pombe (strain 972 / ATCC 24843) GN=knd1 PE=3 SV=1	7	68	0
mal2	303	0	0	16	12	13	10	0	0	5.28053	3.9604	4.29043	3.30033	7.13955	0.28157	1683.17	Chromosome segregation protein mal2 OS=Schizosaccharomyces pombe (strain 972 / ATCC 24843) GN=mal2 PE=1 SV=1	1665	51	0
rad9	426	0	0	15	12	13	13	0	0	3.52113	2.8169	3.05164	3.05164	7.08746	0.0540398	1244.13	DNA repair protein rad9 OS=Schizosaccharomyces pombe (strain 972 / ATCC 24843) GN=rad9 PE=1 SV=1	2512	9	44
chp1	960	0	0	15	12	17	12	0	0	1.5625	1.25	1.77083	1.25	7.08746	-0.102362	583.333	Chromo domain-containing protein 1 OS=Schizosaccharomyces pombe (strain 972 / ATCC 24843) GN=chp1 PE=1 SV=1	1702	56	0
SPAC3H8.05c	1073	0	0	15	12	17	12	0	0	1.39795	1.11836	1.58434	1.11836	7.08746	-0.102362	521.901	Uncharacterized protein C3H8.05c OS=Schizosaccharomyces pombe (strain 972 / ATCC 24843) GN=SPAC3H8.05c PE=3 SV=1	1698	56	0
klp2	817	0	0	16	9	14	8	0	0	1.95838	1.10159	1.71359	0.979192	6.97728	0.182864	575.275	Kinesin-like protein 2 OS=Schizosaccharomyces pombe (strain 972 / ATCC 24843) GN=klp2 PE=3 SV=1	837	47	0
SPCC1739.04c	274	0	0	9	15	12	11	0	0	3.28467	5.47445	4.37956	4.0146	6.91886	0.0608822	1715.33	Uncharacterized protein C1739.04c OS=Schizosaccharomyces pombe (strain 972 / ATCC 24843) GN=SPCC1739.04c PE=4 SV=2	1186	47	0
mis12	259	0	0	12	12	12	15	0	0	4.6332	4.6332	4.6332	5.79151	6.91886	-0.1686	1969.11	Centromere protein mis12 OS=Schizosaccharomyces pombe (strain 972 / ATCC 24843) GN=mis12 PE=1 SV=1	1654	51	0
swi1	971	1	0	72	63	64	74	0.102987	0	7.41504	6.48816	6.59114	7.62101	6.81592	-0.0316625	2811.53	Mating-type switching protein swi1 OS=Schizosaccharomyces pombe (strain 972 / ATCC 24843) GN=swi1 PE=1 SV=1	584	274	0
mis6	672	0	0	13	9	15	10	0	0	1.93452	1.33929	2.23214	1.4881	6.79442	-0.182864	699.405	Inner centromere protein mis6 OS=Schizosaccharomyces pombe (strain 972 / ATCC 24843) GN=mis6 PE=1 SV=1	2762	47	0
rap1	693	0	0	9	12	9	8	0	0	1.2987	1.7316	1.2987	1.1544	6.72792	0.301656	548.341	DNA-binding protein rap1 OS=Schizosaccharomyces pombe (strain 972 / ATCC 24843) GN=rap1 PE=1 SV=1	1693	38	0
mod21	677	0	0	13	8	12	12	0	0	1.92024	1.18168	1.77253	1.77253	6.72792	-0.190943	664.697	Gamma-tubulin complex subunit mod21 OS=Schizosaccharomyces pombe (strain 972 / ATCC 24843) GN=mod21 PE=1 SV=2	206	45	0
cdc13	482	0	0	13	7	11	7	0	0	2.6971	1.45228	2.28216	1.45228	6.65821	0.150417	788.382	G2/mitotic-specific cyclin cdc13 OS=Schizosaccharomyces pombe (strain 972 / ATCC 24843) GN=cdc13 PE=1 SV=1	173	38	0
mis15	409	0	0	13	7	12	10	0	0	3.17848	1.71149	2.93399	2.44499	6.65821	-0.136204	1026.89	Kinetochore protein mis15 OS=Schizosaccharomyces pombe (strain 972 / ATCC 24843) GN=mis15 PE=1 SV=3	467	42	0
ccq1	735	0	0	10	10	14	10	0	0	1.36054	1.36054	1.90476	1.36054	6.65821	-0.260652	598.639	Coiled-coil quantitatively-enriched protein 1 OS=Schizosaccharomyces pombe (strain 972 / ATCC 24843) GN=ccq1 PE=1 SV=1	1593	44	0
mis17	441	0	0	8	11	14	14	0	0	1.81406	2.49433	3.1746	3.1746	6.58496	-0.554589	1065.76	Kinetochore protein mis17 OS=Schizosaccharomyces pombe (strain 972 / ATCC 24843) GN=mis17 PE=1 SV=2	1430	47	0
SPAC1687.14c	76	0	0	8	9	4	6	0	0	10.5263	11.8421	5.26316	7.89474	6.42626	0.753839	3552.63	Uncharacterized calcium-binding protein C1687.14c OS=Schizosaccharomyces pombe (strain 972 / ATCC 24843) GN=SPAC1687.14c PE=3 SV=1	1992	27	0
sif3	472	0	0	9	8	9	7	0	0	1.90678	1.69492	1.90678	1.48305	6.42626	0.0864148	699.153	Sad1-interacting factor 3 OS=Schizosaccharomyces pombe (strain 972 / ATCC 24843) GN=sif3 PE=1 SV=2	1770	33	0
rik1	1040	0	0	7	9	5	8	0	0	0.673077	0.865385	0.480769	0.769231	6.33985	0.295456	278.846	Chromatin modification-related protein rik1 OS=Schizosaccharomyces pombe (strain 972 / ATCC 24843) GN=rik1 PE=1 SV=2	1742	29	0
sim4	277	0	0	7	9	9	8	0	0	2.52708	3.2491	3.2491	2.88809	6.33985	-0.0864148	1191.34	Centromere protein sim4 OS=Schizosaccharomyces pombe (strain 972 / ATCC 24843) GN=sim4 PE=1 SV=1	1502	33	0
nak1	652	0	0	7	9	7	10	0	0	1.07362	1.38037	1.07362	1.53374	6.33985	-0.0864148	506.135	Serine/threonine-protein kinase nak1 OS=Schizosaccharomyces pombe (strain 972 / ATCC 24843) GN=nak1 PE=1 SV=1	491	33	0
cnl2	188	0	0	10	5	7	5	0	0	5.31915	2.65957	3.7234	2.65957	6.24793	0.31719	1436.17	Centromere-localized protein 2 OS=Schizosaccharomyces pombe (strain 972 / ATCC 24843) GN=cnl2 PE=4 SV=1	817	27	0
mis16	430	0	0	9	6	5	7	0	0	2.09302	1.39535	1.16279	1.62791	6.24793	0.31719	627.907	Histone acetyltransferase type B subunit 2 OS=Schizosaccharomyces pombe (strain 972 / ATCC 24843) GN=mis16 PE=1 SV=1	903	27	0
ada2	437	0	0	8	7	8	5	0	0	1.83066	1.60183	1.83066	1.14416	6.24793	0.203533	640.732	Transcriptional adapter 2 OS=Schizosaccharomyces pombe (strain 972 / ATCC 24843) GN=ada2 PE=1 SV=1	1519	28	0
sgf29	244	0	0	7	8	10	8	0	0	2.86885	3.27869	4.09836	3.27869	6.24793	-0.259867	1352.46	SAGA-associated factor 29 OS=Schizosaccharomyces pombe (strain 972 / ATCC 24843) GN=sgf29 PE=1 SV=2	807	33	0
sog2	886	0	0	9	6	11	10	0	0	1.0158	0.677201	1.24153	1.12867	6.24793	-0.479993	406.321	Leucine-rich repeat-containing protein sog2 OS=Schizosaccharomyces pombe (strain 972 / ATCC 24843) GN=sog2 PE=1 SV=1	1707	36	0
nnf1	145	0	0	8	6	4	4	0	0	5.51724	4.13793	2.75862	2.75862	6.14975	0.792195	1517.24	Kinetochore protein nnf1 OS=Schizosaccharomyces pombe (strain 972 / ATCC 24843) GN=nnf1 PE=1 SV=1	1990	22	0
tas3	549	0	0	8	6	8	7	0	0	1.45719	1.0929	1.45719	1.27505	6.14975	-0.0981804	528.233	RNA-induced transcriptional silencing complex protein tas3 OS=Schizosaccharomyces pombe (strain 972 / ATCC 24843) GN=tas3 PE=1 SV=1	2821	29	0
SPBC776.16	253	0	0	7	7	7	9	0	0	2.7668	2.7668	2.7668	3.55731	6.14975	-0.190103	1185.77	Uncharacterized protein C776.16 OS=Schizosaccharomyces pombe (strain 972 / ATCC 24843) GN=SPBC776.16 PE=4 SV=1	2469	30	0
hrr1	999	0	0	8	6	8	8	0	0	0.800801	0.600601	0.800801	0.800801	6.14975	-0.190103	300.3	Helicase required for RNAi-mediated heterochromatin assembly 1 OS=Schizosaccharomyces pombe (strain 972 / ATCC 24843) GN=hrr1 PE=1 SV=2	1709	30	0
bub3	320	0	0	9	4	7	7	0	0	2.8125	1.25	2.1875	2.1875	6.04439	-0.105353	843.75	Mitotic checkpoint protein bub3 OS=Schizosaccharomyces pombe (strain 972 / ATCC 24843) GN=bub3 PE=1 SV=1	1342	27	0
ubr1	1958	0	0	5	8	10	5	0	0	0.255363	0.40858	0.510725	0.255363	6.04439	-0.203533	143.003	E3 ubiquitin-protein ligase ubr1 OS=Schizosaccharomyces pombe (strain 972 / ATCC 24843) GN=ubr1 PE=3 SV=1	1756	28	0
pot1	555	0	0	7	6	9	8	0	0	1.26126	1.08108	1.62162	1.44144	6.04439	-0.381871	540.541	Protection of telomeres protein 1 OS=Schizosaccharomyces pombe (strain 972 / ATCC 24843) GN=pot1 PE=1 SV=2	1814	30	0
pku80	695	0	0	5	7	4	5	0	0	0.719424	1.00719	0.57554	0.719424	5.93074	0.407175	302.158	ATP-dependent DNA helicase II subunit 2 OS=Schizosaccharomyces pombe (strain 972 / ATCC 24843) GN=pku80 PE=1 SV=1	2922	21	0
nrm1	342	0	0	6	6	6	4	0	0	1.75439	1.75439	1.75439	1.16959	5.93074	0.258312	643.275	Transcription factor nrm1 OS=Schizosaccharomyces pombe (strain 972 / ATCC 24843) GN=nrm1 PE=1 SV=1	2772	22	0
swi6	328	0	0	6	6	7	4	0	0	1.82927	1.82927	2.13415	1.21951	5.93074	0.123382	701.22	Chromatin-associated protein swi6 OS=Schizosaccharomyces pombe (strain 972 / ATCC 24843) GN=swi6 PE=1 SV=1	1764	23	0
pol1	1405	1	1	64	70	66	72	0.0711744	0.0711744	4.55516	4.98221	4.69751	5.12456	5.93074	-0.0423729	1935.94	DNA polymerase alpha catalytic subunit OS=Schizosaccharomyces pombe (strain 972 / ATCC 24843) GN=pol1 PE=1 SV=1	120	274	0
kms2	457	0	1	38	33	30	30	0	0.218818	8.3151	7.22101	6.56455	6.56455	5.89077	0.242114	2866.52	Karyogamy meiotic segregation protein 2 OS=Schizosaccharomyces pombe (strain 972 / ATCC 24843) GN=kms2 PE=1 SV=1	881	132	0
SPBC27B12.02	112	0	0	6	5	5	4	0	0	5.35714	4.46429	4.46429	3.57143	5.80735	0.283793	1785.71	Uncharacterized protein SPBC27B12.02 OS=Schizosaccharomyces pombe (strain 972 / ATCC 24843) GN=SPBC27B12.02 PE=4 SV=2	527	20	0
suc1	113	0	0	6	5	5	5	0	0	5.30973	4.42478	4.42478	4.42478	5.80735	0.13493	1858.41	Cyclin-dependent kinases regulatory subunit OS=Schizosaccharomyces pombe (strain 972 / ATCC 24843) GN=suc1 PE=1 SV=3	571	21	0
fta7	244	0	0	7	4	5	5	0	0	2.86885	1.63934	2.04918	2.04918	5.80735	0.13493	860.656	Kinetochore protein fta7 OS=Schizosaccharomyces pombe (strain 972 / ATCC 24843) GN=fta7 PE=1 SV=1	1033	21	0
cig1	415	0	0	6	5	7	5	0	0	1.44578	1.20482	1.68675	1.20482	5.80735	-0.123382	554.217	G2/mitotic-specific cyclin cig1 OS=Schizosaccharomyces pombe (strain 972 / ATCC 24843) GN=cig1 PE=1 SV=2	1748	23	0
tti1	1098	0	0	8	3	9	8	0	0	0.728597	0.273224	0.819672	0.728597	5.80735	-0.61891	255.009	TEL2-interacting protein 1 OS=Schizosaccharomyces pombe (strain 972 / ATCC 24843) GN=tti1 PE=1 SV=1	738	28	0
mrc1	1019	2	1	84	87	82	96	0.196271	0.0981354	8.24338	8.53778	8.04711	9.421	5.74147	-0.0578146	3424.93	Mediator of replication checkpoint protein 1 OS=Schizosaccharomyces pombe (strain 972 / ATCC 24843) GN=mrc1 PE=1 SV=1	367	0	352
SPBC460.04c	391	0	0	3	7	3	0	0	0	0.767263	1.79028	0.767263	0	5.67243	1.67243	332.481	Putative alpha-ketoglutarate-dependent sulfonate dioxygenase OS=Schizosaccharomyces pombe (strain 972 / ATCC 24843) GN=SPBC460.04c PE=3 SV=1	1057	13	0
lsb6	624	0	0	3	7	3	4	0	0	0.480769	1.12179	0.480769	0.641026	5.67243	0.5025	272.436	Phosphatidylinositol 4-kinase lsb6 OS=Schizosaccharomyces pombe (strain 972 / ATCC 24843) GN=lsb6 PE=3 SV=2	1716	17	0
bet5	155	0	0	6	4	5	4	0	0	3.87097	2.58065	3.22581	2.58065	5.67243	0.148863	1225.81	Transport protein particle subunit bet5 OS=Schizosaccharomyces pombe (strain 972 / ATCC 24843) GN=bet5 PE=3 SV=2	2684	19	0
clr3	687	0	0	7	3	6	5	0	0	1.01892	0.436681	0.873362	0.727802	5.67243	-0.13493	305.677	Histone deacetylase clr3 OS=Schizosaccharomyces pombe (strain 972 / ATCC 24843) GN=clr3 PE=1 SV=1	480	21	0
SPBC23E6.02	1040	0	0	5	5	4	7	0	0	0.480769	0.480769	0.384615	0.673077	5.67243	-0.13493	201.923	Uncharacterized ATP-dependent helicase C23E6.02 OS=Schizosaccharomyces pombe (strain 972 / ATCC 24843) GN=SPBC23E6.02 PE=3 SV=1	1439	21	0
SPCC18B5.10c	309	0	0	4	6	7	7	0	0	1.2945	1.94175	2.26537	2.26537	5.67243	-0.477322	776.699	Uncharacterized WD repeat-containing protein C18B5.10c OS=Schizosaccharomyces pombe (strain 972 / ATCC 24843) GN=SPCC18B5.10c PE=3 SV=1	1250	24	0
sre2	793	0	0	7	3	7	8	0	0	0.882724	0.37831	0.882724	1.00883	5.67243	-0.575502	315.259	Putative transcription factor sre2 OS=Schizosaccharomyces pombe (strain 972 / ATCC 24843) GN=sre2 PE=1 SV=1	2310	25	0
sfc6	582	0	0	5	4	3	3	0	0	0.859107	0.687285	0.515464	0.515464	5.52356	0.569366	257.732	Transcription factor tau subunit sfc6 OS=Schizosaccharomyces pombe (strain 972 / ATCC 24843) GN=sfc6 PE=1 SV=1	2038	15	0
rga9	670	0	0	4	5	3	3	0	0	0.597015	0.746269	0.447761	0.447761	5.52356	0.569366	223.881	Probable Rho-GTPase-activating protein 9 OS=Schizosaccharomyces pombe (strain 972 / ATCC 24843) GN=rga9 PE=1 SV=2	459	15	0
mob1	210	0	0	4	5	4	5	0	0	1.90476	2.38095	1.90476	2.38095	5.52356	0	857.143	Maintenance of ploidy protein mob1 OS=Schizosaccharomyces pombe (strain 972 / ATCC 24843) GN=mob1 PE=1 SV=1	1799	18	0
fta4	233	0	0	4	5	5	7	0	0	1.71674	2.14592	2.14592	3.00429	5.52356	-0.407175	901.288	Kinetochore protein fta4 OS=Schizosaccharomyces pombe (strain 972 / ATCC 24843) GN=fta4 PE=1 SV=1	2459	21	0
gto2	313	0	0	5	3	4	1	0	0	1.59744	0.958466	1.27796	0.319489	5.35755	0.657112	415.335	Glutathione S-transferase omega-like 2 OS=Schizosaccharomyces pombe (strain 972 / ATCC 24843) GN=gto2 PE=3 SV=1	2303	13	0
nup131	1142	0	0	4	4	2	3	0	0	0.350263	0.350263	0.175131	0.262697	5.35755	0.657112	113.835	Nucleoporin nup131 OS=Schizosaccharomyces pombe (strain 972 / ATCC 24843) GN=nup131 PE=1 SV=3	947	13	0
cdc14	240	0	0	4	4	3	3	0	0	1.66667	1.66667	1.25	1.25	5.35755	0.403356	583.333	Cell division control protein 14 OS=Schizosaccharomyces pombe (strain 972 / ATCC 24843) GN=cdc14 PE=1 SV=1	2997	14	0
SPBC1604.18c	449	0	0	4	4	3	3	0	0	0.890869	0.890869	0.668151	0.668151	5.35755	0.403356	311.804	Uncharacterized protein C1604.18c OS=Schizosaccharomyces pombe (strain 972 / ATCC 24843) GN=SPBC1604.18c PE=3 SV=1	1720	14	0
bet4	344	0	0	3	5	3	4	0	0	0.872093	1.45349	0.872093	1.16279	5.35755	0.187627	436.047	Geranylgeranyl transferase type-2 subunit alpha OS=Schizosaccharomyces pombe (strain 972 / ATCC 24843) GN=bet4 PE=3 SV=1	1865	15	0
fta1	280	0	0	5	3	5	3	0	0	1.78571	1.07143	1.78571	1.07143	5.35755	0	571.429	Kinetochore protein fta1 OS=Schizosaccharomyces pombe (strain 972 / ATCC 24843) GN=fta1 PE=1 SV=1	1020	16	0
fta2	351	0	0	5	3	6	2	0	0	1.4245	0.854701	1.7094	0.569801	5.35755	0	455.84	Kinetochore protein fta2 OS=Schizosaccharomyces pombe (strain 972 / ATCC 24843) GN=fta2 PE=1 SV=1	1254	16	0
poz1	249	0	0	3	5	5	4	0	0	1.20482	2.00803	2.00803	1.60643	5.35755	-0.16601	682.731	Protection of telomeres protein poz1 OS=Schizosaccharomyces pombe (strain 972 / ATCC 24843) GN=poz1 PE=1 SV=1	2032	17	0
mzt1	64	0	0	3	5	5	5	0	0	4.6875	7.8125	7.8125	7.8125	5.35755	-0.314873	2812.5	Mitotic-spindle organizing protein 1 OS=Schizosaccharomyces pombe (strain 972 / ATCC 24843) GN=mzt1 PE=1 SV=3	2028	18	0
rad16	877	0	0	3	5	4	6	0	0	0.342075	0.570125	0.4561	0.684151	5.35755	-0.314873	205.245	DNA repair protein rad16 OS=Schizosaccharomyces pombe (strain 972 / ATCC 24843) GN=rad16 PE=1 SV=2	1280	18	0
SPAC2F3.16	425	0	0	2	6	5	6	0	0	0.470588	1.41176	1.17647	1.41176	5.35755	-0.449803	447.059	Uncharacterized RING finger protein C2F3.16 OS=Schizosaccharomyces pombe (strain 972 / ATCC 24843) GN=SPAC2F3.16 PE=3 SV=1	2004	19	0
SPCC553.01c	715	0	0	5	3	4	7	0	0	0.699301	0.41958	0.559441	0.979021	5.35755	-0.449803	265.734	Uncharacterized protein C553.01c OS=Schizosaccharomyces pombe (strain 972 / ATCC 24843) GN=SPCC553.01c PE=4 SV=3	2508	19	0
crb2	778	0	0	4	4	6	5	0	0	0.514139	0.514139	0.771208	0.642674	5.35755	-0.449803	244.216	DNA repair protein crb2 OS=Schizosaccharomyces pombe (strain 972 / ATCC 24843) GN=crb2 PE=1 SV=1	2366	19	0
ppr5	1261	0	0	3	5	5	6	0	0	0.237906	0.396511	0.396511	0.475813	5.35755	-0.449803	150.674	Pentatricopeptide repeat-containing protein 5, mitochondrial OS=Schizosaccharomyces pombe (strain 972 / ATCC 24843) GN=ppr5 PE=3 SV=2	1142	19	0
SPCC16C4.02c	548	0	0	6	2	7	5	0	0	1.09489	0.364964	1.27737	0.912409	5.35755	-0.573185	364.964	Uncharacterized protein C16C4.02c OS=Schizosaccharomyces pombe (strain 972 / ATCC 24843) GN=SPCC16C4.02c PE=1 SV=1	2264	20	0
ftp105	925	0	0	4	4	7	5	0	0	0.432432	0.432432	0.756757	0.540541	5.35755	-0.573185	216.216	Ubp5-interacting protein ftp105 OS=Schizosaccharomyces pombe (strain 972 / ATCC 24843) GN=ftp105 PE=1 SV=2	2646	20	0
lem2	688	0	2	42	45	37	41	0	0.290698	6.10465	6.5407	5.37791	5.9593	5.30875	0.15716	2398.26	Lap-Emerin-Man domain protein 2 OS=Schizosaccharomyces pombe (strain 972 / ATCC 24843) GN=lem2 PE=1 SV=1	968	167	0
alp6	832	1	1	41	41	43	46	0.120192	0.120192	4.92788	4.92788	5.16827	5.52885	5.22356	-0.117905	2055.29	Spindle pole body component alp6 OS=Schizosaccharomyces pombe (strain 972 / ATCC 24843) GN=alp6 PE=1 SV=2	162	173	0
ypt71	208	0	0	3	4	1	1	0	0	1.44231	1.92308	0.480769	0.480769	5.16993	1.71049	432.692	GTP-binding protein ypt71 OS=Schizosaccharomyces pombe (strain 972 / ATCC 24843) GN=ypt71 PE=3 SV=1	1029	2	7
fyv10	404	0	0	4	3	1	3	0	0	0.990099	0.742574	0.247525	0.742574	5.16993	0.777608	272.277	Protein fyv10 OS=Schizosaccharomyces pombe (strain 972 / ATCC 24843) GN=fyv10 PE=3 SV=1	1809	11	0
dbp6	604	0	0	6	1	2	2	0	0	0.993377	0.165563	0.331126	0.331126	5.16993	0.777608	182.119	ATP-dependent RNA helicase dbp6 OS=Schizosaccharomyces pombe (strain 972 / ATCC 24843) GN=dbp6 PE=2 SV=1	1392	11	0
gyp7	743	0	0	2	5	3	1	0	0	0.269179	0.672948	0.403769	0.13459	5.16993	0.777608	148.048	GTPase-activating protein gyp7 OS=Schizosaccharomyces pombe (strain 972 / ATCC 24843) GN=gyp7 PE=3 SV=1	2912	11	0
syf2	229	0	0	5	2	2	3	0	0	2.18341	0.873362	0.873362	1.31004	5.16993	0.469485	524.017	Pre-mRNA-splicing factor syf2 OS=Schizosaccharomyces pombe (strain 972 / ATCC 24843) GN=syf2 PE=1 SV=1	2554	12	0
SPAC23D3.03c	472	0	0	5	2	1	4	0	0	1.05932	0.423729	0.211864	0.847458	5.16993	0.469485	254.237	TBC domain-containing protein C23D3.03c OS=Schizosaccharomyces pombe (strain 972 / ATCC 24843) GN=SPAC23D3.03c PE=3 SV=1	1460	12	0
ubr11	2052	0	0	5	2	4	1	0	0	0.243665	0.0974659	0.194932	0.0487329	5.16993	0.469485	58.4795	E3 ubiquitin-protein ligase ubr11 OS=Schizosaccharomyces pombe (strain 972 / ATCC 24843) GN=ubr11 PE=3 SV=1	1964	12	0
new17	91	0	0	4	3	2	4	0	0	4.3956	3.2967	2.1978	4.3956	5.16993	0.215729	1428.57	Gem-associated protein 7 homolog OS=Schizosaccharomyces pombe (strain 972 / ATCC 24843) GN=new17 PE=2 SV=1	257	13	0
SPAC6G9.14	681	0	0	2	5	4	2	0	0	0.293686	0.734214	0.587372	0.293686	5.16993	0.215729	190.896	Pumilio domain-containing protein C6G9.14 OS=Schizosaccharomyces pombe (strain 972 / ATCC 24843) GN=SPAC6G9.14 PE=3 SV=1	140	13	0
fin1	722	0	0	4	3	4	2	0	0	0.554017	0.415512	0.554017	0.277008	5.16993	0.215729	180.055	G2-specific protein kinase fin1 OS=Schizosaccharomyces pombe (strain 972 / ATCC 24843) GN=fin1 PE=3 SV=1	2789	13	0
cul4	734	0	0	3	4	4	2	0	0	0.408719	0.544959	0.544959	0.27248	5.16993	0.215729	177.112	Cullin-4 OS=Schizosaccharomyces pombe (strain 972 / ATCC 24843) GN=cul4 PE=1 SV=1	2390	13	0
trs85-2	618	0	0	3	4	6	2	0	0	0.485437	0.647249	0.970874	0.323625	5.16993	-0.187627	242.718	Transport protein particle subunit trs85-2 OS=Schizosaccharomyces pombe (strain 972 / ATCC 24843) GN=trs85-2 PE=3 SV=1	786	15	0
brc1	878	0	0	5	2	4	4	0	0	0.569476	0.22779	0.455581	0.455581	5.16993	-0.187627	170.843	BRCT-containing protein 1 OS=Schizosaccharomyces pombe (strain 972 / ATCC 24843) GN=brc1 PE=1 SV=1	288	15	0
pex7	308	0	0	3	4	5	4	0	0	0.974026	1.2987	1.62338	1.2987	5.16993	-0.353637	519.481	Peroxisomal targeting signal 2 receptor OS=Schizosaccharomyces pombe (strain 972 / ATCC 24843) GN=pex7 PE=2 SV=2	272	16	0
vps34	801	0	0	3	4	5	4	0	0	0.374532	0.499376	0.62422	0.499376	5.16993	-0.353637	199.75	Phosphatidylinositol 3-kinase vps34 OS=Schizosaccharomyces pombe (strain 972 / ATCC 24843) GN=vps34 PE=2 SV=2	1907	16	0
mcm6	892	3	2	98	86	94	94	0.336323	0.224215	10.9865	9.64126	10.5381	10.5381	5.14662	-0.0309936	4170.4	DNA replication licensing factor mcm6 OS=Schizosaccharomyces pombe (strain 972 / ATCC 24843) GN=mcm6 PE=1 SV=2	441	357	20
cut12	548	0	3	57	56	52	54	0	0.547445	10.4015	10.219	9.48905	9.85401	5.14466	0.0920902	3996.35	Spindle pole body-associated protein cut12 OS=Schizosaccharomyces pombe (strain 972 / ATCC 24843) GN=cut12 PE=1 SV=1	846	222	0
mcm5	720	4	1	102	80	79	88	0.555556	0.138889	14.1667	11.1111	10.9722	12.2222	5.13087	0.123948	4847.22	DNA replication licensing factor mcm5 OS=Schizosaccharomyces pombe (strain 972 / ATCC 24843) GN=mcm5 PE=1 SV=2	209	340	14
alp4	784	0	2	38	37	43	32	0	0.255102	4.84694	4.71939	5.48469	4.08163	5.09516	0	1913.27	Spindle pole body component alp4 OS=Schizosaccharomyces pombe (strain 972 / ATCC 24843) GN=alp4 PE=1 SV=1	1471	152	0
bub1	1044	1	0	19	19	16	15	0.0957854	0	1.81992	1.81992	1.53257	1.43678	4.99247	0.292027	660.92	Checkpoint serine/threonine-protein kinase bub1 OS=Schizosaccharomyces pombe (strain 972 / ATCC 24843) GN=bub1 PE=1 SV=1	1469	70	0
nrd1	529	0	0	4	2	2	0	0	0	0.756144	0.378072	0.378072	0	4.9542	1.49476	151.229	Negative regulator of differentiation 1 OS=Schizosaccharomyces pombe (strain 972 / ATCC 24843) GN=nrd1 PE=1 SV=1	2136	8	0
med19	138	0	0	3	3	2	2	0	0	2.17391	2.17391	1.44928	1.44928	4.9542	0.561879	724.638	Mediator of RNA polymerase II transcription subunit 19 OS=Schizosaccharomyces pombe (strain 972 / ATCC 24843) GN=med19 PE=1 SV=1	1136	10	0
csl4	181	0	0	1	5	1	4	0	0	0.552486	2.76243	0.552486	2.20994	4.9542	0.253757	607.735	Exosome complex component csl4 OS=Schizosaccharomyces pombe (strain 972 / ATCC 24843) GN=csl4 PE=3 SV=2	1269	11	0
itt1	435	0	0	4	2	3	2	0	0	0.91954	0.45977	0.689655	0.45977	4.9542	0.253757	252.874	E3 ubiquitin-protein ligase itt1 OS=Schizosaccharomyces pombe (strain 972 / ATCC 24843) GN=itt1 PE=3 SV=1	1210	11	0
srb8	1134	0	0	3	3	3	2	0	0	0.26455	0.26455	0.26455	0.176367	4.9542	0.253757	97.0018	Mediator of RNA polymerase II transcription subunit 12 OS=Schizosaccharomyces pombe (strain 972 / ATCC 24843) GN=srb8 PE=1 SV=2	2014	11	0
SPAC18B11.02c	394	0	0	3	3	3	3	0	0	0.761421	0.761421	0.761421	0.761421	4.9542	0	304.569	Uncharacterized protein C18B11.02c OS=Schizosaccharomyces pombe (strain 972 / ATCC 24843) GN=SPAC18B11.02c PE=3 SV=1	3175	12	0
SPCC1739.01	547	0	0	2	4	3	3	0	0	0.365631	0.731261	0.548446	0.548446	4.9542	0	219.378	Uncharacterized protein C1739.01 OS=Schizosaccharomyces pombe (strain 972 / ATCC 24843) GN=SPCC1739.01 PE=1 SV=2	1761	12	0
nbs1	613	0	0	4	2	3	3	0	0	0.652529	0.326264	0.489396	0.489396	4.9542	0	195.759	DNA repair and telomere maintenance protein nbs1 OS=Schizosaccharomyces pombe (strain 972 / ATCC 24843) GN=nbs1 PE=1 SV=3	2298	12	0
SPBC2A9.04c	741	0	0	4	2	3	3	0	0	0.539811	0.269906	0.404858	0.404858	4.9542	0	161.943	Uncharacterized RING finger protein C2A9.04c OS=Schizosaccharomyces pombe (strain 972 / ATCC 24843) GN=SPBC2A9.04c PE=3 SV=1	2183	12	0
lsd2	1273	0	0	3	3	4	3	0	0	0.235664	0.235664	0.314218	0.235664	4.9542	-0.215729	102.121	Lysine-specific histone demethylase 2 OS=Schizosaccharomyces pombe (strain 972 / ATCC 24843) GN=lsd2 PE=1 SV=1	1569	13	0
spt8	526	0	0	3	3	4	4	0	0	0.570342	0.570342	0.760456	0.760456	4.9542	-0.403356	266.16	Transcription factor spt8 OS=Schizosaccharomyces pombe (strain 972 / ATCC 24843) GN=spt8 PE=3 SV=1	2480	14	0
him1	545	0	0	1	5	4	4	0	0	0.183486	0.917431	0.733945	0.733945	4.9542	-0.403356	256.881	Hsk1-interacting molecule 1 OS=Schizosaccharomyces pombe (strain 972 / ATCC 24843) GN=him1 PE=1 SV=1	978	14	0
hsk1	507	0	0	4	2	10	9	0	0	0.788955	0.394477	1.97239	1.77515	4.9542	-1.63077	493.097	Cell cycle serine/threonine-protein kinase hsk1 OS=Schizosaccharomyces pombe (strain 972 / ATCC 24843) GN=hsk1 PE=1 SV=1	1237	25	0
rif1	1400	0	1	18	18	17	17	0	0.0714286	1.28571	1.28571	1.21429	1.21429	4.91488	0.0819934	500	Telomere length regulator protein rif1 OS=Schizosaccharomyces pombe (strain 972 / ATCC 24843) GN=rif1 PE=1 SV=1	520	71	0
pcp1	1208	4	6	156	141	149	135	0.331126	0.496689	12.9139	11.6722	12.3344	11.1755	4.86479	0.0645276	4809.6	Spindle pole body protein pcp1 OS=Schizosaccharomyces pombe (strain 972 / ATCC 24843) GN=pcp1 PE=1 SV=1	623	591	0
dpb2	594	0	1	19	15	19	19	0	0.16835	3.19865	2.52525	3.19865	3.19865	4.83289	-0.159576	1212.12	DNA polymerase epsilon subunit B OS=Schizosaccharomyces pombe (strain 972 / ATCC 24843) GN=dpb2 PE=1 SV=1	705	73	0
SPBC2G2.14	533	0	3	46	44	46	47	0	0.562852	8.63039	8.25516	8.63039	8.81801	4.81698	-0.0472025	3433.4	Uncharacterized protein C2G2.14 OS=Schizosaccharomyces pombe (strain 972 / ATCC 24843) GN=SPBC2G2.14 PE=1 SV=1	197	186	0
fap2	433	0	0	1	4	1	1	0	0	0.230947	0.923788	0.230947	0.230947	4.70044	1.24101	161.663	L-saccharopine oxidase OS=Schizosaccharomyces pombe (strain 972 / ATCC 24843) GN=fap2 PE=1 SV=1	2222	7	0
phf1	461	0	0	2	3	1	1	0	0	0.433839	0.650759	0.21692	0.21692	4.70044	1.24101	151.844	SWM histone demethylase complex subunit phf1 OS=Schizosaccharomyces pombe (strain 972 / ATCC 24843) GN=phf1 PE=1 SV=1	3155	7	0
bpl1	631	0	0	2	3	2	0	0	0	0.316957	0.475436	0.316957	0	4.70044	1.24101	110.935	Biotin--protein ligase OS=Schizosaccharomyces pombe (strain 972 / ATCC 24843) GN=bpl1 PE=3 SV=1	2427	7	0
mlo2	329	0	0	2	3	1	2	0	0	0.607903	0.911854	0.303951	0.607903	4.70044	0.70044	243.161	Protein mlo2 OS=Schizosaccharomyces pombe (strain 972 / ATCC 24843) GN=mlo2 PE=2 SV=1	1746	8	0
exg3	464	0	0	2	3	2	1	0	0	0.431034	0.646552	0.431034	0.215517	4.70044	0.70044	172.414	Glucan 1,3-beta-glucosidase 3 OS=Schizosaccharomyces pombe (strain 972 / ATCC 24843) GN=exg3 PE=3 SV=1	2448	8	0
SPBC29B5.04c	605	0	0	3	2	1	2	0	0	0.495868	0.330579	0.165289	0.330579	4.70044	0.70044	132.231	Uncharacterized protein C29B5.04c OS=Schizosaccharomyces pombe (strain 972 / ATCC 24843) GN=SPBC29B5.04c PE=4 SV=1	916	8	0
pgt1	851	0	0	1	4	1	2	0	0	0.117509	0.470035	0.117509	0.235018	4.70044	0.70044	94.0071	Glutathione transporter 1 OS=Schizosaccharomyces pombe (strain 972 / ATCC 24843) GN=pgt1 PE=1 SV=1	2935	8	0
SPCC1494.07	1502	0	0	3	2	0	3	0	0	0.199734	0.133156	0	0.199734	4.70044	0.70044	53.2623	Uncharacterized protein C1494.07 OS=Schizosaccharomyces pombe (strain 972 / ATCC 24843) GN=SPCC1494.07 PE=3 SV=1	118	8	0
SPAC23D3.16	81	0	0	3	2	1	3	0	0	3.7037	2.46914	1.23457	3.7037	4.70044	0.308122	1111.11	Uncharacterized protein C23D3.16 OS=Schizosaccharomyces pombe (strain 972 / ATCC 24843) GN=SPAC23D3.16 PE=2 SV=2	3000	9	0
sus1	108	0	0	3	2	3	1	0	0	2.77778	1.85185	2.77778	0.925926	4.70044	0.308122	833.333	Transcription and mRNA export factor sus1 OS=Schizosaccharomyces pombe (strain 972 / ATCC 24843) GN=sus1 PE=3 SV=1	2697	9	0
SPAPB1A10.02	336	0	0	4	1	2	2	0	0	1.19048	0.297619	0.595238	0.595238	4.70044	0.308122	267.857	Uncharacterized protein PB1A10.02 OS=Schizosaccharomyces pombe (strain 972 / ATCC 24843) GN=SPAPB1A10.02 PE=4 SV=1	1110	9	0
SPBP35G2.11c	397	0	0	3	2	2	2	0	0	0.755668	0.503778	0.503778	0.503778	4.70044	0.308122	226.7	ZZ-type zinc finger-containing protein P35G2.11c OS=Schizosaccharomyces pombe (strain 972 / ATCC 24843) GN=SPBP35G2.11c PE=3 SV=1	3134	9	0
fnx2	577	0	0	2	3	2	2	0	0	0.34662	0.519931	0.34662	0.34662	4.70044	0.308122	155.979	Vacuolar membrane amino acid uptake transporter fnx2 OS=Schizosaccharomyces pombe (strain 972 / ATCC 24843) GN=fnx2 PE=3 SV=1	3094	9	0
mhf1	110	0	0	3	2	3	2	0	0	2.72727	1.81818	2.72727	1.81818	4.70044	0	909.091	MHF histone-fold complex subunit 1 OS=Schizosaccharomyces pombe (strain 972 / ATCC 24843) GN=mhf1 PE=1 SV=2	1389	10	0
SPCC24B10.20	254	0	0	3	2	2	3	0	0	1.1811	0.787402	0.787402	1.1811	4.70044	0	393.701	Uncharacterized oxidoreductase C24B10.20 OS=Schizosaccharomyces pombe (strain 972 / ATCC 24843) GN=SPCC24B10.20 PE=3 SV=1	410	3	0
SPAC6F6.11c	309	0	0	2	3	3	2	0	0	0.647249	0.970874	0.970874	0.647249	4.70044	0	323.625	Putative pyridoxal kinase C6F6.11c OS=Schizosaccharomyces pombe (strain 972 / ATCC 24843) GN=SPAC6F6.11c PE=3 SV=2	2939	10	0
efc25	987	0	0	2	3	2	3	0	0	0.202634	0.303951	0.202634	0.303951	4.70044	0	101.317	Ras guanine nucleotide exchange factor efc25 OS=Schizosaccharomyces pombe (strain 972 / ATCC 24843) GN=efc25 PE=1 SV=1	80	10	0
qcr7	137	0	0	3	2	3	3	0	0	2.18978	1.45985	2.18978	2.18978	4.70044	-0.253757	802.92	Cytochrome b-c1 complex subunit 7 OS=Schizosaccharomyces pombe (strain 972 / ATCC 24843) GN=qcr7 PE=3 SV=1	1710	11	0
chr4	633	0	0	2	3	3	3	0	0	0.315956	0.473934	0.473934	0.473934	4.70044	-0.253757	173.776	Chitin synthase regulatory factor 4 OS=Schizosaccharomyces pombe (strain 972 / ATCC 24843) GN=chr4 PE=1 SV=4	1873	11	0
SPCC1919.12c	843	0	0	2	3	3	3	0	0	0.237248	0.355872	0.355872	0.355872	4.70044	-0.253757	130.486	Vacuolar membrane protease OS=Schizosaccharomyces pombe (strain 972 / ATCC 24843) GN=SPCC1919.12c PE=3 SV=1	2892	11	0
set5	319	0	0	2	3	4	3	0	0	0.626959	0.940439	1.25392	0.940439	4.70044	-0.469485	376.176	SET domain-containing protein 5 OS=Schizosaccharomyces pombe (strain 972 / ATCC 24843) GN=set5 PE=1 SV=1	588	12	0
SPAC1399.05c	529	0	0	3	2	5	3	0	0	0.567108	0.378072	0.94518	0.567108	4.70044	-0.657112	245.747	Uncharacterized transcriptional regulatory protein C1399.05c OS=Schizosaccharomyces pombe (strain 972 / ATCC 24843) GN=SPAC1399.05c PE=3 SV=1	2048	13	0
SPAC2F3.13c	649	0	0	1	4	4	4	0	0	0.154083	0.616333	0.616333	0.616333	4.70044	-0.657112	200.308	Queuine tRNA-ribosyltransferase-like protein OS=Schizosaccharomyces pombe (strain 972 / ATCC 24843) GN=SPAC2F3.13c PE=3 SV=4	964	8	5
taz1	663	0	0	2	3	3	5	0	0	0.301659	0.452489	0.452489	0.754148	4.70044	-0.657112	196.078	Telomere length regulator taz1 OS=Schizosaccharomyces pombe (strain 972 / ATCC 24843) GN=taz1 PE=1 SV=1	2417	13	0
mot1	1953	0	0	1	4	3	5	0	0	0.0512033	0.204813	0.15361	0.256016	4.70044	-0.657112	66.5643	Probable helicase mot1 OS=Schizosaccharomyces pombe (strain 972 / ATCC 24843) GN=mot1 PE=1 SV=4	1685	13	0
tfg2	307	0	0	2	3	5	4	0	0	0.651466	0.977199	1.62866	1.30293	4.70044	-0.823122	456.026	Transcription initiation factor IIF subunit beta OS=Schizosaccharomyces pombe (strain 972 / ATCC 24843) GN=tfg2 PE=1 SV=1	2056	14	0
sad1	514	2	2	50	41	41	43	0.389105	0.389105	9.72763	7.97665	7.97665	8.36576	4.44057	0.115214	3404.67	Spindle pole body-associated protein sad1 OS=Schizosaccharomyces pombe (strain 972 / ATCC 24843) GN=sad1 PE=1 SV=1	1299	179	0
srw1	556	0	0	2	2	0	0	0	0	0.359712	0.359712	0	0	4.39232	4.39232	71.9424	WD repeat-containing protein srw1 OS=Schizosaccharomyces pombe (strain 972 / ATCC 24843) GN=srw1 PE=1 SV=1	2998	4	0
SPCC4B3.13	539	0	0	2	2	0	1	0	0	0.371058	0.371058	0	0.185529	4.39232	1.80735	92.7644	Uncharacterized transporter C4B3.13 OS=Schizosaccharomyces pombe (strain 972 / ATCC 24843) GN=SPCC4B3.13 PE=3 SV=1	3048	5	0
sod22	759	0	0	1	3	0	1	0	0	0.131752	0.395257	0	0.131752	4.39232	1.80735	65.8762	Probable Na(+)/H(+) antiporter C3A11.09 OS=Schizosaccharomyces pombe (strain 972 / ATCC 24843) GN=sod22 PE=1 SV=1	2378	5	0
cho1	221	0	0	2	2	2	0	0	0	0.904977	0.904977	0.904977	0	4.39232	0.932886	271.493	Phosphatidyl-N-methylethanolamine N-methyltransferase OS=Schizosaccharomyces pombe (strain 972 / ATCC 24843) GN=cho1 PE=3 SV=1	2119	6	0
pan6	283	0	0	2	2	2	0	0	0	0.706714	0.706714	0.706714	0	4.39232	0.932886	212.014	Pantoate--beta-alanine ligase OS=Schizosaccharomyces pombe (strain 972 / ATCC 24843) GN=pan6 PE=3 SV=1	2802	6	0
rrn7	537	0	0	2	2	1	1	0	0	0.372439	0.372439	0.18622	0.18622	4.39232	0.932886	111.732	RNA polymerase I-specific transcription initiation factor rrn7 OS=Schizosaccharomyces pombe (strain 972 / ATCC 24843) GN=rrn7 PE=1 SV=1	1582	6	0
pdr1	1396	0	0	2	2	1	1	0	0	0.143266	0.143266	0.0716332	0.0716332	4.39232	0.932886	42.9799	ATP-binding cassette transporter pdr1 OS=Schizosaccharomyces pombe (strain 972 / ATCC 24843) GN=pdr1 PE=3 SV=1	1407	6	0
SPAPJ691.02	131	0	0	2	2	2	1	0	0	1.52672	1.52672	1.52672	0.763359	4.39232	0.392317	534.351	Protein yippee-like PJ691.02 OS=Schizosaccharomyces pombe (strain 972 / ATCC 24843) GN=SPAPJ691.02 PE=3 SV=1	3205	7	0
tma20	181	0	0	2	2	1	2	0	0	1.10497	1.10497	0.552486	1.10497	4.39232	0.392317	386.74	Translation machinery-associated protein 20 OS=Schizosaccharomyces pombe (strain 972 / ATCC 24843) GN=tma20 PE=3 SV=5	2380	7	0
rep2	219	0	0	2	2	1	2	0	0	0.913242	0.913242	0.456621	0.913242	4.39232	0.392317	319.635	Transcriptional activator protein rep2 OS=Schizosaccharomyces pombe (strain 972 / ATCC 24843) GN=rep2 PE=4 SV=1	2793	7	0
SPAC6C3.08	234	0	0	1	3	2	1	0	0	0.42735	1.28205	0.854701	0.42735	4.39232	0.392317	299.145	Ankyrin repeat-containing protein C6C3.08 OS=Schizosaccharomyces pombe (strain 972 / ATCC 24843) GN=SPAC6C3.08 PE=3 SV=1	3099	7	0
SPBC1734.10c	332	0	0	2	2	0	3	0	0	0.60241	0.60241	0	0.903614	4.39232	0.392317	210.843	Uncharacterized protein C1734.10c OS=Schizosaccharomyces pombe (strain 972 / ATCC 24843) GN=SPBC1734.10c PE=4 SV=1	2314	7	0
sim3	396	0	0	3	1	2	1	0	0	0.757576	0.252525	0.505051	0.252525	4.39232	0.392317	176.768	NASP-related protein sim3 OS=Schizosaccharomyces pombe (strain 972 / ATCC 24843) GN=sim3 PE=1 SV=1	2738	7	0
pkp1	425	0	0	4	0	2	1	0	0	0.941176	0	0.470588	0.235294	4.39232	0.392317	164.706	[Pyruvate dehydrogenase (acetyl-transferring)] kinase, mitochondrial OS=Schizosaccharomyces pombe (strain 972 / ATCC 24843) GN=pkp1 PE=3 SV=1	2580	7	0
shq1	451	0	0	2	2	1	2	0	0	0.443459	0.443459	0.221729	0.443459	4.39232	0.392317	155.211	Protein shq1 OS=Schizosaccharomyces pombe (strain 972 / ATCC 24843) GN=shq1 PE=3 SV=1	2832	7	0
SPBC582.08	505	0	0	3	1	1	2	0	0	0.594059	0.19802	0.19802	0.39604	4.39232	0.392317	138.614	Putative alanine aminotransferase OS=Schizosaccharomyces pombe (strain 972 / ATCC 24843) GN=SPBC582.08 PE=3 SV=1	2007	7	0
med21	138	0	0	2	2	2	2	0	0	1.44928	1.44928	1.44928	1.44928	4.39232	0	579.71	Mediator of RNA polymerase II transcription subunit 21 OS=Schizosaccharomyces pombe (strain 972 / ATCC 24843) GN=med21 PE=1 SV=1	3230	8	0
pmp20	156	0	0	1	3	1	3	0	0	0.641026	1.92308	0.641026	1.92308	4.39232	0	512.821	Putative peroxiredoxin pmp20 OS=Schizosaccharomyces pombe (strain 972 / ATCC 24843) GN=pmp20 PE=2 SV=2	3211	8	0
tvp23	219	0	0	2	2	2	2	0	0	0.913242	0.913242	0.913242	0.913242	4.39232	0	365.297	Golgi apparatus membrane protein tvp23 OS=Schizosaccharomyces pombe (strain 972 / ATCC 24843) GN=tvp23 PE=3 SV=1	3242	8	0
bhd1	367	0	0	2	2	2	2	0	0	0.544959	0.544959	0.544959	0.544959	4.39232	0	217.984	Folliculin-like protein bhd1 OS=Schizosaccharomyces pombe (strain 972 / ATCC 24843) GN=bhd1 PE=3 SV=1	2876	8	0
SPAC644.16	422	0	0	2	2	3	1	0	0	0.473934	0.473934	0.7109	0.236967	4.39232	0	189.573	Uncharacterized RNA-binding protein C644.16 OS=Schizosaccharomyces pombe (strain 972 / ATCC 24843) GN=SPAC644.16 PE=3 SV=1	2374	8	0
SPBP8B7.17c	506	0	0	3	1	2	2	0	0	0.592885	0.197628	0.395257	0.395257	4.39232	0	158.103	Putative hydroxymethylpyrimidine/phosphomethylpyrimidine kinase 1 OS=Schizosaccharomyces pombe (strain 972 / ATCC 24843) GN=SPBP8B7.17c PE=3 SV=1	2355	8	0
kex1	510	0	0	1	3	1	3	0	0	0.196078	0.588235	0.196078	0.588235	4.39232	0	156.863	Pheromone-processing carboxypeptidase kex1 OS=Schizosaccharomyces pombe (strain 972 / ATCC 24843) GN=kex1 PE=3 SV=1	384	8	0
nif1	681	0	0	2	2	1	3	0	0	0.293686	0.293686	0.146843	0.440529	4.39232	0	117.474	Mitosis inhibitor nif1 OS=Schizosaccharomyces pombe (strain 972 / ATCC 24843) GN=nif1 PE=1 SV=1	2736	8	0
fol1	733	0	0	3	1	3	1	0	0	0.409277	0.136426	0.409277	0.136426	4.39232	0	109.141	Folic acid synthesis protein fol1 OS=Schizosaccharomyces pombe (strain 972 / ATCC 24843) GN=fol1 PE=1 SV=2	1847	8	0
ago1	834	0	0	3	1	0	4	0	0	0.359712	0.119904	0	0.479616	4.39232	0	95.9233	Protein argonaute OS=Schizosaccharomyces pombe (strain 972 / ATCC 24843) GN=ago1 PE=1 SV=1	1846	8	0
rrn11	200	0	0	2	2	3	2	0	0	1	1	1.5	1	4.39232	-0.308122	450	RNA polymerase I-specific transcription initiation factor rrn11 OS=Schizosaccharomyces pombe (strain 972 / ATCC 24843) GN=rrn11 PE=4 SV=1	394	9	0
lip5	370	0	0	2	2	3	2	0	0	0.540541	0.540541	0.810811	0.540541	4.39232	-0.308122	243.243	Lipoyl synthase, mitochondrial OS=Schizosaccharomyces pombe (strain 972 / ATCC 24843) GN=lip5 PE=3 SV=2	1246	9	0
ptc2	370	0	0	2	2	3	2	0	0	0.540541	0.540541	0.810811	0.540541	4.39232	-0.308122	243.243	Protein phosphatase 2C homolog 2 OS=Schizosaccharomyces pombe (strain 972 / ATCC 24843) GN=ptc2 PE=3 SV=1	2483	9	0
SPAC22A12.06c	429	0	0	3	1	3	2	0	0	0.699301	0.2331	0.699301	0.4662	4.39232	-0.308122	209.79	Uncharacterized hydrolase C22A12.06c OS=Schizosaccharomyces pombe (strain 972 / ATCC 24843) GN=SPAC22A12.06c PE=3 SV=1	343	9	0
ste11	468	0	0	1	3	1	4	0	0	0.213675	0.641026	0.213675	0.854701	4.39232	-0.308122	192.308	Transcription factor ste11 OS=Schizosaccharomyces pombe (strain 972 / ATCC 24843) GN=ste11 PE=1 SV=2	2595	9	0
vps38	474	0	0	1	3	3	2	0	0	0.21097	0.632911	0.632911	0.421941	4.39232	-0.308122	189.873	Vacuolar protein sorting-associated protein 38 OS=Schizosaccharomyces pombe (strain 972 / ATCC 24843) GN=vps38 PE=3 SV=2	2085	9	0
sld3	699	0	0	3	1	3	2	0	0	0.429185	0.143062	0.429185	0.286123	4.39232	-0.308122	128.755	DNA replication regulator sld3 OS=Schizosaccharomyces pombe (strain 972 / ATCC 24843) GN=sld3 PE=1 SV=3	758	9	0
wee1	877	0	0	2	2	2	3	0	0	0.22805	0.22805	0.22805	0.342075	4.39232	-0.308122	102.623	Mitosis inhibitor protein kinase wee1 OS=Schizosaccharomyces pombe (strain 972 / ATCC 24843) GN=wee1 PE=1 SV=1	1216	9	0
fta6	59	0	0	2	2	3	3	0	0	3.38983	3.38983	5.08475	5.08475	4.39232	-0.561879	1694.92	Kinetochore protein fta6 OS=Schizosaccharomyces pombe (strain 972 / ATCC 24843) GN=fta6 PE=1 SV=1	1891	10	0
fis1	160	0	0	2	2	3	3	0	0	1.25	1.25	1.875	1.875	4.39232	-0.561879	625	Mitochondria fission 1 protein OS=Schizosaccharomyces pombe (strain 972 / ATCC 24843) GN=fis1 PE=3 SV=1	1998	10	0
rlf2	544	0	0	2	2	3	3	0	0	0.367647	0.367647	0.551471	0.551471	4.39232	-0.561879	183.824	Chromatin assembly factor 1 subunit rlf2 OS=Schizosaccharomyces pombe (strain 972 / ATCC 24843) GN=rlf2 PE=3 SV=2	2500	10	0
vps901	572	0	0	3	1	3	3	0	0	0.524476	0.174825	0.524476	0.524476	4.39232	-0.561879	174.825	Vacuolar protein sorting-associated protein 9a OS=Schizosaccharomyces pombe (strain 972 / ATCC 24843) GN=vps901 PE=1 SV=3	1734	10	0
SPBC11G11.07	955	0	0	2	2	3	3	0	0	0.209424	0.209424	0.314136	0.314136	4.39232	-0.561879	104.712	Uncharacterized protein C11G11.07 OS=Schizosaccharomyces pombe (strain 972 / ATCC 24843) GN=SPBC11G11.07 PE=3 SV=2	2996	10	0
SPCP1E11.10	207	0	0	1	3	5	2	0	0	0.483092	1.44928	2.41546	0.966184	4.39232	-0.777608	531.401	Ankyrin repeat-containing protein P1E11.10 OS=Schizosaccharomyces pombe (strain 972 / ATCC 24843) GN=SPCP1E11.10 PE=3 SV=1	2630	11	0
fic1	272	0	0	2	2	4	3	0	0	0.735294	0.735294	1.47059	1.10294	4.39232	-0.777608	404.412	Ingression protein fic1 OS=Schizosaccharomyces pombe (strain 972 / ATCC 24843) GN=fic1 PE=1 SV=1	2189	11	0
vps52	508	0	0	2	2	4	4	0	0	0.393701	0.393701	0.787402	0.787402	4.39232	-0.965235	236.22	Vacuolar protein sorting-associated protein 52 OS=Schizosaccharomyces pombe (strain 972 / ATCC 24843) GN=vps52 PE=3 SV=1	1001	12	0
tfb2	447	0	0	2	2	4	5	0	0	0.447427	0.447427	0.894855	1.11857	4.39232	-1.13124	290.828	RNA polymerase II transcription factor B subunit 2 OS=Schizosaccharomyces pombe (strain 972 / ATCC 24843) GN=tfb2 PE=1 SV=2	1044	13	0
SPAC3H8.08c	563	0	0	2	2	5	4	0	0	0.35524	0.35524	0.888099	0.71048	4.39232	-1.13124	230.906	Uncharacterized transcriptional regulatory protein C3H8.08c OS=Schizosaccharomyces pombe (strain 972 / ATCC 24843) GN=SPAC3H8.08c PE=3 SV=1	2100	13	0
drc1	337	0	0	1	3	6	4	0	0	0.296736	0.890208	1.78042	1.18694	4.39232	-1.28011	415.43	DNA replication regulator sld2 OS=Schizosaccharomyces pombe (strain 972 / ATCC 24843) GN=drc1 PE=1 SV=1	1390	14	0
spt3	307	0	0	2	2	8	5	0	0	0.651466	0.651466	2.60586	1.62866	4.39232	-1.65208	553.746	SAGA complex subunit spt3 OS=Schizosaccharomyces pombe (strain 972 / ATCC 24843) GN=spt3 PE=1 SV=2	1453	17	0
byr4	665	2	2	44	40	49	44	0.300752	0.300752	6.61654	6.01504	7.36842	6.61654	4.32536	-0.14651	2661.65	Protein byr4 OS=Schizosaccharomyces pombe (strain 972 / ATCC 24843) GN=byr4 PE=1 SV=1	949	181	0
ish1	684	0	1	10	13	11	13	0	0.146199	1.46199	1.90058	1.60819	1.90058	4.27302	-0.0608822	687.135	Stress response protein ish1 OS=Schizosaccharomyces pombe (strain 972 / ATCC 24843) GN=ish1 PE=1 SV=1	971	48	0
sib1	4924	0	1	10	13	15	15	0	0.0203087	0.203087	0.264013	0.30463	0.30463	4.27302	-0.380424	107.636	Hydroxamate-type ferrichrome siderophore peptide synthetase OS=Schizosaccharomyces pombe (strain 972 / ATCC 24843) GN=sib1 PE=1 SV=1	1473	54	0
SPBC902.06	397	1	2	28	32	33	31	0.251889	0.503778	7.0529	8.06045	8.31234	7.80856	4.23362	-0.0928098	3123.43	Uncharacterized protein C902.06 OS=Schizosaccharomyces pombe (strain 972 / ATCC 24843) GN=SPBC902.06 PE=1 SV=1	986	127	0
sid1	471	0	2	21	20	19	21	0	0.424628	4.4586	4.24628	4.03397	4.4586	4.22707	0.0354488	1719.75	Serine/threonine-protein kinase sid1 OS=Schizosaccharomyces pombe (strain 972 / ATCC 24843) GN=sid1 PE=1 SV=1	91	83	0
mug61	844	0	1	12	10	7	13	0	0.118483	1.4218	1.18483	0.829384	1.54028	4.20945	0.136204	497.63	Meiotically up-regulated gene 61 protein OS=Schizosaccharomyces pombe (strain 972 / ATCC 24843) GN=mug61 PE=1 SV=1	2110	43	0
sid2	607	1	2	29	29	28	30	0.164745	0.329489	4.77759	4.77759	4.61285	4.94234	4.18488	0	1911.04	Serine/threonine-protein kinase sid2 OS=Schizosaccharomyces pombe (strain 972 / ATCC 24843) GN=sid2 PE=1 SV=1	1414	119	0
pol2	2199	3	5	79	68	70	71	0.136426	0.227376	3.59254	3.09231	3.18327	3.22874	4.16601	0.0600376	1309.69	DNA polymerase epsilon catalytic subunit A OS=Schizosaccharomyces pombe (strain 972 / ATCC 24843) GN=pol2 PE=2 SV=1	39	296	0
ndc80	624	2	2	38	37	37	33	0.320513	0.320513	6.08974	5.92949	5.92949	5.28846	4.16227	0.0992616	2323.72	Kinetochore protein ndc80 OS=Schizosaccharomyces pombe (strain 972 / ATCC 24843) GN=ndc80 PE=1 SV=1	707	149	0
apn2	523	0	1	10	11	10	10	0	0.191205	1.91205	2.10325	1.91205	1.91205	4.14296	0.069709	783.939	DNA-(apurinic or apyrimidinic site) lyase 2 OS=Schizosaccharomyces pombe (strain 972 / ATCC 24843) GN=apn2 PE=1 SV=1	252	42	0
mcm10	593	1	0	8	13	13	9	0.168634	0	1.34907	2.19224	2.19224	1.51771	4.14296	-0.0664954	725.126	DNA replication licensing factor mcm10 OS=Schizosaccharomyces pombe (strain 972 / ATCC 24843) GN=mcm10 PE=1 SV=1	1732	44	0
mod5	522	0	1	10	10	15	7	0	0.191571	1.91571	1.91571	2.87356	1.341	4.07325	-0.136204	804.598	Cell polarity protein mod5 OS=Schizosaccharomyces pombe (strain 972 / ATCC 24843) GN=mod5 PE=1 SV=1	934	43	0
mcm7	760	3	6	76	78	81	80	0.394737	0.789474	10	10.2632	10.6579	10.5263	4.06703	-0.064049	4144.74	DNA replication licensing factor mcm7 OS=Schizosaccharomyces pombe (strain 972 / ATCC 24843) GN=mcm7 PE=1 SV=1	444	324	0
pmo25	329	0	0	2	1	0	0	0	0	0.607903	0.303951	0	0	4	4	91.1854	Mo25-like protein OS=Schizosaccharomyces pombe (strain 972 / ATCC 24843) GN=pmo25 PE=3 SV=1	2837	3	0
rhp57	354	0	0	2	1	0	0	0	0	0.564972	0.282486	0	0	4	4	84.7458	DNA repair protein rhp57 OS=Schizosaccharomyces pombe (strain 972 / ATCC 24843) GN=rhp57 PE=1 SV=1	3257	3	0
ecl2	84	0	0	1	2	1	0	0	0	1.19048	2.38095	1.19048	0	4	1.41504	476.19	Extender of the chronological lifespan protein 2 OS=Schizosaccharomyces pombe (strain 972 / ATCC 24843) GN=ecl2 PE=2 SV=1	3145	4	0
rsm27	93	0	0	2	1	0	1	0	0	2.15054	1.07527	0	1.07527	4	1.41504	430.108	37S ribosomal protein S27, mitochondrial OS=Schizosaccharomyces pombe (strain 972 / ATCC 24843) GN=rsm27 PE=3 SV=1	2563	4	0
SPBC409.16c	120	0	0	2	1	0	1	0	0	1.66667	0.833333	0	0.833333	4	1.41504	333.333	Uncharacterized protein C409.16c OS=Schizosaccharomyces pombe (strain 972 / ATCC 24843) GN=SPBC409.16c PE=4 SV=1	2597	4	0
rrg1	303	0	0	2	1	1	0	0	0	0.660066	0.330033	0.330033	0	4	1.41504	132.013	Protein-lysine N-methyltransferase rrg1 OS=Schizosaccharomyces pombe (strain 972 / ATCC 24843) GN=rrg1 PE=2 SV=1	1343	4	0
SPAC29A4.14c	346	0	0	2	1	0	1	0	0	0.578035	0.289017	0	0.289017	4	1.41504	115.607	Uncharacterized protein C29A4.14c OS=Schizosaccharomyces pombe (strain 972 / ATCC 24843) GN=SPAC29A4.14c PE=4 SV=3	2057	4	0
atg17	411	0	0	1	2	1	0	0	0	0.243309	0.486618	0.243309	0	4	1.41504	97.3236	Autophagy-related protein 17 OS=Schizosaccharomyces pombe (strain 972 / ATCC 24843) GN=atg17 PE=3 SV=2	1492	4	0
orb6	469	0	0	1	2	0	1	0	0	0.21322	0.426439	0	0.21322	4	1.41504	85.2878	Serine/threonine-protein kinase orb6 OS=Schizosaccharomyces pombe (strain 972 / ATCC 24843) GN=orb6 PE=1 SV=1	2020	4	0
SPAC1805.10	527	0	0	2	1	0	1	0	0	0.379507	0.189753	0	0.189753	4	1.41504	75.9013	Uncharacterized protein C1805.10 OS=Schizosaccharomyces pombe (strain 972 / ATCC 24843) GN=SPAC1805.10 PE=4 SV=1	2822	4	0
phf2	538	0	0	0	3	1	0	0	0	0	0.557621	0.185874	0	4	1.41504	74.3494	SWM histone demethylase complex subunit phf2 OS=Schizosaccharomyces pombe (strain 972 / ATCC 24843) GN=phf2 PE=1 SV=1	3092	4	0
gpi16	545	0	0	2	1	0	1	0	0	0.366972	0.183486	0	0.183486	4	1.41504	73.3945	GPI transamidase component PIG-T homolog OS=Schizosaccharomyces pombe (strain 972 / ATCC 24843) GN=gpi16 PE=3 SV=1	3130	4	0
SPAC644.09	237	0	0	2	1	1	1	0	0	0.843882	0.421941	0.421941	0.421941	4	0.540568	210.97	UPF0001 protein C644.09 OS=Schizosaccharomyces pombe (strain 972 / ATCC 24843) GN=SPAC644.09 PE=3 SV=1	3033	5	0
ups1	251	0	0	1	2	1	1	0	0	0.398406	0.796813	0.398406	0.398406	4	0.540568	199.203	Uroporphyrinogen-III synthase OS=Schizosaccharomyces pombe (strain 972 / ATCC 24843) GN=ups1 PE=3 SV=1	1607	5	0
sif1	257	0	0	2	1	1	1	0	0	0.77821	0.389105	0.389105	0.389105	4	0.540568	194.553	Sad1-interacting factor 1 OS=Schizosaccharomyces pombe (strain 972 / ATCC 24843) GN=sif1 PE=1 SV=1	1825	5	0
ist1	271	0	0	1	2	1	1	0	0	0.369004	0.738007	0.369004	0.369004	4	0.540568	184.502	Vacuolar protein sorting-associated protein ist1 OS=Schizosaccharomyces pombe (strain 972 / ATCC 24843) GN=ist1 PE=3 SV=1	375	5	0
ask1	307	0	0	1	2	1	1	0	0	0.325733	0.651466	0.325733	0.325733	4	0.540568	162.866	DASH complex subunit ask1 OS=Schizosaccharomyces pombe (strain 972 / ATCC 24843) GN=ask1 PE=1 SV=1	2624	5	0
SPBP4H10.14c	308	0	0	1	2	0	2	0	0	0.324675	0.649351	0	0.649351	4	0.540568	162.338	Uncharacterized protein P4H10.14c OS=Schizosaccharomyces pombe (strain 972 / ATCC 24843) GN=SPBP4H10.14c PE=4 SV=1	2950	5	0
mad3	310	0	0	2	1	0	2	0	0	0.645161	0.322581	0	0.645161	4	0.540568	161.29	Mitotic spindle checkpoint component mad3 OS=Schizosaccharomyces pombe (strain 972 / ATCC 24843) GN=mad3 PE=1 SV=2	3184	5	0
cns1	358	0	0	1	2	1	1	0	0	0.27933	0.558659	0.27933	0.27933	4	0.540568	139.665	Hsp70/Hsp90 co-chaperone cns1 OS=Schizosaccharomyces pombe (strain 972 / ATCC 24843) GN=cns1 PE=3 SV=1	630	5	0
cog8	378	0	0	2	1	1	1	0	0	0.529101	0.26455	0.26455	0.26455	4	0.540568	132.275	Conserved oligomeric Golgi complex subunit 8 OS=Schizosaccharomyces pombe (strain 972 / ATCC 24843) GN=cog8 PE=3 SV=2	1542	5	0
clr4	490	0	0	2	1	1	1	0	0	0.408163	0.204082	0.204082	0.204082	4	0.540568	102.041	Histone-lysine N-methyltransferase, H3 lysine-9 specific OS=Schizosaccharomyces pombe (strain 972 / ATCC 24843) GN=clr4 PE=1 SV=2	3176	5	0
bdp1	520	0	0	2	1	1	1	0	0	0.384615	0.192308	0.192308	0.192308	4	0.540568	96.1538	Transcription factor TFIIIB component B'' OS=Schizosaccharomyces pombe (strain 972 / ATCC 24843) GN=bdp1 PE=3 SV=2	2944	5	0
SPAC323.07c	533	0	0	2	1	2	0	0	0	0.375235	0.187617	0.375235	0	4	0.540568	93.8086	Uncharacterized transporter C323.07c OS=Schizosaccharomyces pombe (strain 972 / ATCC 24843) GN=SPAC323.07c PE=1 SV=1	3233	5	0
SPBPB10D8.02c	554	0	0	1	2	0	2	0	0	0.180505	0.361011	0	0.361011	4	0.540568	90.2527	Uncharacterized sulfatase PB10D8.02c OS=Schizosaccharomyces pombe (strain 972 / ATCC 24843) GN=SPBPB10D8.02c PE=3 SV=1	2006	5	0
SPAC14C4.07	644	0	0	2	1	1	1	0	0	0.310559	0.15528	0.15528	0.15528	4	0.540568	77.6398	Uncharacterized membrane protein C14C4.07 OS=Schizosaccharomyces pombe (strain 972 / ATCC 24843) GN=SPAC14C4.07 PE=1 SV=1	2167	5	0
rqh1	1328	0	0	1	2	1	1	0	0	0.0753012	0.150602	0.0753012	0.0753012	4	0.540568	37.6506	ATP-dependent DNA helicase hus2/rqh1 OS=Schizosaccharomyces pombe (strain 972 / ATCC 24843) GN=rqh1 PE=1 SV=1	148	5	0
hip3	1630	0	0	2	1	2	0	0	0	0.122699	0.0613497	0.122699	0	4	0.540568	30.6748	Histone transcription regulator 3 homolog OS=Schizosaccharomyces pombe (strain 972 / ATCC 24843) GN=hip3 PE=1 SV=1	2250	5	0
trs20	136	0	1	8	11	7	7	0	0.735294	5.88235	8.08824	5.14706	5.14706	4	0.435215	2426.47	Transport protein particle 20 kDa subunit OS=Schizosaccharomyces pombe (strain 972 / ATCC 24843) GN=trs20 PE=3 SV=1	1535	34	0
csn5	299	0	0	1	2	1	2	0	0	0.334448	0.668896	0.334448	0.668896	4	0	200.669	COP9 signalosome complex subunit 5 OS=Schizosaccharomyces pombe (strain 972 / ATCC 24843) GN=csn5 PE=1 SV=1	3119	6	0
SPBP8B7.29	718	0	0	1	2	2	1	0	0	0.139276	0.278552	0.278552	0.139276	4	0	83.5655	Putative aminodeoxychorismate synthase OS=Schizosaccharomyces pombe (strain 972 / ATCC 24843) GN=SPBP8B7.29 PE=3 SV=1	836	6	0
SPAC328.01c	1234	0	0	1	2	1	2	0	0	0.0810373	0.162075	0.0810373	0.162075	4	0	48.6224	Uncharacterized protein C328.01c OS=Schizosaccharomyces pombe (strain 972 / ATCC 24843) GN=SPAC328.01c PE=4 SV=2	2235	6	0
mis18	194	1	1	19	16	20	18	0.515464	0.515464	9.79381	8.24742	10.3093	9.27835	4	-0.117997	3762.89	Kinetochore protein mis18 OS=Schizosaccharomyces pombe (strain 972 / ATCC 24843) GN=mis18 PE=1 SV=2	1524	75	0
dad3	86	0	0	1	2	2	2	0	0	1.16279	2.32558	2.32558	2.32558	4	-0.392317	813.953	DASH complex subunit dad3 OS=Schizosaccharomyces pombe (strain 972 / ATCC 24843) GN=dad3 PE=3 SV=1	2054	7	0
SPBC887.08	124	0	0	2	1	2	2	0	0	1.6129	0.806452	1.6129	1.6129	4	-0.392317	564.516	Uncharacterized protein C887.08 OS=Schizosaccharomyces pombe (strain 972 / ATCC 24843) GN=SPBC887.08 PE=4 SV=1	2074	7	0
SPAC11E3.10	162	0	0	2	1	2	2	0	0	1.23457	0.617284	1.23457	1.23457	4	-0.392317	432.099	Uncharacterized protein C11E3.10 OS=Schizosaccharomyces pombe (strain 972 / ATCC 24843) GN=SPAC11E3.10 PE=4 SV=2	3254	7	0
sdo1	246	0	0	1	2	2	2	0	0	0.406504	0.813008	0.813008	0.813008	4	-0.392317	284.553	Ribosome maturation protein sdo1 OS=Schizosaccharomyces pombe (strain 972 / ATCC 24843) GN=sdo1 PE=3 SV=1	2598	7	0
vac7	251	0	0	1	2	2	2	0	0	0.398406	0.796813	0.796813	0.796813	4	-0.392317	278.884	Vacuolar segregation protein 7 OS=Schizosaccharomyces pombe (strain 972 / ATCC 24843) GN=vac7 PE=3 SV=1	2398	7	0
sfp47	415	0	0	2	1	4	0	0	0	0.481928	0.240964	0.963855	0	4	-0.392317	168.675	Ubp4-interactor sfp47 OS=Schizosaccharomyces pombe (strain 972 / ATCC 24843) GN=sfp47 PE=1 SV=2	2673	7	0
rba50	452	0	0	2	1	2	2	0	0	0.442478	0.221239	0.442478	0.442478	4	-0.392317	154.867	RNA polymerase II-associated protein rba50 OS=Schizosaccharomyces pombe (strain 972 / ATCC 24843) GN=rba50 PE=3 SV=1	2574	7	0
SPCC1739.06c	496	0	0	2	1	2	2	0	0	0.403226	0.201613	0.403226	0.403226	4	-0.392317	141.129	Probable uroporphyrinogen-III C-methyltransferase OS=Schizosaccharomyces pombe (strain 972 / ATCC 24843) GN=SPCC1739.06c PE=2 SV=1	904	7	0
SPBC460.03	567	0	0	1	2	2	2	0	0	0.176367	0.352734	0.352734	0.352734	4	-0.392317	123.457	Uncharacterized transporter C460.03 OS=Schizosaccharomyces pombe (strain 972 / ATCC 24843) GN=SPBC460.03 PE=3 SV=1	2596	7	0
fsc1	728	0	0	2	1	1	3	0	0	0.274725	0.137363	0.137363	0.412088	4	-0.392317	96.1538	FAS1 domain-containing protein fsc1 OS=Schizosaccharomyces pombe (strain 972 / ATCC 24843) GN=fsc1 PE=3 SV=1	1804	7	0
rtp1	747	0	0	2	1	3	1	0	0	0.267738	0.133869	0.401606	0.133869	4	-0.392317	93.7082	RNA polymerase II assembly factor rtp1 OS=Schizosaccharomyces pombe (strain 972 / ATCC 24843) GN=rtp1 PE=3 SV=1	3234	7	0
eso1	872	0	0	2	1	2	2	0	0	0.229358	0.114679	0.229358	0.229358	4	-0.392317	80.2752	N-acetyltransferase eso1 OS=Schizosaccharomyces pombe (strain 972 / ATCC 24843) GN=eso1 PE=1 SV=1	2386	7	0
msh6	1254	0	0	3	0	2	2	0	0	0.239234	0	0.15949	0.15949	4	-0.392317	55.8214	DNA mismatch repair protein msh6 OS=Schizosaccharomyces pombe (strain 972 / ATCC 24843) GN=msh6 PE=1 SV=1	1855	7	0
SPCC320.06	289	0	0	2	1	3	2	0	0	0.692042	0.346021	1.03806	0.692042	4	-0.70044	276.817	Uncharacterized protein C320.06 OS=Schizosaccharomyces pombe (strain 972 / ATCC 24843) GN=SPCC320.06 PE=4 SV=1	1372	8	0
SPAC17A2.02c	290	0	0	1	2	2	3	0	0	0.344828	0.689655	0.689655	1.03448	4	-0.70044	275.862	Uncharacterized TLC domain-containing protein C17A2.02c OS=Schizosaccharomyces pombe (strain 972 / ATCC 24843) GN=SPAC17A2.02c PE=3 SV=1	2430	8	0
SPAPB1A10.05	294	0	0	2	1	3	2	0	0	0.680272	0.340136	1.02041	0.680272	4	-0.70044	272.109	Uncharacterized protein PB1A10.05 OS=Schizosaccharomyces pombe (strain 972 / ATCC 24843) GN=SPAPB1A10.05 PE=4 SV=2	3053	8	0
tfh47	421	0	0	0	3	3	2	0	0	0	0.712589	0.712589	0.475059	4	-0.70044	190.024	TFIIH basal transcription factor complex p47 subunit OS=Schizosaccharomyces pombe (strain 972 / ATCC 24843) GN=tfh47 PE=1 SV=1	1234	8	0
pdt1	521	0	0	1	2	3	2	0	0	0.191939	0.383877	0.575816	0.383877	4	-0.70044	153.551	Manganese transporter pdt1 OS=Schizosaccharomyces pombe (strain 972 / ATCC 24843) GN=pdt1 PE=1 SV=1	1609	8	0
SPBP4H10.07	583	0	0	2	1	3	2	0	0	0.343053	0.171527	0.51458	0.343053	4	-0.70044	137.221	Uncharacterized RING finger protein P4H10.07 OS=Schizosaccharomyces pombe (strain 972 / ATCC 24843) GN=SPBP4H10.07 PE=1 SV=1	1218	8	0
fml1	834	0	0	1	2	2	3	0	0	0.119904	0.239808	0.239808	0.359712	4	-0.70044	95.9233	ATP-dependent DNA helicase fml1 OS=Schizosaccharomyces pombe (strain 972 / ATCC 24843) GN=fml1 PE=1 SV=2	2882	8	0
dna2	1397	0	0	3	0	3	2	0	0	0.214746	0	0.214746	0.143164	4	-0.70044	57.2656	DNA replication ATP-dependent helicase/nuclease dna2 OS=Schizosaccharomyces pombe (strain 972 / ATCC 24843) GN=dna2 PE=1 SV=2	1352	8	0
pi053	293	0	0	1	2	3	3	0	0	0.341297	0.682594	1.02389	1.02389	4	-0.954196	307.167	Probable transcriptional regulatory protein C8D2.12c OS=Schizosaccharomyces pombe (strain 972 / ATCC 24843) GN=pi053 PE=3 SV=2	2116	9	0
vps8	1272	0	0	2	1	3	3	0	0	0.157233	0.0786164	0.235849	0.235849	4	-0.954196	70.7547	Vacuolar protein sorting-associated protein 8 OS=Schizosaccharomyces pombe (strain 972 / ATCC 24843) GN=vps8 PE=3 SV=1	2498	9	0
hus1	287	0	0	1	2	4	3	0	0	0.348432	0.696864	1.39373	1.0453	4	-1.16993	348.432	Checkpoint protein hus1 OS=Schizosaccharomyces pombe (strain 972 / ATCC 24843) GN=hus1 PE=1 SV=1	1513	10	0
SPBC15C4.03	459	0	0	3	0	6	2	0	0	0.653595	0	1.30719	0.43573	4	-1.35755	239.651	Uncharacterized Rab geranylgeranyltransferase C15C4.03 OS=Schizosaccharomyces pombe (strain 972 / ATCC 24843) GN=SPBC15C4.03 PE=3 SV=1	1194	11	0
pvg3	378	0	0	2	1	4	5	0	0	0.529101	0.26455	1.0582	1.32275	4	-1.52356	317.46	Beta-1,3-galactosyltransferase pvg3 OS=Schizosaccharomyces pombe (strain 972 / ATCC 24843) GN=pvg3 PE=1 SV=1	164	12	0
spg1	198	0	1	10	8	7	6	0	0.505051	5.05051	4.0404	3.53535	3.0303	3.92283	0.463401	1565.66	Septum-promoting GTP-binding protein 1 OS=Schizosaccharomyces pombe (strain 972 / ATCC 24843) GN=spg1 PE=1 SV=1	3030	32	0
cki2	435	0	1	9	9	8	5	0	0.229885	2.06897	2.06897	1.83908	1.14943	3.92283	0.463401	712.644	Casein kinase I homolog 2 OS=Schizosaccharomyces pombe (strain 972 / ATCC 24843) GN=cki2 PE=1 SV=2	813	19	13
mcm4	931	5	7	93	91	102	99	0.537057	0.75188	9.98926	9.77444	10.956	10.6337	3.91632	-0.127357	4135.34	DNA replication licensing factor mcm4 OS=Schizosaccharomyces pombe (strain 972 / ATCC 24843) GN=mcm4 PE=1 SV=2	441	377	0
cdc11	1045	7	4	86	75	71	66	0.669856	0.382775	8.22967	7.17703	6.79426	6.31579	3.84728	0.232571	2851.67	Septation initiation network scaffold protein cdc11 OS=Schizosaccharomyces pombe (strain 972 / ATCC 24843) GN=cdc11 PE=1 SV=1	183	309	0
dad1	90	0	1	8	9	7	7	0	1.11111	8.88889	10	7.77778	7.77778	3.8413	0.276518	3444.44	DASH complex subunit dad1 OS=Schizosaccharomyces pombe (strain 972 / ATCC 24843) GN=dad1 PE=1 SV=2	1293	32	0
mcm3	879	8	9	130	112	108	116	0.910125	1.02389	14.7895	12.7418	12.2867	13.1968	3.81572	0.111413	5301.48	DNA replication licensing factor mcm3 OS=Schizosaccharomyces pombe (strain 972 / ATCC 24843) GN=mcm3 PE=1 SV=2	440	483	0
new10	104	0	1	10	6	4	5	0	0.961538	9.61538	5.76923	3.84615	4.80769	3.75489	0.816288	2403.85	Enhancer of rudimentary homolog OS=Schizosaccharomyces pombe (strain 972 / ATCC 24843) GN=new10 PE=2 SV=1	1135	0	26
sol1	865	1	0	8	8	12	9	0.115607	0	0.924855	0.924855	1.38728	1.04046	3.75489	-0.38807	427.746	SWI/SNF chromatin-remodeling complex subunit sol1 OS=Schizosaccharomyces pombe (strain 972 / ATCC 24843) GN=sol1 PE=1 SV=1	1727	38	0
bqt4	432	0	5	31	35	36	31	0	1.15741	7.17593	8.10185	8.33333	7.17593	3.67025	-0.02163	3078.7	Bouquet formation protein 4 OS=Schizosaccharomyces pombe (strain 972 / ATCC 24843) GN=bqt4 PE=1 SV=2	929	138	0
dlc2	85	1	0	7	8	3	7	1.17647	0	8.23529	9.41176	3.52941	8.23529	3.66297	0.575502	2941.18	Dynein light chain 1, cytoplasmic OS=Schizosaccharomyces pombe (strain 972 / ATCC 24843) GN=dlc2 PE=3 SV=1	1384	26	0
mug154	316	0	2	15	12	14	12	0	0.632911	4.74684	3.79747	4.43038	3.79747	3.62803	0.0540398	1677.22	Meiotically up-regulated gene 154 protein OS=Schizosaccharomyces pombe (strain 972 / ATCC 24843) GN=mug154 PE=1 SV=1	2251	55	0
rga2	1275	3	3	39	35	46	32	0.235294	0.235294	3.05882	2.7451	3.60784	2.5098	3.58108	-0.0757494	1192.16	Probable Rho-type GTPase-activating protein 2 OS=Schizosaccharomyces pombe (strain 972 / ATCC 24843) GN=rga2 PE=1 SV=1	284	158	0
tpz1	508	0	2	13	13	12	12	0	0.393701	2.55906	2.55906	2.3622	2.3622	3.57399	0.11456	984.252	Protection of telomeres protein tpz1 OS=Schizosaccharomyces pombe (strain 972 / ATCC 24843) GN=tpz1 PE=1 SV=2	1827	52	0
mkh1	1116	2	2	23	25	21	26	0.179211	0.179211	2.06093	2.24014	1.88172	2.32975	3.52057	0.0302463	851.254	MAP kinase kinase kinase mkh1 OS=Schizosaccharomyces pombe (strain 972 / ATCC 24843) GN=mkh1 PE=3 SV=1	251	98	1
ppk1	1023	0	3	17	19	14	21	0	0.293255	1.66178	1.85728	1.36852	2.05279	3.49985	0.0404143	694.037	Serine/threonine-protein kinase ppk1 OS=Schizosaccharomyces pombe (strain 972 / ATCC 24843) GN=ppk1 PE=1 SV=2	395	74	0
alg14	210	0	0	0	2	0	0	0	0	0	0.952381	0	0	3.45943	3.45943	95.2381	UDP-N-acetylglucosamine transferase subunit alg14 OS=Schizosaccharomyces pombe (strain 972 / ATCC 24843) GN=alg14 PE=3 SV=1	977	2	0
ccs1	297	0	0	1	1	0	0	0	0	0.3367	0.3367	0	0	3.45943	3.45943	67.3401	Superoxide dismutase 1 copper chaperone OS=Schizosaccharomyces pombe (strain 972 / ATCC 24843) GN=ccs1 PE=3 SV=1	2947	2	0
SPAC328.09	298	0	0	1	1	0	0	0	0	0.33557	0.33557	0	0	3.45943	3.45943	67.1141	Probable mitochondrial 2-oxodicarboxylate carrier OS=Schizosaccharomyces pombe (strain 972 / ATCC 24843) GN=SPAC328.09 PE=3 SV=1	1765	2	0
rad1	323	0	0	1	1	0	0	0	0	0.309598	0.309598	0	0	3.45943	3.45943	61.9195	DNA damage checkpoint control protein rad1 OS=Schizosaccharomyces pombe (strain 972 / ATCC 24843) GN=rad1 PE=1 SV=2	2681	2	0
SPBC1289.14	324	0	0	0	2	0	0	0	0	0	0.617284	0	0	3.45943	3.45943	61.7284	Adducin-related protein C1289.14 OS=Schizosaccharomyces pombe (strain 972 / ATCC 24843) GN=SPBC1289.14 PE=2 SV=1	3114	2	0
SPAC186.02c	332	0	0	0	2	0	0	0	0	0	0.60241	0	0	3.45943	3.45943	60.241	2-hydroxyacid dehydrogenase homolog 2 OS=Schizosaccharomyces pombe (strain 972 / ATCC 24843) GN=SPAC186.02c PE=3 SV=1	3193	2	0
ppe1	341	0	0	1	1	0	0	0	0	0.293255	0.293255	0	0	3.45943	3.45943	58.651	Protein phosphatase methylesterase 1 OS=Schizosaccharomyces pombe (strain 972 / ATCC 24843) GN=ppe1 PE=3 SV=1	3216	2	0
psk1	436	0	0	1	1	0	0	0	0	0.229358	0.229358	0	0	3.45943	3.45943	45.8716	Serine/threonine-protein kinase psk1 OS=Schizosaccharomyces pombe (strain 972 / ATCC 24843) GN=psk1 PE=3 SV=1	2964	2	0
sfp1	442	0	0	1	1	0	0	0	0	0.226244	0.226244	0	0	3.45943	3.45943	45.2489	Zinc finger protein sfp1 OS=Schizosaccharomyces pombe (strain 972 / ATCC 24843) GN=sfp1 PE=3 SV=1	3149	2	0
sxa1	533	0	0	1	1	0	0	0	0	0.187617	0.187617	0	0	3.45943	3.45943	37.5235	Aspartic proteinase sxa1 OS=Schizosaccharomyces pombe (strain 972 / ATCC 24843) GN=sxa1 PE=3 SV=2	3240	2	0
SPBP8B7.18c	551	0	0	1	1	0	0	0	0	0.181488	0.181488	0	0	3.45943	3.45943	36.2976	Putative hydroxymethylpyrimidine/phosphomethylpyrimidine kinase 2 OS=Schizosaccharomyces pombe (strain 972 / ATCC 24843) GN=SPBP8B7.18c PE=3 SV=1	3068	2	0
2023-10-01	762	0	0	1	1	0	0	0	0	0.131234	0.131234	0	0	3.45943	3.45943	26.2467	Mitochondrial intermediate peptidase OS=Schizosaccharomyces pombe (strain 972 / ATCC 24843) GN=oct1 PE=3 SV=1	3212	2	0
SPAC23H4.01c	945	0	0	1	1	0	0	0	0	0.10582	0.10582	0	0	3.45943	3.45943	21.164	Oxysterol-binding protein homolog C23H4.01c OS=Schizosaccharomyces pombe (strain 972 / ATCC 24843) GN=SPAC23H4.01c PE=1 SV=2	3070	2	0
SPAC9G1.10c	1191	0	0	2	0	0	0	0	0	0.167926	0	0	0	3.45943	3.45943	16.7926	Probable inositol polyphosphate 5-phosphatase C9G1.10c OS=Schizosaccharomyces pombe (strain 972 / ATCC 24843) GN=SPAC9G1.10c PE=1 SV=2	3047	2	0
med31	139	0	0	1	1	0	1	0	0	0.719424	0.719424	0	0.719424	3.45943	0.874469	215.827	Mediator of RNA polymerase II transcription subunit 31 OS=Schizosaccharomyces pombe (strain 972 / ATCC 24843) GN=med31 PE=3 SV=1	3085	3	0
mnh1	147	0	0	1	1	1	0	0	0	0.680272	0.680272	0.680272	0	3.45943	0.874469	204.082	Protein mago nashi homolog OS=Schizosaccharomyces pombe (strain 972 / ATCC 24843) GN=mnh1 PE=3 SV=1	3214	3	0
SPBC1271.07c	163	0	0	1	1	0	1	0	0	0.613497	0.613497	0	0.613497	3.45943	0.874469	184.049	Uncharacterized N-acetyltransferase C1271.07c OS=Schizosaccharomyces pombe (strain 972 / ATCC 24843) GN=SPBC1271.07c PE=3 SV=1	2797	3	0
SPBC36.10	184	0	0	1	1	1	0	0	0	0.543478	0.543478	0.543478	0	3.45943	0.874469	163.043	UPS-like protein C36.10 OS=Schizosaccharomyces pombe (strain 972 / ATCC 24843) GN=SPBC36.10 PE=3 SV=1	2900	3	0
alp41	186	0	0	0	2	1	0	0	0	0	1.07527	0.537634	0	3.45943	0.874469	161.29	ADP-ribosylation factor-like protein alp41 OS=Schizosaccharomyces pombe (strain 972 / ATCC 24843) GN=alp41 PE=3 SV=1	3223	3	0
SPAC2E11.15	208	0	0	2	0	0	1	0	0	0.961538	0	0	0.480769	3.45943	0.874469	144.231	Uncharacterized protein UNK4,15 OS=Schizosaccharomyces pombe (strain 972 / ATCC 24843) GN=SPAC2E11.15 PE=4 SV=1	3153	3	0
SPCC14G10.01	236	0	0	1	1	0	1	0	0	0.423729	0.423729	0	0.423729	3.45943	0.874469	127.119	Uncharacterized protein C14G10.01 OS=Schizosaccharomyces pombe (strain 972 / ATCC 24843) GN=SPCC14G10.01 PE=1 SV=1	1800	3	0
SPAC19B12.06c	258	0	0	2	0	0	1	0	0	0.775194	0	0	0.387597	3.45943	0.874469	116.279	Uncharacterized rhomboid protein C19B12.06c OS=Schizosaccharomyces pombe (strain 972 / ATCC 24843) GN=SPAC19B12.06c PE=3 SV=2	2847	3	0
trm8	273	0	0	1	1	1	0	0	0	0.3663	0.3663	0.3663	0	3.45943	0.874469	109.89	tRNA (guanine-N(7)-)-methyltransferase OS=Schizosaccharomyces pombe (strain 972 / ATCC 24843) GN=trm8 PE=3 SV=1	2221	3	0
coq3	274	0	0	1	1	1	0	0	0	0.364964	0.364964	0.364964	0	3.45943	0.874469	109.489	Ubiquinone biosynthesis O-methyltransferase, mitochondrial OS=Schizosaccharomyces pombe (strain 972 / ATCC 24843) GN=coq3 PE=3 SV=2	2756	3	0
vrp1	309	0	0	1	1	0	1	0	0	0.323625	0.323625	0	0.323625	3.45943	0.874469	97.0874	Verprolin OS=Schizosaccharomyces pombe (strain 972 / ATCC 24843) GN=vrp1 PE=1 SV=1	878	3	0
big1	311	0	0	2	0	0	1	0	0	0.643087	0	0	0.321543	3.45943	0.874469	96.463	Protein big1 OS=Schizosaccharomyces pombe (strain 972 / ATCC 24843) GN=big1 PE=3 SV=1	2011	3	0
gpi14	371	0	0	1	1	0	1	0	0	0.269542	0.269542	0	0.269542	3.45943	0.874469	80.8625	GPI mannosyltransferase 1 OS=Schizosaccharomyces pombe (strain 972 / ATCC 24843) GN=gpi14 PE=3 SV=2	2294	3	0
SPAC25H1.08c	399	0	0	2	0	0	1	0	0	0.501253	0	0	0.250627	3.45943	0.874469	75.188	Uncharacterized WD repeat-containing protein C25H1.08c OS=Schizosaccharomyces pombe (strain 972 / ATCC 24843) GN=SPAC25H1.08c PE=3 SV=1	2188	3	0
SPAC23C11.06c	535	0	0	1	1	1	0	0	0	0.186916	0.186916	0.186916	0	3.45943	0.874469	56.0748	Uncharacterized protein C23C11.06c OS=Schizosaccharomyces pombe (strain 972 / ATCC 24843) GN=SPAC23C11.06c PE=4 SV=1	1491	3	0
thi9	591	0	0	1	1	1	0	0	0	0.169205	0.169205	0.169205	0	3.45943	0.874469	50.7614	Thiamine transporter thi9 OS=Schizosaccharomyces pombe (strain 972 / ATCC 24843) GN=thi9 PE=1 SV=1	287	3	0
rrn3	599	0	0	1	1	0	1	0	0	0.166945	0.166945	0	0.166945	3.45943	0.874469	50.0835	RNA polymerase I-specific transcription initiation factor rrn3 OS=Schizosaccharomyces pombe (strain 972 / ATCC 24843) GN=rrn3 PE=3 SV=1	263	3	0
SPBC15D4.09c	610	0	0	1	1	1	0	0	0	0.163934	0.163934	0.163934	0	3.45943	0.874469	49.1803	Probable cystathionine gamma-synthase OS=Schizosaccharomyces pombe (strain 972 / ATCC 24843) GN=SPBC15D4.09c PE=3 SV=1	2572	3	0
SPCC777.02	612	0	0	2	0	1	0	0	0	0.326797	0	0.163399	0	3.45943	0.874469	49.0196	Uncharacterized transcriptional regulatory protein C777.02 OS=Schizosaccharomyces pombe (strain 972 / ATCC 24843) GN=SPCC777.02 PE=3 SV=4	1679	3	0
ppr7	658	0	0	1	1	0	1	0	0	0.151976	0.151976	0	0.151976	3.45943	0.874469	45.5927	Pentatricopeptide repeat-containing protein 7, mitochondrial OS=Schizosaccharomyces pombe (strain 972 / ATCC 24843) GN=ppr7 PE=4 SV=1	2322	3	0
gyp2	720	0	0	1	1	0	1	0	0	0.138889	0.138889	0	0.138889	3.45943	0.874469	41.6667	GTPase-activating protein gyp2 OS=Schizosaccharomyces pombe (strain 972 / ATCC 24843) GN=gyp2 PE=3 SV=1	2295	3	0
rga6	733	0	0	1	1	0	1	0	0	0.136426	0.136426	0	0.136426	3.45943	0.874469	40.9277	Probable Rho-GTPase-activating protein 6 OS=Schizosaccharomyces pombe (strain 972 / ATCC 24843) GN=rga6 PE=1 SV=1	1753	3	0
SPBC215.01	834	0	0	1	1	1	0	0	0	0.119904	0.119904	0.119904	0	3.45943	0.874469	35.9712	TBC domain-containing protein C215.01 OS=Schizosaccharomyces pombe (strain 972 / ATCC 24843) GN=SPBC215.01 PE=3 SV=4	2776	3	0
srs2	887	0	0	0	2	1	0	0	0	0	0.225479	0.11274	0	3.45943	0.874469	33.8219	ATP-dependent DNA helicase srs2 OS=Schizosaccharomyces pombe (strain 972 / ATCC 24843) GN=srs2 PE=1 SV=1	2410	3	0
rdr1	1215	0	0	2	0	0	1	0	0	0.164609	0	0	0.0823045	3.45943	0.874469	24.6914	RNA-dependent RNA polymerase 1 OS=Schizosaccharomyces pombe (strain 972 / ATCC 24843) GN=rdr1 PE=1 SV=1	791	3	0
cwf15	265	0	1	9	4	5	5	0	0.377358	3.39623	1.50943	1.88679	1.88679	3.45943	0.371969	867.925	Pre-mRNA-splicing factor cwf15 OS=Schizosaccharomyces pombe (strain 972 / ATCC 24843) GN=cwf15 PE=1 SV=2	1837	24	0
SPAC521.04c	881	0	1	6	7	4	7	0	0.113507	0.681044	0.794552	0.45403	0.794552	3.45943	0.237039	272.418	Putative cation exchanger C521.04c OS=Schizosaccharomyces pombe (strain 972 / ATCC 24843) GN=SPAC521.04c PE=1 SV=1	208	25	0
atp17	96	0	0	1	1	1	1	0	0	1.04167	1.04167	1.04167	1.04167	3.45943	0	416.667	ATP synthase subunit f, mitochondrial OS=Schizosaccharomyces pombe (strain 972 / ATCC 24843) GN=atp17 PE=3 SV=1	3105	4	0
sdc1	109	0	0	1	1	1	1	0	0	0.917431	0.917431	0.917431	0.917431	3.45943	0	366.972	Set1 complex component sdc1 OS=Schizosaccharomyces pombe (strain 972 / ATCC 24843) GN=sdc1 PE=3 SV=1	1881	4	0
SPBC4B4.12c	110	0	0	0	2	1	1	0	0	0	1.81818	0.909091	0.909091	3.45943	0	363.636	Uncharacterized protein C4B4.12c OS=Schizosaccharomyces pombe (strain 972 / ATCC 24843) GN=SPBC4B4.12c PE=4 SV=1	1963	4	0
cgi121	174	0	0	1	1	1	1	0	0	0.574713	0.574713	0.574713	0.574713	3.45943	0	229.885	EKC/KEOPS complex subunit cgi121 OS=Schizosaccharomyces pombe (strain 972 / ATCC 24843) GN=cgi121 PE=3 SV=1	3204	4	0
mad2	203	0	0	2	0	1	1	0	0	0.985222	0	0.492611	0.492611	3.45943	0	197.044	Mitotic spindle checkpoint component mad2 OS=Schizosaccharomyces pombe (strain 972 / ATCC 24843) GN=mad2 PE=1 SV=1	2815	4	0
pam17	209	0	0	1	1	2	0	0	0	0.478469	0.478469	0.956938	0	3.45943	0	191.388	Presequence translocated-associated motor subunit pam17, mitochondrial OS=Schizosaccharomyces pombe (strain 972 / ATCC 24843) GN=pam17 PE=3 SV=2	3237	4	0
SPAC1F7.10	238	0	0	1	1	1	1	0	0	0.420168	0.420168	0.420168	0.420168	3.45943	0	168.067	Uncharacterized protein C1F7.10 OS=Schizosaccharomyces pombe (strain 972 / ATCC 24843) GN=SPAC1F7.10 PE=4 SV=1	3066	4	0
SPBC3B9.04	248	0	0	1	1	1	1	0	0	0.403226	0.403226	0.403226	0.403226	3.45943	0	161.29	Uncharacterized methyltransferase C3B9.04, mitochondrial OS=Schizosaccharomyces pombe (strain 972 / ATCC 24843) GN=SPBC3B9.04 PE=3 SV=1	2352	4	0
SPAC4D7.04c	264	0	0	1	1	1	1	0	0	0.378788	0.378788	0.378788	0.378788	3.45943	0	151.515	Dehydrodolichyl diphosphate syntase complex subunit SPAC4D7.04c OS=Schizosaccharomyces pombe (strain 972 / ATCC 24843) GN=SPAC4D7.04c PE=1 SV=2	2887	4	0
ctr4	289	0	0	1	1	0	2	0	0	0.346021	0.346021	0	0.692042	3.45943	0	138.408	Copper transport protein ctr4 OS=Schizosaccharomyces pombe (strain 972 / ATCC 24843) GN=ctr4 PE=1 SV=1	3170	4	0
SPBC1709.16c	297	0	0	1	1	1	1	0	0	0.3367	0.3367	0.3367	0.3367	3.45943	0	134.68	4,5-DOPA dioxygenase extradiol-like protein OS=Schizosaccharomyces pombe (strain 972 / ATCC 24843) GN=SPBC1709.16c PE=3 SV=2	2492	4	0
omh6	298	0	0	0	2	0	2	0	0	0	0.671141	0	0.671141	3.45943	0	134.228	O-glycoside alpha-1,2-mannosyltransferase homolog 6 OS=Schizosaccharomyces pombe (strain 972 / ATCC 24843) GN=omh6 PE=3 SV=1	1399	4	0
saf4	299	0	0	0	2	1	1	0	0	0	0.668896	0.334448	0.334448	3.45943	0	133.779	Protein saf4 OS=Schizosaccharomyces pombe (strain 972 / ATCC 24843) GN=saf4 PE=3 SV=2	690	4	0
rnh201	326	0	0	0	2	1	1	0	0	0	0.613497	0.306748	0.306748	3.45943	0	122.699	Ribonuclease H2 subunit A OS=Schizosaccharomyces pombe (strain 972 / ATCC 24843) GN=rnh201 PE=3 SV=1	1887	4	0
SPCC285.10c	382	0	0	1	1	0	2	0	0	0.26178	0.26178	0	0.52356	3.45943	0	104.712	SPRY domain-containing protein C285.10c OS=Schizosaccharomyces pombe (strain 972 / ATCC 24843) GN=SPCC285.10c PE=3 SV=1	2825	4	0
SPAC12B10.10	419	0	0	2	0	1	1	0	0	0.477327	0	0.238663	0.238663	3.45943	0	95.4654	Uncharacterized protein C12B10.10 OS=Schizosaccharomyces pombe (strain 972 / ATCC 24843) GN=SPAC12B10.10 PE=4 SV=1	1583	4	0
plg7	438	0	0	1	1	1	1	0	0	0.228311	0.228311	0.228311	0.228311	3.45943	0	91.3242	Putative phospholipase A2 OS=Schizosaccharomyces pombe (strain 972 / ATCC 24843) GN=plg7 PE=3 SV=1	319	4	0
are2	472	0	0	1	1	1	1	0	0	0.211864	0.211864	0.211864	0.211864	3.45943	0	84.7458	Probable sterol O-acyltransferase 2 OS=Schizosaccharomyces pombe (strain 972 / ATCC 24843) GN=are2 PE=1 SV=1	3252	4	0
SPBC19C2.10	501	0	0	1	1	1	1	0	0	0.199601	0.199601	0.199601	0.199601	3.45943	0	79.8403	Uncharacterized protein C19C2.10 OS=Schizosaccharomyces pombe (strain 972 / ATCC 24843) GN=SPBC19C2.10 PE=1 SV=1	2928	4	0
pka1	512	0	0	1	1	1	1	0	0	0.195312	0.195312	0.195312	0.195312	3.45943	0	78.125	cAMP-dependent protein kinase catalytic subunit OS=Schizosaccharomyces pombe (strain 972 / ATCC 24843) GN=pka1 PE=1 SV=1	2693	4	0
msa1	533	0	0	2	0	2	0	0	0	0.375235	0	0.375235	0	3.45943	0	75.0469	Multicopy suppressor of sporulation protein msa1 OS=Schizosaccharomyces pombe (strain 972 / ATCC 24843) GN=msa1 PE=3 SV=1	730	4	0
pep7	536	0	0	1	1	1	1	0	0	0.186567	0.186567	0.186567	0.186567	3.45943	0	74.6269	Vacuolar segregation protein pep7 OS=Schizosaccharomyces pombe (strain 972 / ATCC 24843) GN=pep7 PE=3 SV=1	2272	4	0
scd2	536	0	0	1	1	2	0	0	0	0.186567	0.186567	0.373134	0	3.45943	0	74.6269	Protein scd2/ral3 OS=Schizosaccharomyces pombe (strain 972 / ATCC 24843) GN=scd2 PE=3 SV=1	1975	4	0
SPBC16G5.17	560	0	0	1	1	1	1	0	0	0.178571	0.178571	0.178571	0.178571	3.45943	0	71.4286	Uncharacterized transcriptional regulatory protein C16G5.17 OS=Schizosaccharomyces pombe (strain 972 / ATCC 24843) GN=SPBC16G5.17 PE=3 SV=1	2152	4	0
eta2	569	0	0	1	1	1	1	0	0	0.175747	0.175747	0.175747	0.175747	3.45943	0	70.2988	DNA-binding protein eta2 OS=Schizosaccharomyces pombe (strain 972 / ATCC 24843) GN=eta2 PE=1 SV=1	1923	0	4
cdc18	577	0	0	1	1	1	1	0	0	0.17331	0.17331	0.17331	0.17331	3.45943	0	69.3241	Cell division control protein 18 OS=Schizosaccharomyces pombe (strain 972 / ATCC 24843) GN=cdc18 PE=1 SV=1	3113	4	0
guf1	652	0	0	1	1	2	0	0	0	0.153374	0.153374	0.306748	0	3.45943	0	61.3497	Translation factor guf1, mitochondrial OS=Schizosaccharomyces pombe (strain 972 / ATCC 24843) GN=guf1 PE=3 SV=2	2746	4	0
SPBC19C7.11	766	0	0	1	1	1	1	0	0	0.130548	0.130548	0.130548	0.130548	3.45943	0	52.2193	Putative anion/proton exchange transporter C19C7.11 OS=Schizosaccharomyces pombe (strain 972 / ATCC 24843) GN=SPBC19C7.11 PE=3 SV=2	3269	4	0
mnl1	787	0	0	1	1	1	1	0	0	0.127065	0.127065	0.127065	0.127065	3.45943	0	50.8259	ER degradation-enhancing alpha-mannosidase-like protein 1 OS=Schizosaccharomyces pombe (strain 972 / ATCC 24843) GN=mnl1 PE=3 SV=2	3235	4	0
SPAC2E11.08	793	0	0	0	2	1	1	0	0	0	0.252207	0.126103	0.126103	3.45943	0	50.4414	Putative dipeptidyl aminopeptidase C2E11.08 OS=Schizosaccharomyces pombe (strain 972 / ATCC 24843) GN=SPAC2E11.08 PE=3 SV=1	2828	4	0
clu1	1173	0	0	1	1	1	1	0	0	0.0852515	0.0852515	0.0852515	0.0852515	3.45943	0	34.1006	Clustered mitochondria protein homolog OS=Schizosaccharomyces pombe (strain 972 / ATCC 24843) GN=clu1 PE=3 SV=3	3108	4	0
rim1	150	0	0	2	0	1	2	0	0	1.33333	0	0.666667	1.33333	3.45943	-0.540568	333.333	Single-stranded DNA-binding protein rim1, mitochondrial OS=Schizosaccharomyces pombe (strain 972 / ATCC 24843) GN=rim1 PE=2 SV=2	1646	5	0
yop1	182	0	0	1	1	2	1	0	0	0.549451	0.549451	1.0989	0.549451	3.45943	-0.540568	274.725	Protein yop1 OS=Schizosaccharomyces pombe (strain 972 / ATCC 24843) GN=yop1 PE=1 SV=1	2728	5	0
SPBC9B6.03	293	0	0	1	1	1	2	0	0	0.341297	0.341297	0.341297	0.682594	3.45943	-0.540568	170.648	FYVE-type zinc finger-containing protein C9B6.03 OS=Schizosaccharomyces pombe (strain 972 / ATCC 24843) GN=SPBC9B6.03 PE=1 SV=1	3080	5	0
bem46	299	0	0	1	1	2	1	0	0	0.334448	0.334448	0.668896	0.334448	3.45943	-0.540568	167.224	Protein bem46 OS=Schizosaccharomyces pombe (strain 972 / ATCC 24843) GN=bem46 PE=2 SV=3	2666	5	0
SPAC17G8.11c	356	0	0	2	0	2	1	0	0	0.561798	0	0.561798	0.280899	3.45943	-0.540568	140.449	Inositol phosphoceramide mannosyltransferase 3 OS=Schizosaccharomyces pombe (strain 972 / ATCC 24843) GN=SPAC17G8.11c PE=1 SV=1	3171	5	0
cdc27	372	0	0	1	1	1	2	0	0	0.268817	0.268817	0.268817	0.537634	3.45943	-0.540568	134.409	DNA polymerase delta subunit 3 OS=Schizosaccharomyces pombe (strain 972 / ATCC 24843) GN=cdc27 PE=1 SV=1	3112	5	0
egt2	392	0	0	1	1	2	1	0	0	0.255102	0.255102	0.510204	0.255102	3.45943	-0.540568	127.551	Hercynylcysteine sulfoxide lyase OS=Schizosaccharomyces pombe (strain 972 / ATCC 24843) GN=egt2 PE=3 SV=1	2174	5	0
SPAC9G1.07	418	0	0	0	2	2	1	0	0	0	0.478469	0.478469	0.239234	3.45943	-0.540568	119.617	Uncharacterized protein C9G1.07 OS=Schizosaccharomyces pombe (strain 972 / ATCC 24843) GN=SPAC9G1.07 PE=4 SV=1	1692	5	0
mug167	424	0	0	0	2	1	2	0	0	0	0.471698	0.235849	0.471698	3.45943	-0.540568	117.925	Meiotically up-regulated gene 167 protein OS=Schizosaccharomyces pombe (strain 972 / ATCC 24843) GN=mug167 PE=1 SV=2	2300	5	0
SPAC23A1.02c	430	0	0	1	1	2	1	0	0	0.232558	0.232558	0.465116	0.232558	3.45943	-0.540568	116.279	Uncharacterized protein C23A1.02c OS=Schizosaccharomyces pombe (strain 972 / ATCC 24843) GN=SPAC23A1.02c PE=4 SV=2	2534	5	0
SPBC646.03	471	0	0	0	2	1	2	0	0	0	0.424628	0.212314	0.424628	3.45943	-0.540568	106.157	Glutamyl-tRNA(Gln) amidotransferase subunit A, mitochondrial OS=Schizosaccharomyces pombe (strain 972 / ATCC 24843) GN=SPBC646.03 PE=3 SV=1	2992	5	0
cmk2	504	0	0	1	1	1	2	0	0	0.198413	0.198413	0.198413	0.396825	3.45943	-0.540568	99.2063	Calcium/calmodulin-dependent protein kinase type II OS=Schizosaccharomyces pombe (strain 972 / ATCC 24843) GN=cmk2 PE=1 SV=1	1547	5	0
prp31	518	0	0	0	2	1	2	0	0	0	0.3861	0.19305	0.3861	3.45943	-0.540568	96.5251	Pre-mRNA-processing factor 31 OS=Schizosaccharomyces pombe (strain 972 / ATCC 24843) GN=prp31 PE=3 SV=1	2523	5	0
str2	597	0	0	1	1	2	1	0	0	0.167504	0.167504	0.335008	0.167504	3.45943	-0.540568	83.7521	Siderophore iron transporter 2 OS=Schizosaccharomyces pombe (strain 972 / ATCC 24843) GN=str2 PE=1 SV=1	3261	5	0
set3	859	0	0	2	0	2	1	0	0	0.232829	0	0.232829	0.116414	3.45943	-0.540568	58.2072	SET domain-containing protein 3 OS=Schizosaccharomyces pombe (strain 972 / ATCC 24843) GN=set3 PE=1 SV=1	1495	5	0
SPBC3B8.11	868	0	0	1	1	2	1	0	0	0.115207	0.115207	0.230415	0.115207	3.45943	-0.540568	57.6037	Uncharacterized protein C3B8.11 OS=Schizosaccharomyces pombe (strain 972 / ATCC 24843) GN=SPBC3B8.11 PE=4 SV=1	2628	5	0
ufd2	1010	0	0	1	1	2	1	0	0	0.0990099	0.0990099	0.19802	0.0990099	3.45943	-0.540568	49.505	Ubiquitin conjugation factor E4 OS=Schizosaccharomyces pombe (strain 972 / ATCC 24843) GN=ufd2 PE=2 SV=1	1876	5	0
clr1	1238	0	0	1	1	1	2	0	0	0.0807754	0.0807754	0.0807754	0.161551	3.45943	-0.540568	40.3877	Cryptic loci regulator protein 1 OS=Schizosaccharomyces pombe (strain 972 / ATCC 24843) GN=clr1 PE=1 SV=1	2715	5	0
tvp18	164	0	0	1	1	3	1	0	0	0.609756	0.609756	1.82927	0.609756	3.45943	-0.932886	365.854	Golgi apparatus membrane protein tvp18 OS=Schizosaccharomyces pombe (strain 972 / ATCC 24843) GN=tvp18 PE=3 SV=1	2946	6	0
zrt1	408	0	0	1	1	2	2	0	0	0.245098	0.245098	0.490196	0.490196	3.45943	-0.932886	147.059	Zinc-regulated transporter 1 OS=Schizosaccharomyces pombe (strain 972 / ATCC 24843) GN=zrt1 PE=1 SV=1	2737	6	0
spp1	424	0	0	0	2	3	1	0	0	0	0.471698	0.707547	0.235849	3.45943	-0.932886	141.509	Set1 complex component spp1 OS=Schizosaccharomyces pombe (strain 972 / ATCC 24843) GN=spp1 PE=3 SV=1	2566	6	0
SPAC1805.14	452	0	0	2	0	1	3	0	0	0.442478	0	0.221239	0.663717	3.45943	-0.932886	132.743	Uncharacterized protein C1805.14 OS=Schizosaccharomyces pombe (strain 972 / ATCC 24843) GN=SPAC1805.14 PE=4 SV=1	2969	6	0
sir2	475	0	0	0	2	2	2	0	0	0	0.421053	0.421053	0.421053	3.45943	-0.932886	126.316	NAD-dependent histone deacetylase sir2 OS=Schizosaccharomyces pombe (strain 972 / ATCC 24843) GN=sir2 PE=1 SV=2	340	6	0
wis1	605	0	0	1	1	3	1	0	0	0.165289	0.165289	0.495868	0.165289	3.45943	-0.932886	99.1736	Protein kinase wis1 OS=Schizosaccharomyces pombe (strain 972 / ATCC 24843) GN=wis1 PE=1 SV=1	1092	6	0
app1	857	0	0	1	1	2	2	0	0	0.116686	0.116686	0.233372	0.233372	3.45943	-0.932886	70.0117	Protein app1 OS=Schizosaccharomyces pombe (strain 972 / ATCC 24843) GN=app1 PE=2 SV=1	3182	6	0
srb9	1225	0	0	1	1	2	2	0	0	0.0816327	0.0816327	0.163265	0.163265	3.45943	-0.932886	48.9796	Mediator of RNA polymerase II transcription subunit 13 OS=Schizosaccharomyces pombe (strain 972 / ATCC 24843) GN=srb9 PE=1 SV=2	2655	6	0
abc1	1427	0	0	0	2	2	2	0	0	0	0.140154	0.140154	0.140154	3.45943	-0.932886	42.0463	ATP-binding cassette transporter abc1 OS=Schizosaccharomyces pombe (strain 972 / ATCC 24843) GN=abc1 PE=3 SV=1	1802	6	0
vps13a	3011	0	0	1	1	4	0	0	0	0.0332116	0.0332116	0.132846	0	3.45943	-0.932886	19.9269	Vacuolar protein sorting-associated protein 13a OS=Schizosaccharomyces pombe (strain 972 / ATCC 24843) GN=vps13a PE=3 SV=2	2332	6	0
tyr1	431	0	0	1	1	5	0	0	0	0.232019	0.232019	1.16009	0	3.45943	-1.24101	162.413	Probable prephenate dehydrogenase [NADP(+)] OS=Schizosaccharomyces pombe (strain 972 / ATCC 24843) GN=tyr1 PE=2 SV=1	2309	7	0
clp1	456	0	0	1	1	2	3	0	0	0.219298	0.219298	0.438596	0.657895	3.45943	-1.24101	153.509	mRNA cleavage and polyadenylation factor clp1 OS=Schizosaccharomyces pombe (strain 972 / ATCC 24843) GN=clp1 PE=3 SV=1	2130	7	0
ers1	956	0	0	2	0	4	1	0	0	0.209205	0	0.41841	0.104603	3.45943	-1.24101	73.2218	RNA-silencing factor ers1 OS=Schizosaccharomyces pombe (strain 972 / ATCC 24843) GN=ers1 PE=4 SV=1	1067	7	0
ecm29	1679	0	0	2	0	3	4	0	0	0.119119	0	0.178678	0.238237	3.45943	-1.71049	53.6033	Proteasome component ecm29 OS=Schizosaccharomyces pombe (strain 972 / ATCC 24843) GN=ecm29 PE=1 SV=1	802	9	0
ulp2	638	0	0	1	1	6	3	0	0	0.15674	0.15674	0.940439	0.470219	3.45943	-2.06413	172.414	Ubiquitin-like-specific protease 2 OS=Schizosaccharomyces pombe (strain 972 / ATCC 24843) GN=ulp2 PE=1 SV=2	448	11	0
pku70	607	0	0	1	1	5	5	0	0	0.164745	0.164745	0.823723	0.823723	3.45943	-2.21299	197.694	ATP-dependent DNA helicase II subunit 1 OS=Schizosaccharomyces pombe (strain 972 / ATCC 24843) GN=pku70 PE=1 SV=1	187	12	0
SPAC12G12.01c	905	1	3	24	21	18	14	0.110497	0.331492	2.65193	2.32044	1.98895	1.54696	3.42786	0.489262	850.829	Uncharacterized WD repeat-containing protein C12G12.01c OS=Schizosaccharomyces pombe (strain 972 / ATCC 24843) GN=SPAC12G12.01c PE=1 SV=2	54	81	0
mal3	308	1	1	11	12	13	12	0.324675	0.324675	3.57143	3.8961	4.22078	3.8961	3.39855	-0.119299	1558.44	Microtubule integrity protein mal3 OS=Schizosaccharomyces pombe (strain 972 / ATCC 24843) GN=mal3 PE=1 SV=1	2331	50	0
spo15	1957	16	22	195	194	196	185	0.817578	1.12417	9.96423	9.91313	10.0153	9.45324	3.34887	0.0299636	3934.59	Sporulation-specific protein 15 OS=Schizosaccharomyces pombe (strain 972 / ATCC 24843) GN=spo15 PE=1 SV=1	155	808	0
fta3	220	0	1	6	6	6	4	0	0.454545	2.72727	2.72727	2.72727	1.81818	3.34577	0.258312	1000	Kinetochore protein fta3 OS=Schizosaccharomyces pombe (strain 972 / ATCC 24843) GN=fta3 PE=1 SV=1	2552	23	0
cdc25	596	1	0	5	7	10	9	0.167785	0	0.838926	1.1745	1.67785	1.51007	3.34577	-0.654225	520.134	M-phase inducer phosphatase OS=Schizosaccharomyces pombe (strain 972 / ATCC 24843) GN=cdc25 PE=1 SV=2	1385	32	0
SPAC227.15	873	0	1	5	7	12	7	0	0.114548	0.572738	0.801833	1.37457	0.801833	3.34577	-0.654225	355.097	Uncharacterized protein C227.15 OS=Schizosaccharomyces pombe (strain 972 / ATCC 24843) GN=SPAC227.15 PE=4 SV=1	985	32	0
rng2	1489	2	0	12	10	15	10	0.134318	0	0.80591	0.671592	1.00739	0.671592	3.33498	-0.182864	315.648	Ras GTPase-activating-like protein rng2 OS=Schizosaccharomyces pombe (strain 972 / ATCC 24843) GN=rng2 PE=1 SV=1	1120	49	0
top1	814	8	6	71	71	68	75	0.982801	0.737101	8.72236	8.72236	8.35381	9.21376	3.32396	-0.01011	3501.23	DNA topoisomerase 1 OS=Schizosaccharomyces pombe (strain 972 / ATCC 24843) GN=top1 PE=1 SV=2	631	299	0
pic1	1018	2	1	19	12	14	18	0.196464	0.0982318	1.8664	1.17878	1.37525	1.76817	3.2854	-0.0455147	618.861	Inner centromere protein-related protein pic1 OS=Schizosaccharomyces pombe (strain 972 / ATCC 24843) GN=pic1 PE=1 SV=2	717	66	0
mug184	551	0	2	11	10	13	8	0	0.362976	1.99637	1.81488	2.35935	1.45191	3.26849	0	762.25	Meiotically up-regulated gene 184 protein OS=Schizosaccharomyces pombe (strain 972 / ATCC 24843) GN=mug184 PE=1 SV=2	984	44	0
hip1	932	2	0	8	13	14	11	0.214592	0	0.858369	1.39485	1.50215	1.18026	3.26849	-0.249359	493.562	Protein hir1 OS=Schizosaccharomyces pombe (strain 972 / ATCC 24843) GN=hip1 PE=1 SV=1	1758	48	0
SPAC20H4.06c	534	0	1	5	6	4	4	0	0.187266	0.93633	1.1236	0.749064	0.749064	3.22239	0.449803	355.805	Uncharacterized protein C20H4.06c OS=Schizosaccharomyces pombe (strain 972 / ATCC 24843) GN=SPAC20H4.06c PE=4 SV=1	445	20	0
mas2	502	1	0	7	4	6	3	0.199203	0	1.39442	0.796813	1.19522	0.59761	3.22239	0.283793	398.406	Probable mitochondrial-processing peptidase subunit alpha OS=Schizosaccharomyces pombe (strain 972 / ATCC 24843) GN=mas2 PE=3 SV=2	2013	21	0
moc3	508	0	1	7	4	4	7	0	0.19685	1.37795	0.787402	0.787402	1.37795	3.22239	0	433.071	Transcriptional regulatory protein moc3 OS=Schizosaccharomyces pombe (strain 972 / ATCC 24843) GN=moc3 PE=1 SV=4	1943	23	0
bit61	422	0	1	5	6	7	7	0	0.236967	1.18483	1.4218	1.65877	1.65877	3.22239	-0.342392	592.417	Target of rapamycin complex 2 subunit bit61 OS=Schizosaccharomyces pombe (strain 972 / ATCC 24843) GN=bit61 PE=1 SV=1	1345	26	0
SPCC576.05	1024	0	1	5	6	7	7	0	0.0976562	0.488281	0.585938	0.683594	0.683594	3.22239	-0.342392	244.141	SAC3 family protein 1 OS=Schizosaccharomyces pombe (strain 972 / ATCC 24843) GN=SPCC576.05 PE=1 SV=1	2058	26	0
SPBC543.04	585	0	2	10	10	9	10	0	0.34188	1.7094	1.7094	1.53846	1.7094	3.19878	0.073249	666.667	Nitrogen permease regulator 3-like protein OS=Schizosaccharomyces pombe (strain 972 / ATCC 24843) GN=SPBC543.04 PE=3 SV=1	503	41	0
swi3	181	0	2	11	8	11	9	0	1.10497	6.07735	4.41989	6.07735	4.97238	3.12553	-0.073249	2154.7	Swi1-interacting protein swi3 OS=Schizosaccharomyces pombe (strain 972 / ATCC 24843) GN=swi3 PE=1 SV=2	1018	41	0
sfc1	456	0	2	11	8	15	9	0	0.438596	2.41228	1.75439	3.28947	1.97368	3.12553	-0.333901	942.982	Transcription factor tau subunit sfc1 OS=Schizosaccharomyces pombe (strain 972 / ATCC 24843) GN=sfc1 PE=1 SV=2	1184	45	0
dpb4	210	1	0	6	4	4	4	0.47619	0	2.85714	1.90476	1.90476	1.90476	3.08746	0.314873	857.143	DNA polymerase epsilon subunit D OS=Schizosaccharomyces pombe (strain 972 / ATCC 24843) GN=dpb4 PE=1 SV=1	2039	19	0
SPBC14F5.02	515	0	1	6	4	6	5	0	0.194175	1.16505	0.776699	1.16505	0.970874	3.08746	-0.13493	407.767	Uncharacterized protein C14F5.02 OS=Schizosaccharomyces pombe (strain 972 / ATCC 24843) GN=SPBC14F5.02 PE=4 SV=1	306	22	0
tlg2	301	2	1	14	12	9	9	0.664452	0.332226	4.65116	3.98671	2.99003	2.99003	3.03342	0.525628	1461.79	t-SNARE affecting a late Golgi compartment protein 2 OS=Schizosaccharomyces pombe (strain 972 / ATCC 24843) GN=tlg2 PE=3 SV=1	927	47	0
plo1	683	3	2	20	22	17	19	0.439239	0.292826	2.92826	3.22108	2.48902	2.78184	3.02066	0.221253	1142.02	Serine/threonine-protein kinase plo1 OS=Schizosaccharomyces pombe (strain 972 / ATCC 24843) GN=plo1 PE=1 SV=1	838	83	0
nup44	403	0	5	24	18	19	19	0	1.24069	5.95533	4.4665	4.71464	4.71464	3.02066	0.14367	1985.11	Nucleoporin nup44 OS=Schizosaccharomyces pombe (strain 972 / ATCC 24843) GN=nup44 PE=2 SV=1	1878	85	0
SPAC20G8.02	757	0	2	8	9	3	7	0	0.264201	1.0568	1.1889	0.396301	0.924703	2.96683	0.753839	356.671	Probable phospholipase C20G8.02, mitochondrial OS=Schizosaccharomyces pombe (strain 972 / ATCC 24843) GN=SPAC20G8.02 PE=3 SV=1	2496	29	0
trz1	809	0	1	5	4	3	4	0	0.123609	0.618047	0.494438	0.370828	0.494438	2.9386	0.353637	197.775	Ribonuclease Z 1 OS=Schizosaccharomyces pombe (strain 972 / ATCC 24843) GN=trz1 PE=3 SV=1	1789	17	0
spa1	226	0	1	3	6	6	5	0	0.442478	1.32743	2.65487	2.65487	2.21239	2.9386	-0.283793	884.956	Ornithine decarboxylase antizyme OS=Schizosaccharomyces pombe (strain 972 / ATCC 24843) GN=spa1 PE=1 SV=2	2586	21	0
ppk21	551	0	1	5	4	9	7	0	0.181488	0.907441	0.725953	1.63339	1.27042	2.9386	-0.816288	453.721	Serine/threonine-protein kinase ppk21 OS=Schizosaccharomyces pombe (strain 972 / ATCC 24843) GN=ppk21 PE=1 SV=3	1598	26	0
SPBC3B8.04c	867	2	1	10	14	11	13	0.230681	0.11534	1.1534	1.61476	1.26874	1.49942	2.91886	0	553.633	Uncharacterized transporter C3B8.04c OS=Schizosaccharomyces pombe (strain 972 / ATCC 24843) GN=SPBC3B8.04c PE=3 SV=1	1933	51	0
mac1	756	1	4	18	21	19	13	0.132275	0.529101	2.38095	2.77778	2.51323	1.71958	2.91427	0.283793	939.153	Membrane-anchored protein 1 OS=Schizosaccharomyces pombe (strain 972 / ATCC 24843) GN=mac1 PE=1 SV=1	2133	76	0
SPBC16H5.15	166	1	1	8	8	9	11	0.60241	0.60241	4.81928	4.81928	5.42169	6.62651	2.88042	-0.318361	2168.67	Uncharacterized protein C16H5.15 OS=Schizosaccharomyces pombe (strain 972 / ATCC 24843) GN=SPBC16H5.15 PE=4 SV=1	1098	38	0
iml1	1496	4	6	37	36	37	31	0.26738	0.40107	2.47326	2.40642	2.47326	2.07219	2.84327	0.102072	942.513	Vacuolar membrane-associated protein iml1 OS=Schizosaccharomyces pombe (strain 972 / ATCC 24843) GN=iml1 PE=1 SV=1	398	151	0
nup107	813	4	2	23	21	25	23	0.492005	0.246002	2.82903	2.58303	3.07503	2.82903	2.83371	-0.124987	1131.61	Nucleoporin nup107 OS=Schizosaccharomyces pombe (strain 972 / ATCC 24843) GN=nup107 PE=1 SV=4	1231	98	0
mcm2	830	11	18	107	98	119	110	1.3253	2.16867	12.8916	11.8072	14.3373	13.253	2.81299	-0.159576	5228.92	DNA replication licensing factor mcm2 OS=Schizosaccharomyces pombe (strain 972 / ATCC 24843) GN=mcm2 PE=1 SV=1	209	449	0
SPAC17A2.14	617	1	3	14	15	8	9	0.162075	0.486224	2.26904	2.43112	1.2966	1.45867	2.79751	0.76356	745.543	Putative metal ion transporter C17A12.14 OS=Schizosaccharomyces pombe (strain 972 / ATCC 24843) GN=SPAC17A2.14 PE=1 SV=4	351	50	0
alg6	506	1	1	8	7	5	5	0.197628	0.197628	1.58103	1.3834	0.988142	0.988142	2.7885	0.575502	494.071	Probable dolichyl pyrophosphate Man9GlcNAc2 alpha-1,3-glucosyltransferase OS=Schizosaccharomyces pombe (strain 972 / ATCC 24843) GN=alg6 PE=3 SV=1	2364	27	0
SPAC1296.01c	542	0	2	5	10	8	7	0	0.369004	0.922509	1.84502	1.47601	1.29151	2.7885	0	553.506	Phosphoacetylglucosamine mutase 2 OS=Schizosaccharomyces pombe (strain 972 / ATCC 24843) GN=SPAC1296.01c PE=1 SV=2	158	32	0
syj1	1076	1	1	8	7	9	9	0.0929368	0.0929368	0.743494	0.650558	0.836431	0.836431	2.7885	-0.259867	306.691	Inositol-1,4,5-trisphosphate 5-phosphatase 1 OS=Schizosaccharomyces pombe (strain 972 / ATCC 24843) GN=syj1 PE=1 SV=1	2103	35	0
SPCC1450.16c	545	0	1	4	4	3	2	0	0.183486	0.733945	0.733945	0.550459	0.366972	2.77259	0.657112	238.532	Probable triacylglycerol lipase C1450.16c OS=Schizosaccharomyces pombe (strain 972 / ATCC 24843) GN=SPCC1450.16c PE=3 SV=2	1056	14	0
mug86	304	0	1	4	4	3	3	0	0.328947	1.31579	1.31579	0.986842	0.986842	2.77259	0.403356	460.526	Meiotically up-regulated gene 86 protein OS=Schizosaccharomyces pombe (strain 972 / ATCC 24843) GN=mug86 PE=1 SV=1	539	15	0
rsm1	296	0	1	4	4	4	3	0	0.337838	1.35135	1.35135	1.35135	1.01351	2.77259	0.187627	506.757	mRNA export factor rsm1 OS=Schizosaccharomyces pombe (strain 972 / ATCC 24843) GN=rsm1 PE=4 SV=1	2640	16	0
cwf24	533	0	1	4	4	4	3	0	0.187617	0.750469	0.750469	0.750469	0.562852	2.77259	0.187627	281.426	Pre-mRNA-splicing factor cwf24 OS=Schizosaccharomyces pombe (strain 972 / ATCC 24843) GN=cwf24 PE=1 SV=1	2743	16	0
mug138	969	0	1	5	3	4	3	0	0.103199	0.515996	0.309598	0.412797	0.309598	2.77259	0.187627	154.799	Putative zinc protease mug138 OS=Schizosaccharomyces pombe (strain 972 / ATCC 24843) GN=mug138 PE=1 SV=1	551	16	0
dpb3	87	1	0	4	4	4	4	1.14943	0	4.5977	4.5977	4.5977	4.5977	2.77259	0	1839.08	Putative transcription factor C16C4.22 OS=Schizosaccharomyces pombe (strain 972 / ATCC 24843) GN=SPCC16C4.22 PE=3 SV=1	2749	17	0
ubx2	427	1	0	4	4	6	2	0.234192	0	0.936768	0.936768	1.40515	0.468384	2.77259	0	374.707	UBX domain-containing protein 2 OS=Schizosaccharomyces pombe (strain 972 / ATCC 24843) GN=ubx2 PE=1 SV=1	1715	17	0
cyr1	1692	1	0	5	3	5	5	0.0591017	0	0.295508	0.177305	0.295508	0.295508	2.77259	-0.314873	106.383	Adenylate cyclase OS=Schizosaccharomyces pombe (strain 972 / ATCC 24843) GN=cyr1 PE=1 SV=1	2874	19	0
SPAC343.04c	507	1	3	14	13	12	12	0.197239	0.591716	2.76134	2.5641	2.36686	2.36686	2.69515	0.1686	1005.92	Uncharacterized WD repeat-containing protein C343.04c OS=Schizosaccharomyces pombe (strain 972 / ATCC 24843) GN=SPAC343.04c PE=3 SV=1	205	55	0
SPAC4F8.11	846	2	3	17	16	18	14	0.236407	0.35461	2.00946	1.89125	2.12766	1.65485	2.6746	0.0441226	768.322	Uncharacterized WD repeat-containing protein C4F8.11 OS=Schizosaccharomyces pombe (strain 972 / ATCC 24843) GN=SPAC4F8.11 PE=3 SV=1	965	70	0
gal10	713	1	2	9	11	11	8	0.140252	0.280505	1.26227	1.54278	1.54278	1.12202	2.65821	0.073249	546.985	Bifunctional protein gal10 OS=Schizosaccharomyces pombe (strain 972 / ATCC 24843) GN=gal10 PE=3 SV=1	2184	42	0
IMA1	615	1	3	13	13	15	17	0.162602	0.487805	2.11382	2.11382	2.43902	2.76423	2.64111	-0.297494	943.089	Integral inner nuclear membrane protein ima1 OS=Schizosaccharomyces pombe (strain 972 / ATCC 24843) GN=IMA1 PE=4 SV=2	1874	62	0
snf22	1680	7	3	40	22	36	25	0.416667	0.178571	2.38095	1.30952	2.14286	1.4881	2.60835	0.0233829	732.143	SWI/SNF chromatin-remodeling complex subunit snf22 OS=Schizosaccharomyces pombe (strain 972 / ATCC 24843) GN=snf22 PE=1 SV=2	165	128	5
cox8	66	0	0	0	1	0	0	0	0	0	1.51515	0	0	2.58496	2.58496	151.515	Cytochrome c oxidase polypeptide VIII, mitochondrial OS=Schizosaccharomyces pombe (strain 972 / ATCC 24843) GN=cox8 PE=3 SV=1	3042	1	0
rrg9	117	0	0	1	0	0	0	0	0	0.854701	0	0	0	2.58496	2.58496	85.4701	Required for respiratory growth protein 9, mitochondrial OS=Schizosaccharomyces pombe (strain 972 / ATCC 24843) GN=rrg9 PE=3 SV=2	2936	1	0
SPBP23A10.17	118	0	0	0	1	0	0	0	0	0	0.847458	0	0	2.58496	2.58496	84.7458	Uncharacterized protein P23A10.17 OS=Schizosaccharomyces pombe (strain 972 / ATCC 24843) GN=SPBP23A10.17 PE=3 SV=1	3207	1	0
SPAC23C4.09c	131	0	0	1	0	0	0	0	0	0.763359	0	0	0	2.58496	2.58496	76.3359	Uncharacterized protein C23C4.09c OS=Schizosaccharomyces pombe (strain 972 / ATCC 24843) GN=SPAC23C4.09c PE=3 SV=1	3076	1	0
dtd1	149	0	0	1	0	0	0	0	0	0.671141	0	0	0	2.58496	2.58496	67.1141	D-tyrosyl-tRNA(Tyr) deacylase OS=Schizosaccharomyces pombe (strain 972 / ATCC 24843) GN=dtd1 PE=3 SV=1	2782	1	0
fcf1	192	0	0	1	0	0	0	0	0	0.520833	0	0	0	2.58496	2.58496	52.0833	rRNA-processing protein fcf1 OS=Schizosaccharomyces pombe (strain 972 / ATCC 24843) GN=fcf1 PE=3 SV=1	2648	1	0
ppr1	209	0	0	0	1	0	0	0	0	0	0.478469	0	0	2.58496	2.58496	47.8469	L-azetidine-2-carboxylic acid acetyltransferase OS=Schizosaccharomyces pombe (strain 972 / ATCC 24843) GN=ppr1 PE=1 SV=1	2987	1	0
SPAC140.04	295	0	0	1	0	0	0	0	0	0.338983	0	0	0	2.58496	2.58496	33.8983	Uncharacterized protein C140.04 OS=Schizosaccharomyces pombe (strain 972 / ATCC 24843) GN=SPAC140.04 PE=1 SV=1	3028	1	0
aes1	296	0	0	0	1	0	0	0	0	0	0.337838	0	0	2.58496	2.58496	33.7838	Antisense-enhancing sequence 1 OS=Schizosaccharomyces pombe (strain 972 / ATCC 24843) GN=aes1 PE=3 SV=1	3245	1	0
SPCC777.06c	301	0	0	1	0	0	0	0	0	0.332226	0	0	0	2.58496	2.58496	33.2226	Putative hydrolase C777.06c OS=Schizosaccharomyces pombe (strain 972 / ATCC 24843) GN=SPCC777.06c PE=4 SV=1	2858	1	0
csk1	306	0	0	1	0	0	0	0	0	0.326797	0	0	0	2.58496	2.58496	32.6797	Serine/threonine-protein kinase csk1 OS=Schizosaccharomyces pombe (strain 972 / ATCC 24843) GN=csk1 PE=3 SV=1	989	1	0
SPAC25H1.06	408	0	0	1	0	0	0	0	0	0.245098	0	0	0	2.58496	2.58496	24.5098	Uncharacterized WD repeat-containing protein C25H1.06 OS=Schizosaccharomyces pombe (strain 972 / ATCC 24843) GN=SPAC25H1.06 PE=3 SV=1	3151	1	0
hap5	415	0	0	1	0	0	0	0	0	0.240964	0	0	0	2.58496	2.58496	24.0964	Transcriptional activator hap5 OS=Schizosaccharomyces pombe (strain 972 / ATCC 24843) GN=hap5 PE=2 SV=1	2951	1	0
eno102	440	0	0	0	1	0	0	0	0	0	0.227273	0	0	2.58496	2.58496	22.7273	Enolase 1-2 OS=Schizosaccharomyces pombe (strain 972 / ATCC 24843) GN=eno102 PE=3 SV=2	2461	1	0
dbr1	478	0	0	0	1	0	0	0	0	0	0.209205	0	0	2.58496	2.58496	20.9205	Lariat debranching enzyme OS=Schizosaccharomyces pombe (strain 972 / ATCC 24843) GN=dbr1 PE=3 SV=2	1790	1	0
liz1	514	0	0	0	1	0	0	0	0	0	0.194553	0	0	2.58496	2.58496	19.4553	Pantothenate transporter liz1 OS=Schizosaccharomyces pombe (strain 972 / ATCC 24843) GN=liz1 PE=2 SV=2	3144	1	0
SPBC1683.01	573	0	0	0	1	0	0	0	0	0	0.17452	0	0	2.58496	2.58496	17.452	Putative inorganic phosphate transporter C1683.01 OS=Schizosaccharomyces pombe (strain 972 / ATCC 24843) GN=SPBC1683.01 PE=3 SV=1	3061	1	0
SPCC584.15c	594	0	0	1	0	0	0	0	0	0.16835	0	0	0	2.58496	2.58496	16.835	Arrestin domain-containing protein C584.15c OS=Schizosaccharomyces pombe (strain 972 / ATCC 24843) GN=SPCC584.15c PE=1 SV=1	3086	1	0
top3	622	0	0	0	1	0	0	0	0	0	0.160772	0	0	2.58496	2.58496	16.0772	DNA topoisomerase 3 OS=Schizosaccharomyces pombe (strain 972 / ATCC 24843) GN=top3 PE=1 SV=2	2437	1	0
SPAC4G9.04c	638	0	0	1	0	0	0	0	0	0.15674	0	0	0	2.58496	2.58496	15.674	Uncharacterized protein C4G9.04c OS=Schizosaccharomyces pombe (strain 972 / ATCC 24843) GN=SPAC4G9.04c PE=3 SV=1	2122	1	0
eng2	706	0	0	1	0	0	0	0	0	0.141643	0	0	0	2.58496	2.58496	14.1643	Putative endo-1,3(4)-beta-glucanase 2 OS=Schizosaccharomyces pombe (strain 972 / ATCC 24843) GN=eng2 PE=3 SV=1	827	1	0
mid2	706	0	0	1	0	0	0	0	0	0.141643	0	0	0	2.58496	2.58496	14.1643	Septin ring organizing protein mid2 OS=Schizosaccharomyces pombe (strain 972 / ATCC 24843) GN=mid2 PE=1 SV=2	3246	1	0
SPAC7D4.12c	759	0	0	0	1	0	0	0	0	0	0.131752	0	0	2.58496	2.58496	13.1752	Uncharacterized UPF0442 protein C7D4.12c OS=Schizosaccharomyces pombe (strain 972 / ATCC 24843) GN=SPAC7D4.12c PE=3 SV=1	2971	1	0
pck1	988	0	0	1	0	0	0	0	0	0.101215	0	0	0	2.58496	2.58496	10.1215	Protein kinase C-like 1 OS=Schizosaccharomyces pombe (strain 972 / ATCC 24843) GN=pck1 PE=3 SV=2	1775	1	0
mug190	1188	0	0	0	1	0	0	0	0	0	0.0841751	0	0	2.58496	2.58496	8.41751	Meiotically up-regulated gene 190 protein OS=Schizosaccharomyces pombe (strain 972 / ATCC 24843) GN=mug190 PE=1 SV=1	2783	1	0
sec74	928	0	1	5	2	1	2	0	0.107759	0.538793	0.215517	0.107759	0.215517	2.58496	1.16993	107.759	Arf guanine nucleotide exchange factor sec74 OS=Schizosaccharomyces pombe (strain 972 / ATCC 24843) GN=sec74 PE=1 SV=2	2637	11	0
SPAC521.02	283	0	1	4	3	1	3	0	0.353357	1.41343	1.06007	0.353357	1.06007	2.58496	0.777608	388.693	DNA-dependent metalloprotease WSS1 homolog OS=Schizosaccharomyces pombe (strain 972 / ATCC 24843) GN=SPAC521.02 PE=3 SV=1	2489	12	0
pam1	225	2	0	6	7	3	6	0.888889	0	2.66667	3.11111	1.33333	2.66667	2.58496	0.520832	977.778	Probable proteasome subunit beta type-6 OS=Schizosaccharomyces pombe (strain 972 / ATCC 24843) GN=pam1 PE=3 SV=1	435	24	0
rpc11	109	0	1	4	3	2	3	0	0.917431	3.66972	2.75229	1.83486	2.75229	2.58496	0.469485	1100.92	DNA-directed RNA polymerase III subunit RPC10 OS=Schizosaccharomyces pombe (strain 972 / ATCC 24843) GN=rpc11 PE=3 SV=1	1132	13	0
met7	505	0	1	5	2	2	3	0	0.19802	0.990099	0.39604	0.39604	0.594059	2.58496	0.469485	237.624	Probable folylpolyglutamate synthase OS=Schizosaccharomyces pombe (strain 972 / ATCC 24843) GN=met7 PE=2 SV=1	1252	13	0
rga8	777	1	2	10	9	8	6	0.1287	0.2574	1.287	1.1583	1.0296	0.772201	2.58496	0.435215	424.71	Rho-GTPase-activating protein 8 OS=Schizosaccharomyces pombe (strain 972 / ATCC 24843) GN=rga8 PE=1 SV=1	2714	36	0
SPCC1919.03c	298	0	1	4	3	4	2	0	0.33557	1.34228	1.00671	1.34228	0.671141	2.58496	0.215729	436.242	Uncharacterized protein C1919.03c OS=Schizosaccharomyces pombe (strain 972 / ATCC 24843) GN=SPCC1919.03c PE=1 SV=2	481	14	0
SPAC24H6.11c	958	0	1	3	4	1	5	0	0.104384	0.313152	0.417537	0.104384	0.521921	2.58496	0.215729	135.699	Uncharacterized protein C24H6.11c OS=Schizosaccharomyces pombe (strain 972 / ATCC 24843) GN=SPAC24H6.11c PE=3 SV=1	1829	14	0
alm1	1727	8	16	73	72	73	70	0.463231	0.926462	4.22698	4.16908	4.22698	4.05327	2.58496	0.02001	1667.63	Abnormal long morphology protein 1 OS=Schizosaccharomyces pombe (strain 972 / ATCC 24843) GN=alm1 PE=1 SV=1	442	312	0
gon7	73	0	0	1	0	1	0	0	0	1.36986	0	1.36986	0	2.58496	0	273.973	EKC/KEOPS complex subunit gon7 OS=Schizosaccharomyces pombe (strain 972 / ATCC 24843) GN=gon7 PE=3 SV=1	2986	2	0
chr2	512	1	0	3	4	4	3	0.195312	0	0.585938	0.78125	0.78125	0.585938	2.58496	0	273.438	Chitin synthase regulatory factor 2 OS=Schizosaccharomyces pombe (strain 972 / ATCC 24843) GN=chr2 PE=3 SV=1	2898	15	0
SPCC965.10	525	1	0	3	4	4	3	0.190476	0	0.571429	0.761905	0.761905	0.571429	2.58496	0	266.667	Uncharacterized transcriptional regulatory protein C965.10 OS=Schizosaccharomyces pombe (strain 972 / ATCC 24843) GN=SPCC965.10 PE=3 SV=1	693	15	0
SPCC2H8.02	583	0	1	4	3	2	5	0	0.171527	0.686106	0.51458	0.343053	0.857633	2.58496	0	240.137	Probable metabolite transporter C2H8.02 OS=Schizosaccharomyces pombe (strain 972 / ATCC 24843) GN=SPCC2H8.02 PE=1 SV=1	1266	15	0
new15	86	0	0	0	1	0	1	0	0	0	1.16279	0	1.16279	2.58496	0	232.558	Putative mitochondrial ribosomal protein new15, mitochondrial OS=Schizosaccharomyces pombe (strain 972 / ATCC 24843) GN=new15 PE=2 SV=1	3087	2	0
SPBP23A10.03c	115	0	0	0	1	1	0	0	0	0	0.869565	0.869565	0	2.58496	0	173.913	Succinate dehydrogenase assembly factor 3, mitochondrial OS=Schizosaccharomyces pombe (strain 972 / ATCC 24843) GN=SPBP23A10.03c PE=3 SV=1	3006	2	0
pmt3	117	0	0	1	0	1	0	0	0	0.854701	0	0.854701	0	2.58496	0	170.94	Ubiquitin-like protein pmt3/smt3 OS=Schizosaccharomyces pombe (strain 972 / ATCC 24843) GN=pmt3 PE=1 SV=2	3093	2	0
mrp49	135	0	0	0	1	0	1	0	0	0	0.740741	0	0.740741	2.58496	0	148.148	Probable 54S ribosomal protein MRP49, mitochondrial OS=Schizosaccharomyces pombe (strain 972 / ATCC 24843) GN=mrp49 PE=3 SV=1	2872	2	0
SPAC644.05c	140	0	0	1	0	1	0	0	0	0.714286	0	0.714286	0	2.58496	0	142.857	Probable deoxyuridine 5'-triphosphate nucleotidohydrolase OS=Schizosaccharomyces pombe (strain 972 / ATCC 24843) GN=SPAC644.05c PE=3 SV=1	2502	2	0
spc19	152	0	0	0	1	1	0	0	0	0	0.657895	0.657895	0	2.58496	0	131.579	DASH complex subunit spc19 OS=Schizosaccharomyces pombe (strain 972 / ATCC 24843) GN=spc19 PE=1 SV=2	2117	2	0
ctr5	173	0	0	0	1	0	1	0	0	0	0.578035	0	0.578035	2.58496	0	115.607	Copper transport protein ctr5 OS=Schizosaccharomyces pombe (strain 972 / ATCC 24843) GN=ctr5 PE=1 SV=1	3178	2	0
emp24	199	0	0	1	0	1	0	0	0	0.502513	0	0.502513	0	2.58496	0	100.503	Endosomal protein P24B OS=Schizosaccharomyces pombe (strain 972 / ATCC 24843) GN=emp24 PE=3 SV=1	2473	2	0
SPAC30C2.03	210	0	0	0	1	0	1	0	0	0	0.47619	0	0.47619	2.58496	0	95.2381	Uncharacterized protein C30C2.03 OS=Schizosaccharomyces pombe (strain 972 / ATCC 24843) GN=SPAC30C2.03 PE=4 SV=1	2026	2	0
pnc1	220	0	0	1	0	1	0	0	0	0.454545	0	0.454545	0	2.58496	0	90.9091	Nicotinamidase OS=Schizosaccharomyces pombe (strain 972 / ATCC 24843) GN=pnc1 PE=3 SV=2	2540	2	0
SPAC17A5.10	224	0	0	1	0	1	0	0	0	0.446429	0	0.446429	0	2.58496	0	89.2857	Proline/serine-rich protein C17A5.10 OS=Schizosaccharomyces pombe (strain 972 / ATCC 24843) GN=SPAC17A5.10 PE=2 SV=1	2973	2	0
vps66	300	0	0	0	1	1	0	0	0	0	0.333333	0.333333	0	2.58496	0	66.6667	Putative lysophosphatidic acid:oleoyl-CoA acyltransferase OS=Schizosaccharomyces pombe (strain 972 / ATCC 24843) GN=vps66 PE=3 SV=2	2568	2	0
ppk11	312	0	0	1	0	0	1	0	0	0.320513	0	0	0.320513	2.58496	0	64.1026	Serine/threonine-protein kinase ppk11 OS=Schizosaccharomyces pombe (strain 972 / ATCC 24843) GN=ppk11 PE=3 SV=1	3224	2	0
pi038	312	0	0	0	1	1	0	0	0	0	0.320513	0.320513	0	2.58496	0	64.1026	Deoxyribonuclease Tat-D OS=Schizosaccharomyces pombe (strain 972 / ATCC 24843) GN=pi038 PE=3 SV=1	2979	2	0
SPCC4B3.18	316	0	0	1	0	1	0	0	0	0.316456	0	0.316456	0	2.58496	0	63.2911	Uncharacterized protein C4B3.18 OS=Schizosaccharomyces pombe (strain 972 / ATCC 24843) GN=SPCC4B3.18 PE=3 SV=1	3250	2	0
SPCC965.06	344	0	0	0	1	0	1	0	0	0	0.290698	0	0.290698	2.58496	0	58.1395	Putative voltage-gated potassium channel subunit beta OS=Schizosaccharomyces pombe (strain 972 / ATCC 24843) GN=SPCC965.06 PE=3 SV=1	3209	2	0
SPBC26H8.05c	348	0	0	1	0	0	1	0	0	0.287356	0	0	0.287356	2.58496	0	57.4713	Putative serine/threonine-protein phosphatase C26H8.05c OS=Schizosaccharomyces pombe (strain 972 / ATCC 24843) GN=SPBC26H8.05c PE=1 SV=1	3090	2	0
SPBC28E12.04	356	0	0	1	0	1	0	0	0	0.280899	0	0.280899	0	2.58496	0	56.1798	Uncharacterized protein C28E12.04 OS=Schizosaccharomyces pombe (strain 972 / ATCC 24843) GN=SPBC28E12.04 PE=4 SV=1	88	2	0
ppt1	360	0	0	1	0	0	1	0	0	0.277778	0	0	0.277778	2.58496	0	55.5556	4-hydroxybenzoate polyprenyltransferase, mitochondrial OS=Schizosaccharomyces pombe (strain 972 / ATCC 24843) GN=ppt1 PE=1 SV=2	824	2	0
SPBC15D4.05	411	0	0	1	0	1	0	0	0	0.243309	0	0.243309	0	2.58496	0	48.6618	COBW domain-containing protein C15D4.05 OS=Schizosaccharomyces pombe (strain 972 / ATCC 24843) GN=SPBC15D4.05 PE=3 SV=1	3198	2	0
SPBC1778.09	414	0	0	1	0	1	0	0	0	0.241546	0	0.241546	0	2.58496	0	48.3092	TBC domain-containing protein C1778.09 OS=Schizosaccharomyces pombe (strain 972 / ATCC 24843) GN=SPBC1778.09 PE=3 SV=1	2662	2	0
hst4	415	0	0	0	1	1	0	0	0	0	0.240964	0.240964	0	2.58496	0	48.1928	NAD-dependent protein deacetylase hst4 OS=Schizosaccharomyces pombe (strain 972 / ATCC 24843) GN=hst4 PE=2 SV=1	2801	2	0
wdr21	420	0	0	0	1	1	0	0	0	0	0.238095	0.238095	0	2.58496	0	47.619	WD repeat-containing protein 21 OS=Schizosaccharomyces pombe (strain 972 / ATCC 24843) GN=wdr21 PE=1 SV=1	2603	2	0
ppk25	423	0	0	0	1	1	0	0	0	0	0.236407	0.236407	0	2.58496	0	47.2813	Serine/threonine-protein kinase ppk25 OS=Schizosaccharomyces pombe (strain 972 / ATCC 24843) GN=ppk25 PE=1 SV=1	2653	2	0
SPBC29A10.09c	427	0	0	1	0	1	0	0	0	0.234192	0	0.234192	0	2.58496	0	46.8384	Uncharacterized protein C29A10.09c OS=Schizosaccharomyces pombe (strain 972 / ATCC 24843) GN=SPBC29A10.09c PE=3 SV=1	2539	2	0
spe1	432	0	0	1	0	1	0	0	0	0.231481	0	0.231481	0	2.58496	0	46.2963	Ornithine decarboxylase OS=Schizosaccharomyces pombe (strain 972 / ATCC 24843) GN=spe1 PE=2 SV=1	2389	2	0
phd1	434	0	0	1	0	0	1	0	0	0.230415	0	0	0.230415	2.58496	0	46.0829	Histone deacetylase phd1 OS=Schizosaccharomyces pombe (strain 972 / ATCC 24843) GN=phd1 PE=1 SV=1	1755	2	0
SPAC2F7.09c	491	0	0	1	0	1	0	0	0	0.203666	0	0.203666	0	2.58496	0	40.7332	Uncharacterized protein C2F7.09c OS=Schizosaccharomyces pombe (strain 972 / ATCC 24843) GN=SPAC2F7.09c PE=4 SV=1	2894	2	0
mug40	547	0	0	0	1	0	1	0	0	0	0.182815	0	0.182815	2.58496	0	36.5631	DNA polymerase kappa OS=Schizosaccharomyces pombe (strain 972 / ATCC 24843) GN=mug40 PE=1 SV=3	3082	2	0
SPBC12C2.03c	571	0	0	0	1	1	0	0	0	0	0.175131	0.175131	0	2.58496	0	35.0263	Uncharacterized FAD-binding protein C12C2.03c OS=Schizosaccharomyces pombe (strain 972 / ATCC 24843) GN=SPBC12C2.03c PE=3 SV=1	3231	2	0
srk1	580	0	0	1	0	1	0	0	0	0.172414	0	0.172414	0	2.58496	0	34.4828	Serine/threonine-protein kinase srk1 OS=Schizosaccharomyces pombe (strain 972 / ATCC 24843) GN=srk1 PE=1 SV=1	1462	2	0
fur4	581	0	0	0	1	1	0	0	0	0	0.172117	0.172117	0	2.58496	0	34.4234	Uracil permease OS=Schizosaccharomyces pombe (strain 972 / ATCC 24843) GN=fur4 PE=1 SV=2	2050	2	0
SPAC11E3.14	588	0	0	0	1	1	0	0	0	0	0.170068	0.170068	0	2.58496	0	34.0136	Uncharacterized protein C11E3.14 OS=Schizosaccharomyces pombe (strain 972 / ATCC 24843) GN=SPAC11E3.14 PE=2 SV=1	2897	2	0
SPBC16A3.17c	599	0	0	0	1	0	1	0	0	0	0.166945	0	0.166945	2.58496	0	33.389	Uncharacterized MFS-type transporter C16A3.17c OS=Schizosaccharomyces pombe (strain 972 / ATCC 24843) GN=SPBC16A3.17c PE=3 SV=1	2875	2	0
mdm31	601	0	0	1	0	1	0	0	0	0.166389	0	0.166389	0	2.58496	0	33.2779	Mitochondrial distribution and morphology protein 31 OS=Schizosaccharomyces pombe (strain 972 / ATCC 24843) GN=mdm31 PE=3 SV=1	1125	2	0
SPBC1683.13c	618	0	0	0	1	1	0	0	0	0	0.161812	0.161812	0	2.58496	0	32.3625	Uncharacterized transcriptional regulatory protein C1683.13c OS=Schizosaccharomyces pombe (strain 972 / ATCC 24843) GN=SPBC1683.13c PE=1 SV=1	2702	2	0
hal4	636	0	0	0	1	0	1	0	0	0	0.157233	0	0.157233	2.58496	0	31.4465	Serine/threonine-protein kinase hal4 OS=Schizosaccharomyces pombe (strain 972 / ATCC 24843) GN=hal4 PE=1 SV=1	3029	2	0
SPAC11D3.07c	637	0	0	1	0	0	1	0	0	0.156986	0	0	0.156986	2.58496	0	31.3972	Uncharacterized transcriptional regulatory protein C11D3.07c OS=Schizosaccharomyces pombe (strain 972 / ATCC 24843) GN=SPAC11D3.07c PE=3 SV=3	530	2	0
SPBC1346.03	688	0	0	1	0	0	1	0	0	0.145349	0	0	0.145349	2.58496	0	29.0698	Hid-1 family protein P19A11.07c OS=Schizosaccharomyces pombe (strain 972 / ATCC 24843) GN=SPBC1346.03 PE=3 SV=3	2224	2	0
ams2	697	0	0	0	1	1	0	0	0	0	0.143472	0.143472	0	2.58496	0	28.6944	CENP-A multicopy suppressor protein 2 OS=Schizosaccharomyces pombe (strain 972 / ATCC 24843) GN=ams2 PE=1 SV=2	3102	2	0
scd1	872	0	0	0	1	1	0	0	0	0	0.114679	0.114679	0	2.58496	0	22.9358	Rho guanine nucleotide exchange factor scd1 OS=Schizosaccharomyces pombe (strain 972 / ATCC 24843) GN=scd1 PE=1 SV=2	2866	2	0
trk2	880	0	0	0	1	0	1	0	0	0	0.113636	0	0.113636	2.58496	0	22.7273	Potassium transport protein 2 OS=Schizosaccharomyces pombe (strain 972 / ATCC 24843) GN=trk2 PE=2 SV=1	2633	2	0
SPCC1259.12c	491	1	1	9	4	9	5	0.203666	0.203666	1.83299	0.814664	1.83299	1.01833	2.58496	-0.105353	549.898	Uncharacterized protein C1259.12c OS=Schizosaccharomyces pombe (strain 972 / ATCC 24843) GN=SPCC1259.12c PE=3 SV=2	177	29	0
slu7	379	0	1	3	4	5	3	0	0.263852	0.791557	1.05541	1.31926	0.791557	2.58496	-0.187627	395.778	Pre-mRNA-splicing factor slu7 OS=Schizosaccharomyces pombe (strain 972 / ATCC 24843) GN=slu7 PE=1 SV=1	1287	16	0
SPAC16A10.03c	847	0	1	4	3	6	2	0	0.118064	0.472255	0.354191	0.708383	0.236128	2.58496	-0.187627	177.096	Pep5-like zinc finger protein C16A10.03c OS=Schizosaccharomyces pombe (strain 972 / ATCC 24843) GN=SPAC16A10.03c PE=3 SV=2	1824	16	0
SPCC14G10.02	1568	0	1	5	2	3	5	0	0.0637755	0.318878	0.127551	0.191327	0.318878	2.58496	-0.187627	95.6633	Uncharacterized protein C14G10.02 OS=Schizosaccharomyces pombe (strain 972 / ATCC 24843) GN=SPCC14G10.02 PE=4 SV=1	2228	16	0
mug33	336	1	1	8	5	8	7	0.297619	0.297619	2.38095	1.4881	2.38095	2.08333	2.58496	-0.203533	833.333	Meiotically up-regulated gene 33 protein OS=Schizosaccharomyces pombe (strain 972 / ATCC 24843) GN=mug33 PE=1 SV=1	1543	30	0
pom1	1087	2	2	14	11	19	11	0.183993	0.183993	1.28795	1.01196	1.74793	1.01196	2.58496	-0.261125	505.98	Dual specificity protein kinase pom1 OS=Schizosaccharomyces pombe (strain 972 / ATCC 24843) GN=pom1 PE=1 SV=1	1109	59	0
SPAC869.02c	427	0	1	4	3	5	4	0	0.234192	0.936768	0.702576	1.17096	0.936768	2.58496	-0.353637	374.707	Flavohemoprotein OS=Schizosaccharomyces pombe (strain 972 / ATCC 24843) GN=SPAC869.02c PE=3 SV=1	1795	17	0
cym1	882	1	0	4	3	7	2	0.113379	0	0.453515	0.340136	0.793651	0.226757	2.58496	-0.353637	181.406	Mitochondrial presequence protease OS=Schizosaccharomyces pombe (strain 972 / ATCC 24843) GN=cym1 PE=3 SV=1	63	17	0
tam12	66	0	0	0	1	1	1	0	0	0	1.51515	1.51515	1.51515	2.58496	-0.874469	454.545	Uncharacterized protein tam12 OS=Schizosaccharomyces pombe (strain 972 / ATCC 24843) GN=tam12 PE=2 SV=1	3161	3	0
SPBC146.08c	127	0	0	0	1	1	1	0	0	0	0.787402	0.787402	0.787402	2.58496	-0.874469	236.22	S1-like domain-containing protein C146.08c OS=Schizosaccharomyces pombe (strain 972 / ATCC 24843) GN=SPBC146.08c PE=1 SV=1	3253	3	0
SPCC191.08	134	0	0	1	0	1	1	0	0	0.746269	0	0.746269	0.746269	2.58496	-0.874469	223.881	Uncharacterized ORAOV1 family protein C191.08 OS=Schizosaccharomyces pombe (strain 972 / ATCC 24843) GN=SPCC191.08 PE=3 SV=1	3255	3	0
spc34	164	0	0	1	0	1	1	0	0	0.609756	0	0.609756	0.609756	2.58496	-0.874469	182.927	DASH complex subunit spc34 OS=Schizosaccharomyces pombe (strain 972 / ATCC 24843) GN=spc34 PE=1 SV=1	2836	3	0
SPAP8A3.10	171	0	0	0	1	1	1	0	0	0	0.584795	0.584795	0.584795	2.58496	-0.874469	175.439	Protein ups1 homolog OS=Schizosaccharomyces pombe (strain 972 / ATCC 24843) GN=SPAP8A3.10 PE=3 SV=1	2405	3	0
atp23	185	0	0	1	0	0	2	0	0	0.540541	0	0	1.08108	2.58496	-0.874469	162.162	Mitochondrial inner membrane protease atp23 OS=Schizosaccharomyces pombe (strain 972 / ATCC 24843) GN=atp23 PE=3 SV=1	2131	3	0
ade5	207	0	0	1	0	2	0	0	0	0.483092	0	0.966184	0	2.58496	-0.874469	144.928	Phosphoribosylglycinamide formyltransferase OS=Schizosaccharomyces pombe (strain 972 / ATCC 24843) GN=ade5 PE=2 SV=1	443	3	0
SPAC6G9.16c	264	0	0	0	1	1	1	0	0	0	0.378788	0.378788	0.378788	2.58496	-0.874469	113.636	Uncharacterized protein C6G9.16c OS=Schizosaccharomyces pombe (strain 972 / ATCC 24843) GN=SPAC6G9.16c PE=4 SV=2	2712	3	0
SPAC27D7.06	341	0	0	1	0	1	1	0	0	0.293255	0	0.293255	0.293255	2.58496	-0.874469	87.9765	Probable electron transfer flavoprotein subunit alpha, mitochondrial OS=Schizosaccharomyces pombe (strain 972 / ATCC 24843) GN=SPAC27D7.06 PE=2 SV=3	3197	3	0
skh1	363	0	0	0	1	1	1	0	0	0	0.275482	0.275482	0.275482	2.58496	-0.874469	82.6446	MAP kinase kinase skh1/pek1 OS=Schizosaccharomyces pombe (strain 972 / ATCC 24843) GN=skh1 PE=3 SV=1	1410	3	0
etd1	391	0	0	1	0	1	1	0	0	0.255754	0	0.255754	0.255754	2.58496	-0.874469	76.7263	Septation protein etd1 OS=Schizosaccharomyces pombe (strain 972 / ATCC 24843) GN=etd1 PE=4 SV=1	2732	3	0
SPAC823.11	411	0	0	0	1	1	1	0	0	0	0.243309	0.243309	0.243309	2.58496	-0.874469	72.9927	Dihydrosphingosine 1-phosphate phosphatase C823.11 OS=Schizosaccharomyces pombe (strain 972 / ATCC 24843) GN=SPAC823.11 PE=3 SV=1	2101	3	0
cuf1	411	0	0	0	1	1	1	0	0	0	0.243309	0.243309	0.243309	2.58496	-0.874469	72.9927	Metal-binding regulatory protein cuf1 OS=Schizosaccharomyces pombe (strain 972 / ATCC 24843) GN=cuf1 PE=1 SV=1	2638	3	0
SPBC16A3.12c	443	0	0	0	1	2	0	0	0	0	0.225734	0.451467	0	2.58496	-0.874469	67.7201	Probable lipase C16A3.12c OS=Schizosaccharomyces pombe (strain 972 / ATCC 24843) GN=SPBC16A3.12c PE=3 SV=2	1783	3	0
aap1	467	0	0	1	0	1	1	0	0	0.214133	0	0.214133	0.214133	2.58496	-0.874469	64.2398	Aspartyl aminopeptidase 1 OS=Schizosaccharomyces pombe (strain 972 / ATCC 24843) GN=aap1 PE=1 SV=1	3196	3	0
trm11	469	0	0	0	1	0	2	0	0	0	0.21322	0	0.426439	2.58496	-0.874469	63.9659	tRNA (guanine(10)-N2)-methyltransferase OS=Schizosaccharomyces pombe (strain 972 / ATCC 24843) GN=trm11 PE=3 SV=2	1927	3	0
SPBC1683.05	559	0	0	0	1	2	0	0	0	0	0.178891	0.357782	0	2.58496	-0.874469	53.6673	Uncharacterized permease C1683.05 OS=Schizosaccharomyces pombe (strain 972 / ATCC 24843) GN=SPBC1683.05 PE=3 SV=1	2102	3	0
ctnnbl1	564	0	0	1	0	1	1	0	0	0.177305	0	0.177305	0.177305	2.58496	-0.874469	53.1915	Beta-catenin-like protein 1 homolog OS=Schizosaccharomyces pombe (strain 972 / ATCC 24843) GN=ctnnbl1 PE=1 SV=1	2139	3	0
cdr1	593	0	0	0	1	1	1	0	0	0	0.168634	0.168634	0.168634	2.58496	-0.874469	50.5902	Mitosis inducer protein kinase cdr1 OS=Schizosaccharomyces pombe (strain 972 / ATCC 24843) GN=cdr1 PE=1 SV=3	3226	0	3
SPAC22E12.19	661	0	0	1	0	1	1	0	0	0.151286	0	0.151286	0.151286	2.58496	-0.874469	45.3858	Uncharacterized protein C22E12.19 OS=Schizosaccharomyces pombe (strain 972 / ATCC 24843) GN=SPAC22E12.19 PE=3 SV=2	3131	3	0
SPAC27D7.02c	750	0	0	1	0	1	1	0	0	0.133333	0	0.133333	0.133333	2.58496	-0.874469	40	GRIP and coiled-coil domain-containing protein C27D7.02c OS=Schizosaccharomyces pombe (strain 972 / ATCC 24843) GN=SPAC27D7.02c PE=3 SV=1	2073	3	0
slm9	807	0	0	1	0	1	1	0	0	0.123916	0	0.123916	0.123916	2.58496	-0.874469	37.1747	Histone transcription regulator slm9 OS=Schizosaccharomyces pombe (strain 972 / ATCC 24843) GN=slm9 PE=1 SV=1	3104	3	0
SPAC3H1.02c	1036	0	0	0	1	1	1	0	0	0	0.0965251	0.0965251	0.0965251	2.58496	-0.874469	28.9575	Uncharacterized protein C3H1.02c OS=Schizosaccharomyces pombe (strain 972 / ATCC 24843) GN=SPAC3H1.02c PE=4 SV=1	2956	3	0
tel1	2812	0	0	1	0	1	1	0	0	0.0355619	0	0.0355619	0.0355619	2.58496	-0.874469	10.6686	Serine/threonine-protein kinase tel1 OS=Schizosaccharomyces pombe (strain 972 / ATCC 24843) GN=tel1 PE=1 SV=1	2744	3	0
SPBP16F5.05c	146	0	0	0	1	2	1	0	0	0	0.684932	1.36986	0.684932	2.58496	-1.41504	273.973	Ankyrin repeat-containing protein P16F5.05c OS=Schizosaccharomyces pombe (strain 972 / ATCC 24843) GN=SPBP16F5.05c PE=3 SV=1	2439	4	0
SPCC965.14c	162	0	0	0	1	1	2	0	0	0	0.617284	0.617284	1.23457	2.58496	-1.41504	246.914	Probable cytosine deaminase OS=Schizosaccharomyces pombe (strain 972 / ATCC 24843) GN=SPCC965.14c PE=3 SV=1	2377	4	0
aps3	165	0	0	0	1	2	1	0	0	0	0.606061	1.21212	0.606061	2.58496	-1.41504	242.424	AP-3 complex subunit sigma OS=Schizosaccharomyces pombe (strain 972 / ATCC 24843) GN=aps3 PE=3 SV=1	2336	4	0
SPBC651.07	268	0	0	0	1	2	1	0	0	0	0.373134	0.746269	0.373134	2.58496	-1.41504	149.254	Uncharacterized protein SPBC651.07 OS=Schizosaccharomyces pombe (strain 972 / ATCC 24843) GN=SPBC651.07 PE=1 SV=1	1168	4	0
esf2	334	0	0	0	1	1	2	0	0	0	0.299401	0.299401	0.598802	2.58496	-1.41504	119.76	Pre-rRNA-processing protein esf2 OS=Schizosaccharomyces pombe (strain 972 / ATCC 24843) GN=esf2 PE=1 SV=1	1625	4	0
SPBPB2B2.09c	350	0	0	0	1	1	2	0	0	0	0.285714	0.285714	0.571429	2.58496	-1.41504	114.286	Probable 2-dehydropantoate 2-reductase OS=Schizosaccharomyces pombe (strain 972 / ATCC 24843) GN=SPBPB2B2.09c PE=3 SV=1	2735	4	0
msw1	361	0	0	0	1	1	2	0	0	0	0.277008	0.277008	0.554017	2.58496	-1.41504	110.803	Tryptophan--tRNA ligase, mitochondrial OS=Schizosaccharomyces pombe (strain 972 / ATCC 24843) GN=msw1 PE=3 SV=1	3239	4	0
erg24	424	0	0	1	0	2	1	0	0	0.235849	0	0.471698	0.235849	2.58496	-1.41504	94.3396	Delta(14)-sterol reductase OS=Schizosaccharomyces pombe (strain 972 / ATCC 24843) GN=erg24 PE=2 SV=1	2583	4	0
csn2	437	0	0	1	0	2	1	0	0	0.228833	0	0.457666	0.228833	2.58496	-1.41504	91.5332	COP9 signalosome complex subunit 2 OS=Schizosaccharomyces pombe (strain 972 / ATCC 24843) GN=csn2 PE=1 SV=1	2520	4	0
cip1	490	0	0	1	0	1	2	0	0	0.204082	0	0.204082	0.408163	2.58496	-1.41504	81.6327	RNA-binding post-transcriptional regulator cip1 OS=Schizosaccharomyces pombe (strain 972 / ATCC 24843) GN=cip1 PE=1 SV=1	220	4	0
clr2	537	0	0	1	0	1	2	0	0	0.18622	0	0.18622	0.372439	2.58496	-1.41504	74.4879	Cryptic loci regulator 2 OS=Schizosaccharomyces pombe (strain 972 / ATCC 24843) GN=clr2 PE=1 SV=1	2906	4	0
SPCC1393.08	557	0	0	0	1	2	1	0	0	0	0.179533	0.359066	0.179533	2.58496	-1.41504	71.8133	GATA zinc finger domain-containing protein C1393.08 OS=Schizosaccharomyces pombe (strain 972 / ATCC 24843) GN=SPCC1393.08 PE=3 SV=1	1197	4	0
akr1	642	0	0	1	0	1	2	0	0	0.155763	0	0.155763	0.311526	2.58496	-1.41504	62.3053	Palmitoyltransferase akr1 OS=Schizosaccharomyces pombe (strain 972 / ATCC 24843) GN=akr1 PE=3 SV=1	2974	4	0
shk1	658	0	0	1	0	2	1	0	0	0.151976	0	0.303951	0.151976	2.58496	-1.41504	60.7903	Serine/threonine-protein kinase shk1/pak1 OS=Schizosaccharomyces pombe (strain 972 / ATCC 24843) GN=shk1 PE=1 SV=2	2937	4	0
klp6	784	0	0	1	0	2	1	0	0	0.127551	0	0.255102	0.127551	2.58496	-1.41504	51.0204	Kinesin-like protein 6 OS=Schizosaccharomyces pombe (strain 972 / ATCC 24843) GN=klp6 PE=1 SV=1	2275	4	0
SPCC645.12c	198	0	0	0	1	2	2	0	0	0	0.505051	1.0101	1.0101	2.58496	-1.80735	252.525	Uncharacterized protein C645.12c OS=Schizosaccharomyces pombe (strain 972 / ATCC 24843) GN=SPCC645.12c PE=4 SV=1	1105	5	0
cgs2	346	0	0	0	1	2	2	0	0	0	0.289017	0.578035	0.578035	2.58496	-1.80735	144.509	3',5'-cyclic-nucleotide phosphodiesterase OS=Schizosaccharomyces pombe (strain 972 / ATCC 24843) GN=cgs2 PE=3 SV=1	3141	5	0
pgp2	346	0	0	0	1	3	1	0	0	0	0.289017	0.867052	0.289017	2.58496	-1.80735	144.509	tRNA N6-adenosine threonylcarbamoyltransferase OS=Schizosaccharomyces pombe (strain 972 / ATCC 24843) GN=pgp2 PE=3 SV=1	2177	5	0
SPAC22A12.14c	347	0	0	0	1	2	2	0	0	0	0.288184	0.576369	0.576369	2.58496	-1.80735	144.092	BSD domain-containing protein C22A12.14c OS=Schizosaccharomyces pombe (strain 972 / ATCC 24843) GN=SPAC22A12.14c PE=1 SV=1	2942	5	0
zfs1	404	0	0	0	1	2	2	0	0	0	0.247525	0.49505	0.49505	2.58496	-1.80735	123.762	Zinc finger protein zfs1 OS=Schizosaccharomyces pombe (strain 972 / ATCC 24843) GN=zfs1 PE=1 SV=1	3049	5	0
slp1	488	0	0	0	1	3	1	0	0	0	0.204918	0.614754	0.204918	2.58496	-1.80735	102.459	WD repeat-containing protein slp1 OS=Schizosaccharomyces pombe (strain 972 / ATCC 24843) GN=slp1 PE=1 SV=1	2629	5	0
pso2	560	0	0	1	0	2	2	0	0	0.178571	0	0.357143	0.357143	2.58496	-1.80735	89.2857	DNA cross-link repair protein pso2/snm1 OS=Schizosaccharomyces pombe (strain 972 / ATCC 24843) GN=pso2 PE=3 SV=3	3056	5	0
csx1	632	0	0	1	0	1	3	0	0	0.158228	0	0.158228	0.474684	2.58496	-1.80735	79.1139	RNA-binding post-transcriptional regulator csx1 OS=Schizosaccharomyces pombe (strain 972 / ATCC 24843) GN=csx1 PE=1 SV=1	2868	5	0
raf2	636	0	0	0	1	2	2	0	0	0	0.157233	0.314465	0.314465	2.58496	-1.80735	78.6164	Rik1-associated factor 2 OS=Schizosaccharomyces pombe (strain 972 / ATCC 24843) GN=raf2 PE=1 SV=1	2695	5	0
cog1	701	0	0	1	0	2	2	0	0	0.142653	0	0.285307	0.285307	2.58496	-1.80735	71.3267	Conserved oligomeric Golgi complex subunit 1 OS=Schizosaccharomyces pombe (strain 972 / ATCC 24843) GN=cog1 PE=3 SV=1	2325	5	0
SPCC663.13c	144	0	0	1	0	4	1	0	0	0.694444	0	2.77778	0.694444	2.58496	-2.11548	416.667	Uncharacterized N-acetyltransferase C663.13c OS=Schizosaccharomyces pombe (strain 972 / ATCC 24843) GN=SPCC663.13c PE=3 SV=1	2368	6	0
SPBC1703.09	202	0	0	1	0	2	3	0	0	0.49505	0	0.990099	1.48515	2.58496	-2.11548	297.03	Uncharacterized protein C1703.09 OS=Schizosaccharomyces pombe (strain 972 / ATCC 24843) GN=SPBC1703.09 PE=4 SV=1	2674	6	0
dsc3	250	0	0	0	1	3	2	0	0	0	0.4	1.2	0.8	2.58496	-2.11548	240	DSC E3 ubiquitin ligase complex subunit 3 OS=Schizosaccharomyces pombe (strain 972 / ATCC 24843) GN=dsc3 PE=1 SV=1	1713	6	0
SPBC365.09c	304	0	0	0	1	5	3	0	0	0	0.328947	1.64474	0.986842	2.58496	-2.77259	296.053	KIN17-like protein OS=Schizosaccharomyces pombe (strain 972 / ATCC 24843) GN=SPBC365.09c PE=3 SV=1	1308	9	0
ada1	831	11	5	50	45	49	45	1.32371	0.601685	6.01685	5.41516	5.89651	5.41516	2.55497	0.0152345	2274.37	AMP deaminase OS=Schizosaccharomyces pombe (strain 972 / ATCC 24843) GN=ada1 PE=1 SV=3	749	205	0
cdc31	176	7	8	49	39	47	44	3.97727	4.54545	27.8409	22.1591	26.7045	25	2.53671	-0.0482552	10170.5	Cell division control protein 31 OS=Schizosaccharomyces pombe (strain 972 / ATCC 24843) GN=cdc31 PE=1 SV=1	333	194	0
SPAC31G5.19	1190	5	5	30	28	23	25	0.420168	0.420168	2.52101	2.35294	1.93277	2.10084	2.51245	0.271986	890.756	Uncharacterized AAA domain-containing protein C31G5.19 OS=Schizosaccharomyces pombe (strain 972 / ATCC 24843) GN=SPAC31G5.19 PE=3 SV=1	195	111	5
SPAC4F10.18	391	1	1	8	4	5	5	0.255754	0.255754	2.04604	1.02302	1.27877	1.27877	2.47131	0.258312	562.66	Uncharacterized WD repeat-containing protein C4F10.18 OS=Schizosaccharomyces pombe (strain 972 / ATCC 24843) GN=SPAC4F10.18 PE=1 SV=1	2989	24	0
SPBC2A9.02	295	0	2	7	5	7	5	0	0.677966	2.37288	1.69492	2.37288	1.69492	2.47131	0	813.559	Uncharacterized protein C2A9.02 OS=Schizosaccharomyces pombe (strain 972 / ATCC 24843) GN=SPBC2A9.02 PE=3 SV=1	53	26	0
gyp10	373	0	2	6	6	6	7	0	0.536193	1.60858	1.60858	1.60858	1.87668	2.47131	-0.113657	670.241	GTPase-activating protein gyp10 OS=Schizosaccharomyces pombe (strain 972 / ATCC 24843) GN=gyp10 PE=3 SV=1	1819	27	0
elp4	361	1	1	6	6	6	8	0.277008	0.277008	1.66205	1.66205	1.66205	2.21607	2.47131	-0.21901	720.222	Elongator complex protein 4 OS=Schizosaccharomyces pombe (strain 972 / ATCC 24843) GN=elp4 PE=3 SV=1	101	28	0
tug1	446	5	7	37	30	32	24	1.12108	1.56951	8.29596	6.72646	7.17489	5.38117	2.46158	0.257891	2757.85	Tubulin gamma chain OS=Schizosaccharomyces pombe (strain 972 / ATCC 24843) GN=tug1 PE=3 SV=1	557	135	0
cut15	542	2	3	16	12	18	15	0.369004	0.553506	2.95203	2.21402	3.32103	2.76753	2.43911	-0.235488	1125.46	Importin subunit alpha-1 OS=Schizosaccharomyces pombe (strain 972 / ATCC 24843) GN=cut15 PE=1 SV=1	770	66	0
cam1	150	10	8	52	46	49	42	6.66667	5.33333	34.6667	30.6667	32.6667	28	2.43178	0.106689	12600	Calmodulin OS=Schizosaccharomyces pombe (strain 972 / ATCC 24843) GN=cam1 PE=1 SV=1	1355	207	0
rga4	933	12	8	51	57	59	46	1.28617	0.857449	5.46624	6.10932	6.32369	4.93033	2.42127	0.0405658	2282.96	Probable Rho-type GTPase-activating protein 4 OS=Schizosaccharomyces pombe (strain 972 / ATCC 24843) GN=rga4 PE=1 SV=2	361	233	0
SPAC11E3.05	1323	3	9	30	35	34	28	0.226757	0.680272	2.26757	2.6455	2.56992	2.1164	2.41799	0.0679574	959.94	Uncharacterized RWD, RING finger and WD repeat-containing protein C11E3.05 OS=Schizosaccharomyces pombe (strain 972 / ATCC 24843) GN=SPAC11E3.05 PE=1 SV=1	621	139	0
rga3	969	10	11	57	55	64	50	1.03199	1.13519	5.88235	5.67595	6.60475	5.15996	2.40394	-0.02549	2332.3	Probable Rho-type GTPase-activating protein 3 OS=Schizosaccharomyces pombe (strain 972 / ATCC 24843) GN=rga3 PE=1 SV=1	1683	247	0
SPBC1685.04	325	2	2	10	12	9	6	0.615385	0.615385	3.07692	3.69231	2.76923	1.84615	2.4021	0.546488	1138.46	Uncharacterized protein C1685.04 OS=Schizosaccharomyces pombe (strain 972 / ATCC 24843) GN=SPBC1685.04 PE=4 SV=1	2811	41	0
pex6	948	3	1	13	9	18	16	0.316456	0.105485	1.37131	0.949367	1.89873	1.68776	2.4021	-0.623437	590.717	Peroxisomal ATPase pex6 OS=Schizosaccharomyces pombe (strain 972 / ATCC 24843) GN=pex6 PE=3 SV=1	1063	60	0
SPBC18H10.16	1050	1	7	20	23	20	21	0.0952381	0.666667	1.90476	2.19048	1.90476	2	2.39734	0.068387	800	Uncharacterized transporter C18H10.16 OS=Schizosaccharomyces pombe (strain 972 / ATCC 24843) GN=SPBC18H10.16 PE=1 SV=2	1255	92	0
win1	1436	6	6	34	30	37	36	0.417827	0.417827	2.36769	2.08914	2.5766	2.50696	2.39569	-0.18927	954.039	MAP kinase kinase kinase win1 OS=Schizosaccharomyces pombe (strain 972 / ATCC 24843) GN=win1 PE=1 SV=1	1096	149	0
stp1	156	1	0	3	3	1	1	0.641026	0	1.92308	1.92308	0.641026	0.641026	2.36923	1.49476	512.821	Low molecular weight phosphotyrosine protein phosphatase OS=Schizosaccharomyces pombe (strain 972 / ATCC 24843) GN=stp1 PE=2 SV=1	3139	9	0
SPBC119.09c	186	0	1	4	2	2	1	0	0.537634	2.15054	1.07527	1.07527	0.537634	2.36923	0.954196	483.871	Uncharacterized protein C119.09c OS=Schizosaccharomyces pombe (strain 972 / ATCC 24843) GN=SPBC119.09c PE=2 SV=3	2760	10	0
fnx1	531	0	1	2	4	1	3	0	0.188324	0.376648	0.753296	0.188324	0.564972	2.36923	0.561879	188.324	Multidrug resistance protein fnx1 OS=Schizosaccharomyces pombe (strain 972 / ATCC 24843) GN=fnx1 PE=2 SV=2	2009	11	0
cyp9	610	1	0	3	3	4	2	0.163934	0	0.491803	0.491803	0.655738	0.327869	2.36923	0	196.721	Peptidyl-prolyl cis-trans isomerase 9 OS=Schizosaccharomyces pombe (strain 972 / ATCC 24843) GN=cyp9 PE=1 SV=1	555	13	0
adn1	391	0	1	3	3	4	3	0	0.255754	0.767263	0.767263	1.02302	0.767263	2.36923	-0.215729	332.481	Adhesion defective protein 1 OS=Schizosaccharomyces pombe (strain 972 / ATCC 24843) GN=adn1 PE=3 SV=1	1785	14	0
gyp51	1031	0	1	4	2	3	4	0	0.0969932	0.387973	0.193986	0.29098	0.387973	2.36923	-0.215729	126.091	GTPase activating protein Gyp51 OS=Schizosaccharomyces pombe (strain 972 / ATCC 24843) GN=gyp51 PE=3 SV=1	1745	14	0
adn2	743	0	1	3	3	3	5	0	0.13459	0.403769	0.403769	0.403769	0.672948	2.36923	-0.403356	188.425	Adhesion defective protein 2 OS=Schizosaccharomyces pombe (strain 972 / ATCC 24843) GN=adn2 PE=1 SV=1	2470	15	0
brf1	492	1	0	4	2	4	5	0.203252	0	0.813008	0.406504	0.813008	1.01626	2.36923	-0.569366	304.878	Transcription factor IIIB 60 kDa subunit OS=Schizosaccharomyces pombe (strain 972 / ATCC 24843) GN=brf1 PE=1 SV=2	1603	16	0
erg7	721	1	0	2	4	5	5	0.138696	0	0.277393	0.554785	0.693481	0.693481	2.36923	-0.718229	221.914	Lanosterol synthase OS=Schizosaccharomyces pombe (strain 972 / ATCC 24843) GN=erg7 PE=2 SV=1	648	17	0
SPAC13G6.05c	253	1	1	6	5	4	4	0.395257	0.395257	2.37154	1.97628	1.58103	1.58103	2.34792	0.449803	750.988	Uncharacterized protein C13G6.05c OS=Schizosaccharomyces pombe (strain 972 / ATCC 24843) GN=SPAC13G6.05c PE=1 SV=3	1000	21	0
cnp1	120	1	1	6	5	4	5	0.833333	0.833333	5	4.16667	3.33333	4.16667	2.34792	0.283793	1666.67	Histone H3-like centromeric protein cnp1 OS=Schizosaccharomyces pombe (strain 972 / ATCC 24843) GN=cnp1 PE=1 SV=1	3122	22	0
zhf1	387	1	1	5	6	4	6	0.258398	0.258398	1.29199	1.55039	1.03359	1.55039	2.34792	0.13493	542.636	Zinc homeostasis factor 1 OS=Schizosaccharomyces pombe (strain 972 / ATCC 24843) GN=zhf1 PE=2 SV=3	3052	23	0
csx2	870	1	1	6	5	6	4	0.114943	0.114943	0.689655	0.574713	0.689655	0.45977	2.34792	0.13493	241.379	Protein csx2 OS=Schizosaccharomyces pombe (strain 972 / ATCC 24843) GN=csx2 PE=1 SV=1	1388	23	0
art1	483	0	2	5	6	7	5	0	0.414079	1.0352	1.24224	1.44928	1.0352	2.34792	-0.123382	476.19	Arrestin family protein 1 OS=Schizosaccharomyces pombe (strain 972 / ATCC 24843) GN=art1 PE=3 SV=1	3002	25	0
mon2	1616	1	1	5	6	7	8	0.0618812	0.0618812	0.309406	0.371287	0.433168	0.49505	2.34792	-0.440573	160.891	Protein MON2 homolog OS=Schizosaccharomyces pombe (strain 972 / ATCC 24843) GN=mon2 PE=1 SV=1	2561	28	0
mak2	2310	1	1	7	4	11	5	0.04329	0.04329	0.30303	0.17316	0.47619	0.21645	2.34792	-0.532495	116.883	Peroxide stress-activated histidine kinase mak2 OS=Schizosaccharomyces pombe (strain 972 / ATCC 24843) GN=mak2 PE=3 SV=1	295	29	0
med14	879	1	2	10	6	8	10	0.113766	0.227531	1.13766	0.682594	0.910125	1.13766	2.33985	-0.167945	386.803	Mediator of RNA polymerase II transcription subunit 14 OS=Schizosaccharomyces pombe (strain 972 / ATCC 24843) GN=med14 PE=1 SV=2	2611	37	0
lvs1	2609	1	3	8	13	12	12	0.0383289	0.114987	0.306631	0.498275	0.459946	0.459946	2.3356	-0.190943	172.48	Beige protein homolog 1 OS=Schizosaccharomyces pombe (strain 972 / ATCC 24843) GN=lvs1 PE=1 SV=2	735	49	0
mde4	421	2	2	12	9	16	11	0.475059	0.475059	2.85036	2.13777	3.80048	2.61283	2.3356	-0.359542	1140.14	Monopolin complex subunit mde4 OS=Schizosaccharomyces pombe (strain 972 / ATCC 24843) GN=mde4 PE=1 SV=1	1181	52	0
rgf1	1334	2	3	16	10	10	9	0.149925	0.224888	1.1994	0.749625	0.749625	0.674663	2.33298	0.448461	337.331	Rho1 guanine nucleotide exchange factor 1 OS=Schizosaccharomyces pombe (strain 972 / ATCC 24843) GN=rgf1 PE=1 SV=1	839	50	0
myo3	2104	20	12	87	70	90	63	0.95057	0.570342	4.13498	3.327	4.27757	2.9943	2.28747	0.0371849	1473.38	Myosin type-2 heavy chain 2 OS=Schizosaccharomyces pombe (strain 972 / ATCC 24843) GN=myo3 PE=1 SV=1	1003	342	0
abp2	527	3	1	11	9	4	11	0.56926	0.189753	2.08729	1.70778	0.759013	2.08729	2.26589	0.410284	664.137	ARS-binding protein 2 OS=Schizosaccharomyces pombe (strain 972 / ATCC 24843) GN=abp2 PE=1 SV=1	451	39	0
rad17	606	3	1	9	11	14	12	0.49505	0.165017	1.48515	1.81518	2.31023	1.9802	2.26589	-0.375212	759.076	Checkpoint protein rad17 OS=Schizosaccharomyces pombe (strain 972 / ATCC 24843) GN=rad17 PE=1 SV=1	1979	50	0
adn3	964	2	1	8	7	7	6	0.207469	0.103734	0.829876	0.726141	0.726141	0.622407	2.24793	0.203533	290.456	Adhesion defective protein 3 OS=Schizosaccharomyces pombe (strain 972 / ATCC 24843) GN=adn3 PE=3 SV=1	1566	31	0
smn1	152	1	2	9	6	9	7	0.657895	1.31579	5.92105	3.94737	5.92105	4.60526	2.24793	-0.0919225	2039.47	Survival motor neuron-like protein 1 OS=Schizosaccharomyces pombe (strain 972 / ATCC 24843) GN=smn1 PE=1 SV=1	33	34	0
nup45	425	0	3	8	7	9	12	0	0.705882	1.88235	1.64706	2.11765	2.82353	2.24793	-0.479993	847.059	Nucleoporin nup45 OS=Schizosaccharomyces pombe (strain 972 / ATCC 24843) GN=nup45 PE=1 SV=2	1852	39	0
mak3	2344	3	6	20	23	33	26	0.127986	0.255973	0.853242	0.981229	1.40785	1.10922	2.23133	-0.454566	435.154	Peroxide stress-activated histidine kinase mak3 OS=Schizosaccharomyces pombe (strain 972 / ATCC 24843) GN=mak3 PE=1 SV=1	1613	111	0
hhp2	400	5	3	22	16	21	17	1.25	0.75	5.5	4	5.25	4.25	2.21988	0	1900	Casein kinase I homolog hhp2 OS=Schizosaccharomyces pombe (strain 972 / ATCC 24843) GN=hhp2 PE=2 SV=2	813	67	0
mug161	561	2	0	6	4	3	3	0.356506	0	1.06952	0.713012	0.534759	0.534759	2.21299	0.718229	285.205	CWF19-like protein mug161 OS=Schizosaccharomyces pombe (strain 972 / ATCC 24843) GN=mug161 PE=1 SV=1	2104	8	10
SPCC962.01	1429	1	1	5	5	7	4	0.069979	0.069979	0.349895	0.349895	0.489853	0.279916	2.21299	-0.13493	146.956	Uncharacterized protein C962.01 OS=Schizosaccharomyces pombe (strain 972 / ATCC 24843) GN=SPCC962.01 PE=2 SV=3	1932	23	0
imp1	539	7	12	49	39	45	34	1.2987	2.22635	9.09091	7.23562	8.34879	6.30798	2.19967	0.155278	3098.33	Importin subunit alpha-2 OS=Schizosaccharomyces pombe (strain 972 / ATCC 24843) GN=imp1 PE=1 SV=1	1152	186	0
mip1	1313	3	11	31	34	30	26	0.228484	0.837776	2.36101	2.58949	2.28484	1.9802	2.19898	0.214302	921.554	WD repeat-containing protein mip1 OS=Schizosaccharomyces pombe (strain 972 / ATCC 24843) GN=mip1 PE=1 SV=1	344	127	8
amo1	475	2	2	12	7	7	8	0.421053	0.421053	2.52632	1.47368	1.47368	1.68421	2.19265	0.337035	715.789	Nucleoporin-like protein amo1 OS=Schizosaccharomyces pombe (strain 972 / ATCC 24843) GN=amo1 PE=3 SV=1	1041	38	0
cut4	1458	2	4	14	14	10	15	0.137174	0.274348	0.960219	0.960219	0.685871	1.02881	2.18536	0.162271	363.512	Anaphase-promoting complex subunit 1 OS=Schizosaccharomyces pombe (strain 972 / ATCC 24843) GN=cut4 PE=1 SV=1	757	59	0
prp1	906	2	4	16	12	15	20	0.220751	0.441501	1.766	1.3245	1.65563	2.20751	2.18536	-0.31988	695.364	Pre-mRNA-splicing factor prp1 OS=Schizosaccharomyces pombe (strain 972 / ATCC 24843) GN=prp1 PE=1 SV=1	239	63	6
tra1	3699	9	10	43	44	66	48	0.243309	0.270343	1.16248	1.18951	1.78427	1.29765	2.18322	-0.389163	543.39	Transcription-associated protein 1 OS=Schizosaccharomyces pombe (strain 972 / ATCC 24843) GN=tra1 PE=3 SV=1	256	216	4
vid27	801	4	4	20	17	14	13	0.499376	0.499376	2.49688	2.12235	1.74782	1.62297	2.18161	0.451696	799.001	Vacuolar import and degradation protein 27 OS=Schizosaccharomyces pombe (strain 972 / ATCC 24843) GN=vid27 PE=1 SV=1	764	72	0
SPCC162.12	451	4	7	24	26	24	17	0.886918	1.55211	5.32151	5.76497	5.32151	3.7694	2.16419	0.285043	2017.74	Uncharacterized protein C162.12 OS=Schizosaccharomyces pombe (strain 972 / ATCC 24843) GN=SPCC162.12 PE=4 SV=2	495	102	0
gap1	766	1	2	6	8	6	9	0.130548	0.261097	0.78329	1.04439	0.78329	1.17493	2.14975	-0.0981804	378.59	GTPase-activating protein OS=Schizosaccharomyces pombe (strain 972 / ATCC 24843) GN=gap1 PE=3 SV=1	1801	32	0
vps4	432	4	4	20	16	20	15	0.925926	0.925926	4.62963	3.7037	4.62963	3.47222	2.14229	0.0404143	1643.52	Suppressor protein of bem1/bed5 double mutants OS=Schizosaccharomyces pombe (strain 972 / ATCC 24843) GN=vps4 PE=3 SV=1	1330	79	0
wis4	1401	6	11	38	37	36	35	0.428266	0.785153	2.71235	2.64097	2.56959	2.49822	2.12832	0.0788554	1042.11	MAP kinase kinase kinase wis4 OS=Schizosaccharomyces pombe (strain 972 / ATCC 24843) GN=wis4 PE=3 SV=1	303	163	0
nup186	1647	11	13	58	47	41	56	0.667881	0.789314	3.52155	2.85367	2.48937	3.40012	2.12006	0.114106	1226.47	Nucleoporin nup186 OS=Schizosaccharomyces pombe (strain 972 / ATCC 24843) GN=nup186 PE=2 SV=2	932	226	0
SPAC5H10.05c	196	1	0	2	3	0	3	0.510204	0	1.02041	1.53061	0	1.53061	2.11548	0.70044	408.163	Uncharacterized protein C5H10.05c OS=Schizosaccharomyces pombe (strain 972 / ATCC 24843) GN=SPAC5H10.05c PE=4 SV=1	1381	9	0
alg13	162	0	1	1	4	2	2	0	0.617284	0.617284	2.46914	1.23457	1.23457	2.11548	0.308122	555.556	UDP-N-acetylglucosamine transferase subunit alg13 OS=Schizosaccharomyces pombe (strain 972 / ATCC 24843) GN=alg13 PE=3 SV=1	2632	10	0
SPBC36B7.08c	244	1	0	3	2	1	3	0.409836	0	1.22951	0.819672	0.409836	1.22951	2.11548	0.308122	368.852	Putative nucleosome assembly protein C36B7.08c OS=Schizosaccharomyces pombe (strain 972 / ATCC 24843) GN=SPBC36B7.08c PE=1 SV=1	268	10	0
SPAC13G7.11	269	1	0	3	2	3	1	0.371747	0	1.11524	0.743494	1.11524	0.371747	2.11548	0.308122	334.572	Uncharacterized protein C13G7.11 OS=Schizosaccharomyces pombe (strain 972 / ATCC 24843) GN=SPAC13G7.11 PE=4 SV=2	2544	10	0
SPAC7D4.14c	551	1	6	15	16	14	14	0.181488	1.08893	2.72232	2.90381	2.54083	2.54083	2.11548	0.145851	1070.78	Uncharacterized protein C7D4.14c OS=Schizosaccharomyces pombe (strain 972 / ATCC 24843) GN=SPAC7D4.14c PE=1 SV=1	1282	66	0
nup184	1564	10	9	44	39	41	42	0.639386	0.575448	2.8133	2.49361	2.62148	2.68542	2.11548	0	1061.38	Nucleoporin nup184 OS=Schizosaccharomyces pombe (strain 972 / ATCC 24843) GN=nup184 PE=4 SV=1	1740	185	0
SPAC22G7.03	236	1	0	3	2	2	3	0.423729	0	1.27119	0.847458	0.847458	1.27119	2.11548	0	423.729	Uncharacterized protein C22G7.03 OS=Schizosaccharomyces pombe (strain 972 / ATCC 24843) GN=SPAC22G7.03 PE=4 SV=1	1832	11	0
SPAC12B10.09	345	0	1	2	3	2	3	0	0.289855	0.57971	0.869565	0.57971	0.869565	2.11548	0	289.855	Uncharacterized mitochondrial carrier C12B10.09 OS=Schizosaccharomyces pombe (strain 972 / ATCC 24843) GN=SPAC12B10.09 PE=3 SV=1	3005	11	0
rad15	772	1	0	3	2	3	3	0.129534	0	0.388601	0.259067	0.388601	0.388601	2.11548	-0.253757	142.487	DNA repair helicase rad15 OS=Schizosaccharomyces pombe (strain 972 / ATCC 24843) GN=rad15 PE=1 SV=2	1082	12	0
SPAC15A10.12c	148	0	1	2	3	3	4	0	0.675676	1.35135	2.02703	2.02703	2.7027	2.11548	-0.469485	810.811	Uncharacterized protein C15A10.12c OS=Schizosaccharomyces pombe (strain 972 / ATCC 24843) GN=SPAC15A10.12c PE=4 SV=2	1283	13	0
rga1	1150	0	1	3	2	5	4	0	0.0869565	0.26087	0.173913	0.434783	0.347826	2.11548	-0.823122	121.739	Rho-type GTPase-activating protein 1 OS=Schizosaccharomyces pombe (strain 972 / ATCC 24843) GN=rga1 PE=1 SV=1	405	15	0
mug87	851	6	12	42	36	42	37	0.705053	1.41011	4.93537	4.23032	4.93537	4.34783	2.10323	-0.0183318	1844.89	Meiotically up-regulated gene 87 protein OS=Schizosaccharomyces pombe (strain 972 / ATCC 24843) GN=mug87 PE=1 SV=1	324	175	0
SPBC29A10.10c	1944	10	13	59	40	45	54	0.514403	0.668724	3.03498	2.05761	2.31481	2.77778	2.09622	0	1018.52	Uncharacterized ATP-dependent helicase C29A10.10c OS=Schizosaccharomyces pombe (strain 972 / ATCC 24843) GN=SPBC29A10.10c PE=3 SV=1	897	210	4
nhm1	304	2	0	5	4	2	2	0.657895	0	1.64474	1.31579	0.657895	0.657895	2.06413	1.13124	427.632	m7GpppX diphosphatase OS=Schizosaccharomyces pombe (strain 972 / ATCC 24843) GN=nhm1 PE=1 SV=1	558	15	0
sec22	215	1	1	3	6	4	2	0.465116	0.465116	1.39535	2.7907	1.86047	0.930233	2.06413	0.569366	697.674	Protein transport protein sec22 OS=Schizosaccharomyces pombe (strain 972 / ATCC 24843) GN=sec22 PE=3 SV=2	2758	17	0
rga5	361	0	2	5	4	4	2	0	0.554017	1.38504	1.10803	1.10803	0.554017	2.06413	0.569366	415.512	Rho-GTPase-activating protein 5 OS=Schizosaccharomyces pombe (strain 972 / ATCC 24843) GN=rga5 PE=3 SV=2	2786	17	0
SPBC83.11	449	1	1	3	6	3	4	0.222717	0.222717	0.668151	1.3363	0.668151	0.890869	2.06413	0.353637	356.347	Putative transporter C83.11 OS=Schizosaccharomyces pombe (strain 972 / ATCC 24843) GN=SPBC83.11 PE=1 SV=2	1195	18	0
fhl1	743	0	2	4	5	4	6	0	0.269179	0.538358	0.672948	0.538358	0.807537	2.06413	-0.148863	255.72	Fork head transcription factor 1 OS=Schizosaccharomyces pombe (strain 972 / ATCC 24843) GN=fhl1 PE=3 SV=2	2123	21	0
SPBC530.08	815	0	2	5	4	6	5	0	0.245399	0.613497	0.490798	0.736196	0.613497	2.06413	-0.283793	245.399	Uncharacterized transcriptional regulatory protein C530.08 OS=Schizosaccharomyces pombe (strain 972 / ATCC 24843) GN=SPBC530.08 PE=3 SV=1	882	17	5
SPAC2G11.09	793	0	2	4	5	8	5	0	0.252207	0.504414	0.630517	1.00883	0.630517	2.06413	-0.520832	277.427	Calcium permeable stress-gated cation channel 1 OS=Schizosaccharomyces pombe (strain 972 / ATCC 24843) GN=SPAC2G11.09 PE=3 SV=2	1636	24	0
pst3	1154	0	2	2	7	9	9	0	0.17331	0.17331	0.606586	0.779896	0.779896	2.06413	-0.984233	233.969	Paired amphipathic helix protein pst3 OS=Schizosaccharomyces pombe (strain 972 / ATCC 24843) GN=pst3 PE=3 SV=1	1724	29	0
sec72	1822	10	9	44	36	34	34	0.548847	0.493963	2.41493	1.97585	1.86608	1.86608	2.0625	0.23383	812.294	Protein transport protein sec72 OS=Schizosaccharomyces pombe (strain 972 / ATCC 24843) GN=sec72 PE=1 SV=1	502	167	0
SPAC688.07c	1038	5	15	40	44	44	47	0.481696	1.44509	3.85356	4.23892	4.23892	4.52794	2.05946	-0.115214	1685.93	Uncharacterized protein C688.07c OS=Schizosaccharomyces pombe (strain 972 / ATCC 24843) GN=SPAC688.07c PE=1 SV=1	253	195	0
res1	637	2	1	8	5	7	5	0.313972	0.156986	1.25589	0.784929	1.0989	0.784929	2.04439	0.113657	392.465	Cell division cycle-related protein res1/sct1 OS=Schizosaccharomyces pombe (strain 972 / ATCC 24843) GN=res1 PE=1 SV=1	1522	28	0
cog4	738	1	2	7	6	7	5	0.135501	0.271003	0.948509	0.813008	0.948509	0.677507	2.04439	0.113657	338.753	Conserved oligomeric Golgi complex subunit 4 OS=Schizosaccharomyces pombe (strain 972 / ATCC 24843) GN=cog4 PE=3 SV=1	122	28	0
prp16	1173	2	1	5	8	10	6	0.170503	0.0852515	0.426257	0.682012	0.852515	0.511509	2.04439	-0.295456	247.229	Pre-mRNA-splicing factor ATP-dependent RNA helicase prp16 OS=Schizosaccharomyces pombe (strain 972 / ATCC 24843) GN=prp16 PE=3 SV=2	35	31	0
ral2	611	3	0	8	5	7	11	0.490998	0	1.30933	0.818331	1.14566	1.80033	2.04439	-0.463401	507.365	Protein ral2 OS=Schizosaccharomyces pombe (strain 972 / ATCC 24843) GN=ral2 PE=1 SV=1	2207	34	0
mug31	229	2	2	8	9	9	6	0.873362	0.873362	3.49345	3.93013	3.93013	2.62009	2.03395	0.178337	1397.38	Meiotically up-regulated gene 31 protein OS=Schizosaccharomyces pombe (strain 972 / ATCC 24843) GN=mug31 PE=1 SV=1	2860	36	0
snf30	274	1	3	9	8	10	8	0.364964	1.09489	3.28467	2.91971	3.64964	2.91971	2.03395	-0.0815299	1277.37	SWI/SNF chromatin-remodeling complex subunit snf30 OS=Schizosaccharomyces pombe (strain 972 / ATCC 24843) GN=snf30 PE=1 SV=1	742	39	0
pst1	1522	3	2	9	12	9	11	0.197109	0.131406	0.591327	0.788436	0.591327	0.722733	2.02748	0.069709	269.382	Paired amphipathic helix protein pst1 OS=Schizosaccharomyces pombe (strain 972 / ATCC 24843) GN=pst1 PE=1 SV=1	381	46	0
SPAC12B10.01c	1647	2	6	15	18	14	14	0.121433	0.364299	0.910747	1.0929	0.85003	0.85003	2.01749	0.235488	370.37	Probable ubiquitin fusion degradation protein C12B10.01c OS=Schizosaccharomyces pombe (strain 972 / ATCC 24843) GN=SPAC12B10.01c PE=3 SV=2	1315	69	0
ngg1	551	5	3	17	16	18	19	0.907441	0.544465	3.0853	2.90381	3.26679	3.44828	2.01749	-0.164119	1270.42	Chromatin-remodeling complexes subunit ngg1 OS=Schizosaccharomyces pombe (strain 972 / ATCC 24843) GN=ngg1 PE=1 SV=1	374	78	0
nup132	1162	9	10	43	33	32	41	0.774527	0.860585	3.70052	2.83993	2.75387	3.5284	1.98868	0.0579473	1282.27	Nucleoporin nup132 OS=Schizosaccharomyces pombe (strain 972 / ATCC 24843) GN=nup132 PE=1 SV=1	1090	168	0
brl2	680	3	4	13	15	19	18	0.441176	0.588235	1.91176	2.20588	2.79412	2.64706	1.96963	-0.399607	955.882	E3 ubiquitin-protein ligase brl2 OS=Schizosaccharomyces pombe (strain 972 / ATCC 24843) GN=brl2 PE=1 SV=1	737	72	0
bst1	1142	1	4	10	10	10	13	0.0875657	0.350263	0.875657	0.875657	0.875657	1.13835	1.95777	-0.19977	376.532	GPI inositol-deacylase OS=Schizosaccharomyces pombe (strain 972 / ATCC 24843) GN=bst1 PE=3 SV=1	1137	48	0
SPBC2F12.03c	891	2	2	9	7	10	7	0.224467	0.224467	1.0101	0.785634	1.12233	0.785634	1.94753	-0.0864148	370.37	Uncharacterized serine-rich protein C2F12.03c OS=Schizosaccharomyces pombe (strain 972 / ATCC 24843) GN=SPBC2F12.03c PE=1 SV=1	1626	37	0
gcn2	1576	1	3	9	7	11	11	0.0634518	0.190355	0.571066	0.444162	0.69797	0.69797	1.94753	-0.454566	241.117	eIF-2-alpha kinase GCN2 OS=Schizosaccharomyces pombe (strain 972 / ATCC 24843) GN=gcn2 PE=2 SV=2	396	42	0
SPBC27.01c	132	0	3	6	6	2	3	0	2.27273	4.54545	4.54545	1.51515	2.27273	1.93074	1.2303	1287.88	PGA2-homolog C27.01c OS=Schizosaccharomyces pombe (strain 972 / ATCC 24843) GN=SPBC27.01c PE=1 SV=1	1833	20	0
SPAC821.13c	1562	0	3	5	7	6	4	0	0.192061	0.320102	0.448143	0.384123	0.256082	1.93074	0.258312	140.845	Putative phospholipid-transporting ATPase C821.13c OS=Schizosaccharomyces pombe (strain 972 / ATCC 24843) GN=SPAC821.13c PE=1 SV=2	497	25	0
hfi1	339	2	1	7	5	5	8	0.589971	0.294985	2.0649	1.47493	1.47493	2.35988	1.93074	-0.113657	737.463	Transcriptional coactivator hfi1 OS=Schizosaccharomyces pombe (strain 972 / ATCC 24843) GN=hfi1 PE=3 SV=1	2685	28	0
klp9	633	3	0	4	8	7	8	0.473934	0	0.631912	1.26382	1.10585	1.26382	1.93074	-0.31719	426.54	Kinesin-like motor protein 9 OS=Schizosaccharomyces pombe (strain 972 / ATCC 24843) GN=klp9 PE=1 SV=2	754	30	0
SPBC428.15	409	1	2	5	7	10	6	0.244499	0.488998	1.22249	1.71149	2.44499	1.46699	1.93074	-0.409113	684.597	Uncharacterized GTP-binding protein C428.15 OS=Schizosaccharomyces pombe (strain 972 / ATCC 24843) GN=SPBC428.15 PE=3 SV=1	2262	31	0
ely5	298	2	4	10	13	13	11	0.671141	1.34228	3.3557	4.36242	4.36242	3.69128	1.90378	-0.0608822	1577.18	Uncharacterized protein ely5 OS=Schizosaccharomyces pombe (strain 972 / ATCC 24843) GN=ely5 PE=4 SV=2	1264	53	0
kes1	388	1	1	4	4	2	3	0.257732	0.257732	1.03093	1.03093	0.515464	0.773196	1.89812	0.657112	335.052	Protein kes1 OS=Schizosaccharomyces pombe (strain 972 / ATCC 24843) GN=kes1 PE=2 SV=2	2541	15	0
SPBC20F10.07	764	0	2	6	2	3	3	0	0.26178	0.78534	0.26178	0.39267	0.39267	1.89812	0.403356	183.246	Uncharacterized membrane protein C20F10.07 OS=Schizosaccharomyces pombe (strain 972 / ATCC 24843) GN=SPBC20F10.07 PE=1 SV=1	1440	16	0
cog5	411	1	1	5	3	3	4	0.243309	0.243309	1.21655	0.729927	0.729927	0.973236	1.89812	0.187627	364.964	Conserved oligomeric Golgi complex subunit 5 OS=Schizosaccharomyces pombe (strain 972 / ATCC 24843) GN=cog5 PE=3 SV=1	2115	17	0
spm1	422	1	1	4	4	3	4	0.236967	0.236967	0.947867	0.947867	0.7109	0.947867	1.89812	0.187627	355.45	Mitogen-activated protein kinase spm1 OS=Schizosaccharomyces pombe (strain 972 / ATCC 24843) GN=spm1 PE=1 SV=1	833	17	0
mst2	407	0	2	4	4	5	3	0	0.4914	0.982801	0.982801	1.2285	0.737101	1.89812	0	393.12	Histone acetyltransferase mst2 OS=Schizosaccharomyces pombe (strain 972 / ATCC 24843) GN=mst2 PE=1 SV=1	1650	18	0
alg1	424	1	1	4	4	5	3	0.235849	0.235849	0.943396	0.943396	1.17925	0.707547	1.89812	0	377.358	Chitobiosyldiphosphodolichol beta-mannosyltransferase OS=Schizosaccharomyces pombe (strain 972 / ATCC 24843) GN=alg1 PE=3 SV=2	2855	18	0
rad22	469	1	1	4	4	5	3	0.21322	0.21322	0.852878	0.852878	1.0661	0.639659	1.89812	0	341.151	DNA repair and recombination protein rad22 OS=Schizosaccharomyces pombe (strain 972 / ATCC 24843) GN=rad22 PE=1 SV=2	0	18	0
mse1	526	0	2	3	5	4	5	0	0.380228	0.570342	0.95057	0.760456	0.95057	1.89812	-0.16601	323.194	Glutamate--tRNA ligase, mitochondrial OS=Schizosaccharomyces pombe (strain 972 / ATCC 24843) GN=mse1 PE=3 SV=1	1845	19	0
SPCC594.01	791	0	2	5	3	6	4	0	0.252845	0.632111	0.379267	0.758534	0.505689	1.89812	-0.314873	227.56	UPF0590 protein C594.01 OS=Schizosaccharomyces pombe (strain 972 / ATCC 24843) GN=SPCC594.01 PE=1 SV=2	2475	20	0
ofd1	515	2	0	4	4	7	8	0.38835	0	0.776699	0.776699	1.35922	1.5534	1.89812	-0.890376	446.602	Prolyl 3,4-dihydroxylase ofd1 OS=Schizosaccharomyces pombe (strain 972 / ATCC 24843) GN=ofd1 PE=1 SV=1	1201	25	0
pex1	937	2	3	11	8	11	12	0.213447	0.320171	1.17396	0.853789	1.17396	1.28068	1.88452	-0.273018	448.239	Peroxisomal ATPase pex1 OS=Schizosaccharomyces pombe (strain 972 / ATCC 24843) GN=pex1 PE=3 SV=1	1326	47	0
nup85	675	6	2	15	15	11	11	0.888889	0.296296	2.22222	2.22222	1.62963	1.62963	1.88085	0.443989	770.37	Nucleoporin nup85 OS=Schizosaccharomyces pombe (strain 972 / ATCC 24843) GN=nup85 PE=1 SV=1	1565	60	0
myo2	1526	16	8	36	52	55	37	1.04849	0.524246	2.35911	3.4076	3.60419	2.42464	1.86577	-0.0639881	1179.55	Myosin type-2 heavy chain 1 OS=Schizosaccharomyces pombe (strain 972 / ATCC 24843) GN=myo2 PE=1 SV=1	476	204	0
SPBC1683.04	832	4	3	13	13	11	11	0.480769	0.360577	1.5625	1.5625	1.32212	1.32212	1.8635	0.239007	576.923	Putative beta-glucosidase OS=Schizosaccharomyces pombe (strain 972 / ATCC 24843) GN=SPBC1683.04 PE=3 SV=1	790	55	0
cog6	675	2	2	8	7	12	9	0.296296	0.296296	1.18519	1.03704	1.77778	1.33333	1.85561	-0.479993	533.333	Conserved oligomeric Golgi complex subunit 6 OS=Schizosaccharomyces pombe (strain 972 / ATCC 24843) GN=cog6 PE=3 SV=1	651	40	0
nup124	1159	12	22	61	60	58	58	1.03538	1.89819	5.26316	5.17688	5.00431	5.00431	1.82532	0.0607796	2044.87	Nucleoporin nup124 OS=Schizosaccharomyces pombe (strain 972 / ATCC 24843) GN=nup124 PE=1 SV=1	401	271	0
mrpl4	144	1	0	2	2	1	0	0.694444	0	1.38889	1.38889	0.694444	0	1.80735	1.80735	347.222	54S ribosomal protein L4, mitochondrial OS=Schizosaccharomyces pombe (strain 972 / ATCC 24843) GN=mrpl4 PE=3 SV=1	1123	6	0
pvg1	401	0	1	2	2	0	2	0	0.249377	0.498753	0.498753	0	0.498753	1.80735	0.932886	149.626	Pyruvyl transferase 1 OS=Schizosaccharomyces pombe (strain 972 / ATCC 24843) GN=pvg1 PE=3 SV=1	3110	7	0
cdc37	466	1	0	3	1	1	1	0.214592	0	0.643777	0.214592	0.214592	0.214592	1.80735	0.932886	128.755	Hsp90 co-chaperone Cdc37 OS=Schizosaccharomyces pombe (strain 972 / ATCC 24843) GN=cdc37 PE=1 SV=1	2030	7	0
SPBC1861.04c	1014	0	1	3	1	1	1	0	0.0986193	0.295858	0.0986193	0.0986193	0.0986193	1.80735	0.932886	59.1716	Uncharacterized RNA-binding protein C1861.04c OS=Schizosaccharomyces pombe (strain 972 / ATCC 24843) GN=SPBC1861.04c PE=3 SV=1	3121	7	0
taf8	222	0	1	2	2	0	3	0	0.45045	0.900901	0.900901	0	1.35135	1.80735	0.392317	315.315	Transcription initiation factor TFIID subunit 8 OS=Schizosaccharomyces pombe (strain 972 / ATCC 24843) GN=taf8 PE=3 SV=1	26	8	0
hrf1	293	0	1	2	2	2	1	0	0.341297	0.682594	0.682594	0.682594	0.341297	1.80735	0.392317	238.908	Protein transport protein yif1 OS=Schizosaccharomyces pombe (strain 972 / ATCC 24843) GN=hrf1 PE=3 SV=1	2983	8	0
SPAC22H10.04	307	0	1	2	2	2	1	0	0.325733	0.651466	0.651466	0.651466	0.325733	1.80735	0.392317	228.013	Putative serine/threonine-protein phosphatase C22H10.04 OS=Schizosaccharomyces pombe (strain 972 / ATCC 24843) GN=SPAC22H10.04 PE=3 SV=1	2209	7	0
SPCC126.11c	183	0	1	2	2	3	1	0	0.546448	1.0929	1.0929	1.63934	0.546448	1.80735	0	437.158	Uncharacterized RNA-binding protein C126.11c OS=Schizosaccharomyces pombe (strain 972 / ATCC 24843) GN=SPCC126.11c PE=3 SV=1	2287	9	0
SPAC1F12.04c	191	0	1	2	2	2	2	0	0.52356	1.04712	1.04712	1.04712	1.04712	1.80735	0	418.848	Uncharacterized protein C1F12.04c OS=Schizosaccharomyces pombe (strain 972 / ATCC 24843) GN=SPAC1F12.04c PE=4 SV=1	2491	9	0
SPBC1709.19c	260	1	0	2	2	2	2	0.384615	0	0.769231	0.769231	0.769231	0.769231	1.80735	0	307.692	NifU-like protein C1709.19c OS=Schizosaccharomyces pombe (strain 972 / ATCC 24843) GN=SPBC1709.19c PE=3 SV=1	1309	9	0
SPBC1347.09	284	1	0	2	2	2	2	0.352113	0	0.704225	0.704225	0.704225	0.704225	1.80735	0	281.69	Uncharacterized methyltransferase C1347.09 OS=Schizosaccharomyces pombe (strain 972 / ATCC 24843) GN=SPBC1347.09 PE=3 SV=1	1493	9	0
csh3	296	1	0	2	2	2	2	0.337838	0	0.675676	0.675676	0.675676	0.675676	1.80735	0	270.27	Protein csh3 OS=Schizosaccharomyces pombe (strain 972 / ATCC 24843) GN=csh3 PE=2 SV=1	1820	9	0
SPBC337.02c	305	1	0	2	2	3	1	0.327869	0	0.655738	0.655738	0.983607	0.327869	1.80735	0	262.295	UPF0612 protein C337.02c OS=Schizosaccharomyces pombe (strain 972 / ATCC 24843) GN=SPBC337.02c PE=3 SV=1	2465	1	8
SPBC1773.04	336	1	0	2	2	2	2	0.297619	0	0.595238	0.595238	0.595238	0.595238	1.80735	0	238.095	Putative uncharacterized oxidoreductase C1773.04 OS=Schizosaccharomyces pombe (strain 972 / ATCC 24843) GN=SPBC1773.04 PE=1 SV=1	2313	9	0
SPCC569.03	375	1	0	2	2	3	1	0.266667	0	0.533333	0.533333	0.8	0.266667	1.80735	0	213.333	UPF0612 protein C569.003 OS=Schizosaccharomyces pombe (strain 972 / ATCC 24843) GN=SPCC569.03 PE=3 SV=2	2465	1	0
ugo1	421	0	1	2	2	2	2	0	0.23753	0.475059	0.475059	0.475059	0.475059	1.80735	0	190.024	Mitochondrial fusion and transport protein ugo1 OS=Schizosaccharomyces pombe (strain 972 / ATCC 24843) GN=ugo1 PE=3 SV=1	2155	9	0
gtb1	506	1	0	2	2	1	3	0.197628	0	0.395257	0.395257	0.197628	0.592885	1.80735	0	158.103	Glucosidase 2 subunit beta OS=Schizosaccharomyces pombe (strain 972 / ATCC 24843) GN=gtb1 PE=1 SV=1	3194	9	0
SPCC965.13	537	1	0	2	2	2	2	0.18622	0	0.372439	0.372439	0.372439	0.372439	1.80735	0	148.976	Uncharacterized transporter C965.13 OS=Schizosaccharomyces pombe (strain 972 / ATCC 24843) GN=SPCC965.13 PE=3 SV=1	2317	9	0
peg1	1462	1	0	1	3	2	2	0.0683995	0	0.0683995	0.205198	0.136799	0.136799	1.80735	0	54.7196	Protein peg1 OS=Schizosaccharomyces pombe (strain 972 / ATCC 24843) GN=peg1 PE=1 SV=1	1622	9	0
atg9	702	3	6	17	15	15	19	0.42735	0.854701	2.42165	2.13675	2.13675	2.70655	1.80735	-0.0869356	940.171	Autophagy-related protein 9 OS=Schizosaccharomyces pombe (strain 972 / ATCC 24843) GN=atg9 PE=1 SV=1	2071	75	0
vps25	175	0	1	0	4	3	3	0	0.571429	0	2.28571	1.71429	1.71429	1.80735	-0.561879	571.429	Vacuolar protein-sorting-associated protein 25 OS=Schizosaccharomyces pombe (strain 972 / ATCC 24843) GN=vps25 PE=3 SV=1	3177	11	0
dre2	288	1	0	3	1	4	3	0.347222	0	1.04167	0.347222	1.38889	1.04167	1.80735	-0.777608	381.944	Fe-S cluster assembly protein dre2 OS=Schizosaccharomyces pombe (strain 972 / ATCC 24843) GN=dre2 PE=3 SV=1	2910	12	0
vps51	159	1	0	3	1	4	4	0.628931	0	1.88679	0.628931	2.51572	2.51572	1.80735	-0.965235	754.717	Vacuolar protein sorting-associated protein 51 OS=Schizosaccharomyces pombe (strain 972 / ATCC 24843) GN=vps51 PE=1 SV=1	1043	13	0
SPAC3A12.04c	235	1	0	2	2	5	3	0.425532	0	0.851064	0.851064	2.12766	1.2766	1.80735	-0.965235	510.638	Probable ribonuclease P protein subunit 3 OS=Schizosaccharomyces pombe (strain 972 / ATCC 24843) GN=SPAC3A12.04c PE=3 SV=2	1788	13	0
SPAPB21F2.02	1687	2	1	5	6	1	3	0.118554	0.0592768	0.296384	0.355661	0.0592768	0.17783	1.80735	1.41504	88.9152	Protein dopey OS=Schizosaccharomyces pombe (strain 972 / ATCC 24843) GN=SPAPB21F2.02 PE=1 SV=1	1306	18	0
cao1	712	3	2	8	10	4	6	0.421348	0.280899	1.1236	1.40449	0.561798	0.842697	1.80735	0.835369	393.258	Copper amine oxidase 1 OS=Schizosaccharomyces pombe (strain 972 / ATCC 24843) GN=cao1 PE=1 SV=1	1364	33	0
SPBC3H7.13	301	1	4	11	7	6	5	0.332226	1.3289	3.65449	2.32558	1.99336	1.66113	1.80735	0.70044	963.455	Uncharacterized protein C3H7.13 OS=Schizosaccharomyces pombe (strain 972 / ATCC 24843) GN=SPBC3H7.13 PE=1 SV=1	2343	34	0
str1	612	1	2	5	6	4	5	0.163399	0.326797	0.816993	0.980392	0.653595	0.816993	1.80735	0.283793	326.797	Siderophore iron transporter 1 OS=Schizosaccharomyces pombe (strain 972 / ATCC 24843) GN=str1 PE=1 SV=1	2982	23	0
cdr2	775	1	4	9	9	6	9	0.129032	0.516129	1.16129	1.16129	0.774194	1.16129	1.80735	0.259867	425.806	Mitosis inducer protein kinase cdr2 OS=Schizosaccharomyces pombe (strain 972 / ATCC 24843) GN=cdr2 PE=1 SV=1	192	38	0
gtr2	314	3	2	9	9	9	11	0.955414	0.636943	2.86624	2.86624	2.86624	3.50318	1.80735	-0.150417	1210.19	GTP-binding protein gtr2 OS=Schizosaccharomyces pombe (strain 972 / ATCC 24843) GN=gtr2 PE=3 SV=1	1139	43	0
vps17	549	1	2	1	10	12	11	0.182149	0.364299	0.182149	1.82149	2.18579	2.00364	1.80735	-1.05063	619.308	Vacuolar protein sorting-associated protein 17 OS=Schizosaccharomyces pombe (strain 972 / ATCC 24843) GN=vps17 PE=3 SV=1	2375	37	0
ubp21	1129	9	9	34	28	31	27	0.797166	0.797166	3.01151	2.48007	2.74579	2.3915	1.77298	0.0958954	1062.89	Ubiquitin carboxyl-terminal hydrolase 21 OS=Schizosaccharomyces pombe (strain 972 / ATCC 24843) GN=ubp21 PE=3 SV=2	1191	138	0
alg9	577	1	3	6	8	8	7	0.17331	0.519931	1.03986	1.38648	1.38648	1.21317	1.75743	-0.0981804	502.6	Alpha-1,2-mannosyltransferase alg9 OS=Schizosaccharomyces pombe (strain 972 / ATCC 24843) GN=alg9 PE=3 SV=1	320	33	0
ulp1	568	3	4	13	11	14	10	0.528169	0.704225	2.28873	1.93662	2.46479	1.76056	1.74894	0	845.07	Ubiquitin-like-specific protease 1 OS=Schizosaccharomyces pombe (strain 972 / ATCC 24843) GN=ulp1 PE=3 SV=1	2186	55	0
SPAC22H10.11c	629	3	4	10	14	16	10	0.476948	0.63593	1.58983	2.22576	2.54372	1.58983	1.74894	-0.11456	794.913	Uncharacterized protein C22H10.11c OS=Schizosaccharomyces pombe (strain 972 / ATCC 24843) GN=SPAC22H10.11c PE=1 SV=1	821	57	0
mor2	2196	4	4	13	14	14	11	0.182149	0.182149	0.591985	0.637523	0.637523	0.500911	1.72991	0.110183	236.794	Cell polarity protein mor2 OS=Schizosaccharomyces pombe (strain 972 / ATCC 24843) GN=mor2 PE=4 SV=1	1691	60	0
nto1	767	4	1	9	8	10	7	0.521512	0.130378	1.1734	1.04302	1.30378	0.912647	1.72583	0	443.286	Mst2 complex subunit nto1 OS=Schizosaccharomyces pombe (strain 972 / ATCC 24843) GN=nto1 PE=1 SV=1	1588	39	0
mms19	1018	1	4	9	8	7	11	0.0982318	0.392927	0.884086	0.785855	0.687623	1.08055	1.72583	-0.0815299	343.811	DNA repair/transcription protein mms19 OS=Schizosaccharomyces pombe (strain 972 / ATCC 24843) GN=mms19 PE=3 SV=1	662	40	0
cwf14	146	1	1	3	4	1	1	0.684932	0.684932	2.05479	2.73973	0.684932	0.684932	1.71049	1.71049	616.438	Pre-mRNA-splicing factor cwf14 OS=Schizosaccharomyces pombe (strain 972 / ATCC 24843) GN=cwf14 PE=1 SV=1	3077	11	0
SPAC806.04c	438	2	0	3	4	1	1	0.456621	0	0.684932	0.913242	0.228311	0.228311	1.71049	1.71049	205.479	Protein-glutamate O-methyltransferase SPCC1393.13 OS=Schizosaccharomyces pombe (strain 972 / ATCC 24843) GN=SPAC806.04c PE=3 SV=2	3007	11	0
sec9	419	1	1	3	4	4	1	0.238663	0.238663	0.71599	0.954654	0.954654	0.238663	1.71049	0.469485	286.396	Protein transport protein sec9 OS=Schizosaccharomyces pombe (strain 972 / ATCC 24843) GN=sec9 PE=1 SV=1	1842	14	0
SPAC144.16	179	0	2	3	4	4	2	0	1.11732	1.67598	2.23464	2.23464	1.11732	1.71049	0.215729	726.257	MIP18 family protein C144.16 OS=Schizosaccharomyces pombe (strain 972 / ATCC 24843) GN=SPAC144.16 PE=3 SV=1	1928	15	0
SPAC3C7.04	783	2	0	3	4	3	3	0.255428	0	0.383142	0.510856	0.383142	0.383142	1.71049	0.215729	166.028	Uncharacterized transcriptional regulatory protein C3C7.04 OS=Schizosaccharomyces pombe (strain 972 / ATCC 24843) GN=SPAC3C7.04 PE=3 SV=1	1686	15	0
SPBC29A3.03c	398	0	2	3	4	4	3	0	0.502513	0.753769	1.00503	1.00503	0.753769	1.71049	0	351.759	LisH domain-containing protein C29A3.03c OS=Schizosaccharomyces pombe (strain 972 / ATCC 24843) GN=SPBC29A3.03c PE=3 SV=1	1415	16	0
cbh2	514	0	2	4	3	4	4	0	0.389105	0.77821	0.583658	0.77821	0.77821	1.71049	-0.187627	291.829	CENP-B homolog protein 2 OS=Schizosaccharomyces pombe (strain 972 / ATCC 24843) GN=cbh2 PE=3 SV=1	2507	17	0
lsd1	1000	2	0	4	3	6	2	0.2	0	0.4	0.3	0.6	0.2	1.71049	-0.187627	150	Lysine-specific histone demethylase 1 OS=Schizosaccharomyces pombe (strain 972 / ATCC 24843) GN=lsd1 PE=1 SV=1	1200	17	0
ddb1	1072	1	1	4	3	4	4	0.0932836	0.0932836	0.373134	0.279851	0.373134	0.373134	1.71049	-0.187627	139.925	DNA damage-binding protein 1 OS=Schizosaccharomyces pombe (strain 972 / ATCC 24843) GN=ddb1 PE=1 SV=1	1301	17	0
hri2	639	1	1	4	3	5	4	0.156495	0.156495	0.625978	0.469484	0.782473	0.625978	1.71049	-0.353637	250.391	Eukaryotic translation initiation factor 2-alpha kinase 2 OS=Schizosaccharomyces pombe (strain 972 / ATCC 24843) GN=hri2 PE=1 SV=1	1988	18	0
SPAC1B1.04c	681	1	1	5	2	5	4	0.146843	0.146843	0.734214	0.293686	0.734214	0.587372	1.71049	-0.353637	234.949	PAB-dependent poly(A)-specific ribonuclease subunit pan3-like OS=Schizosaccharomyces pombe (strain 972 / ATCC 24843) GN=SPAC1B1.04c PE=1 SV=2	2895	18	0
pcn1	260	1	1	5	2	5	5	0.384615	0.384615	1.92308	0.769231	1.92308	1.92308	1.71049	-0.5025	653.846	Proliferating cell nuclear antigen OS=Schizosaccharomyces pombe (strain 972 / ATCC 24843) GN=pcn1 PE=1 SV=1	1479	19	0
pds5	1205	1	1	3	4	6	6	0.0829876	0.0829876	0.248963	0.33195	0.497925	0.497925	1.71049	-0.760812	157.676	Sister chromatid cohesion protein pds5 OS=Schizosaccharomyces pombe (strain 972 / ATCC 24843) GN=pds5 PE=1 SV=1	2784	21	0
gad8	569	1	1	3	4	9	4	0.175747	0.175747	0.527241	0.702988	1.58172	0.702988	1.71049	-0.874469	351.494	Serine/threonine-protein kinase gad8 OS=Schizosaccharomyces pombe (strain 972 / ATCC 24843) GN=gad8 PE=1 SV=1	1476	22	0
mbo1	1115	31	33	103	106	110	96	2.78027	2.95964	9.23767	9.50673	9.86547	8.60987	1.70424	0.0208385	3721.97	Microtubule organizer protein 1 OS=Schizosaccharomyces pombe (strain 972 / ATCC 24843) GN=mbo1 PE=1 SV=1	578	479	0
sle1	636	0	6	7	13	12	9	0	0.943396	1.10063	2.04403	1.88679	1.41509	1.70402	-0.069709	644.654	Eisosome protein sle1 OS=Schizosaccharomyces pombe (strain 972 / ATCC 24843) GN=sle1 PE=1 SV=1	956	47	0
vps41	871	4	3	14	9	9	10	0.459242	0.344432	1.60735	1.0333	1.0333	1.14811	1.68806	0.273018	482.204	Vacuolar protein sorting-associated protein 41 OS=Schizosaccharomyces pombe (strain 972 / ATCC 24843) GN=vps41 PE=3 SV=2	1534	49	0
myo51	1471	8	5	17	25	26	24	0.543848	0.339905	1.15568	1.69952	1.76751	1.63154	1.67671	-0.250444	625.425	Myosin-51 OS=Schizosaccharomyces pombe (strain 972 / ATCC 24843) GN=myo51 PE=3 SV=1	74	105	0
ure1	835	3	5	12	14	14	12	0.359281	0.598802	1.43713	1.67665	1.67665	1.43713	1.67587	0	622.754	Urease OS=Schizosaccharomyces pombe (strain 972 / ATCC 24843) GN=ure1 PE=1 SV=1	458	60	0
arm1	811	6	2	12	14	16	20	0.739827	0.246609	1.47965	1.72626	1.97287	2.46609	1.67587	-0.466423	764.488	N-terminal acetyltransferase B complex subunit arm1 OS=Schizosaccharomyces pombe (strain 972 / ATCC 24843) GN=arm1 PE=3 SV=1	684	70	0
ypt7	205	1	2	5	5	3	4	0.487805	0.97561	2.43902	2.43902	1.46341	1.95122	1.67243	0.5025	829.268	GTP-binding protein ypt7 OS=Schizosaccharomyces pombe (strain 972 / ATCC 24843) GN=ypt7 PE=3 SV=1	1029	13	0
tlg1	225	1	2	5	5	6	4	0.444444	0.888889	2.22222	2.22222	2.66667	1.77778	1.67243	0	888.889	t-SNARE affecting a late Golgi compartment protein 1 OS=Schizosaccharomyces pombe (strain 972 / ATCC 24843) GN=tlg1 PE=3 SV=1	139	23	0
pcl1	242	2	1	5	5	5	5	0.826446	0.413223	2.06612	2.06612	2.06612	2.06612	1.67243	0	826.446	Fe(2+)/Mn(2+) transporter pcl1 OS=Schizosaccharomyces pombe (strain 972 / ATCC 24843) GN=pcl1 PE=1 SV=1	1949	23	0
cwf5	354	2	1	5	5	5	5	0.564972	0.282486	1.41243	1.41243	1.41243	1.41243	1.67243	0	564.972	Pre-mRNA-splicing factor cwf5 OS=Schizosaccharomyces pombe (strain 972 / ATCC 24843) GN=cwf5 PE=1 SV=1	939	23	0
ppk15	534	1	2	5	5	6	4	0.187266	0.374532	0.93633	0.93633	1.1236	0.749064	1.67243	0	374.532	Serine/threonine-protein kinase ppk15 OS=Schizosaccharomyces pombe (strain 972 / ATCC 24843) GN=ppk15 PE=1 SV=1	1002	23	0
trs23	132	1	2	5	5	6	5	0.757576	1.51515	3.78788	3.78788	4.54545	3.78788	1.67243	-0.13493	1590.91	Transport protein particle subunit trs23 OS=Schizosaccharomyces pombe (strain 972 / ATCC 24843) GN=trs23 PE=3 SV=1	469	24	0
pex12	343	1	2	4	6	4	7	0.291545	0.58309	1.16618	1.74927	1.16618	2.04082	1.67243	-0.13493	612.245	Peroxisome assembly protein 12 OS=Schizosaccharomyces pombe (strain 972 / ATCC 24843) GN=pex12 PE=3 SV=2	1146	24	0
mbx1	457	2	1	5	5	6	5	0.437637	0.218818	1.09409	1.09409	1.31291	1.09409	1.67243	-0.13493	459.519	MADS-box transcription factor 1 OS=Schizosaccharomyces pombe (strain 972 / ATCC 24843) GN=mbx1 PE=1 SV=2	1327	24	0
sfc7	120	1	2	5	5	6	7	0.833333	1.66667	4.16667	4.16667	5	5.83333	1.67243	-0.371969	1916.67	Transcription factor tau subunit sfc7 OS=Schizosaccharomyces pombe (strain 972 / ATCC 24843) GN=sfc7 PE=1 SV=1	2451	26	0
rrn5	556	0	3	4	6	8	5	0	0.539568	0.719424	1.07914	1.43885	0.899281	1.67243	-0.371969	413.669	RNA polymerase I-specific transcription initiation factor rrn5 OS=Schizosaccharomyces pombe (strain 972 / ATCC 24843) GN=rrn5 PE=1 SV=1	1910	26	0
use1	222	0	3	4	6	6	8	0	1.35135	1.8018	2.7027	2.7027	3.6036	1.67243	-0.477322	1081.08	Protein transport protein use1 OS=Schizosaccharomyces pombe (strain 972 / ATCC 24843) GN=use1 PE=3 SV=1	1268	27	0
sin1	665	1	2	4	6	13	4	0.150376	0.300752	0.601504	0.902256	1.95489	0.601504	1.67243	-0.753839	406.015	Stress-activated map kinase-interacting protein 1 OS=Schizosaccharomyces pombe (strain 972 / ATCC 24843) GN=sin1 PE=1 SV=1	1624	26	4
tea3	1125	38	41	131	121	122	105	3.37778	3.64444	11.6444	10.7556	10.8444	9.33333	1.671	0.150605	4257.78	Tip elongation aberrant protein 3 OS=Schizosaccharomyces pombe (strain 972 / ATCC 24843) GN=tea3 PE=1 SV=1	516	558	0
tip1	461	4	5	14	15	18	11	0.867679	1.0846	3.03688	3.2538	3.90456	2.38612	1.66626	0	1258.13	Tip elongation protein 1 OS=Schizosaccharomyces pombe (strain 972 / ATCC 24843) GN=tip1 PE=1 SV=1	1684	67	0
nup120	1136	8	7	24	24	24	23	0.704225	0.616197	2.11268	2.11268	2.11268	2.02465	1.66496	0.0302463	836.268	Nucleoporin nup120 OS=Schizosaccharomyces pombe (strain 972 / ATCC 24843) GN=nup120 PE=1 SV=1	1170	110	0
tea4	821	9	9	29	28	32	22	1.09622	1.09622	3.53228	3.41048	3.89769	2.67966	1.65208	0.0777223	1352.01	Tip elongation aberrant protein Tea4 OS=Schizosaccharomyces pombe (strain 972 / ATCC 24843) GN=tea4 PE=1 SV=2	399	129	0
erv41	333	1	3	7	6	4	5	0.3003	0.900901	2.1021	1.8018	1.2012	1.5015	1.65208	0.520832	660.661	ER-derived vesicles protein 41 OS=Schizosaccharomyces pombe (strain 972 / ATCC 24843) GN=erv41 PE=1 SV=1	1521	26	0
SPAC23C4.05c	431	4	0	7	6	7	6	0.928074	0	1.62413	1.39211	1.62413	1.39211	1.65208	0	603.248	Uncharacterized protein C23C4.05c OS=Schizosaccharomyces pombe (strain 972 / ATCC 24843) GN=SPAC23C4.05c PE=3 SV=1	1161	30	0
SPCC16C4.04	266	1	4	10	6	6	7	0.37594	1.50376	3.7594	2.25564	2.25564	2.63158	1.63941	0.295456	1090.23	Uncharacterized protein C16C4.04 OS=Schizosaccharomyces pombe (strain 972 / ATCC 24843) GN=SPCC16C4.04 PE=1 SV=1	1273	34	0
cat1	587	2	3	9	7	6	7	0.340716	0.511073	1.53322	1.1925	1.02215	1.1925	1.63941	0.295456	494.037	Cationic amino acid transporter 1 OS=Schizosaccharomyces pombe (strain 972 / ATCC 24843) GN=cat1 PE=1 SV=3	1244	18	0
sec71	1811	3	2	8	8	14	8	0.165654	0.110436	0.441745	0.441745	0.773054	0.441745	1.63941	-0.454566	209.829	Protein transport protein sec71 OS=Schizosaccharomyces pombe (strain 972 / ATCC 24843) GN=sec71 PE=1 SV=1	683	39	4
skp1	161	8	6	23	21	19	25	4.96894	3.72671	14.2857	13.0435	11.8012	15.528	1.63816	0	5465.84	Suppressor of kinetochore protein 1 OS=Schizosaccharomyces pombe (strain 972 / ATCC 24843) GN=skp1 PE=1 SV=1	1962	102	0
nup189	1778	17	16	51	52	59	51	0.95613	0.899888	2.86839	2.92463	3.31834	2.86839	1.63619	-0.0946813	1197.98	Nucleoporin nup189 OS=Schizosaccharomyces pombe (strain 972 / ATCC 24843) GN=nup189 PE=1 SV=1	43	0	246
spt20	473	4	4	12	13	16	14	0.845666	0.845666	2.537	2.74841	3.38266	2.95983	1.61973	-0.261125	1162.79	SAGA complex subunit spt20 OS=Schizosaccharomyces pombe (strain 972 / ATCC 24843) GN=spt20 PE=1 SV=1	924	63	0
vps45	558	4	6	15	16	13	12	0.716846	1.07527	2.68817	2.86738	2.32975	2.15054	1.61298	0.308122	1003.58	Vacuolar protein sorting-associated protein 45 OS=Schizosaccharomyces pombe (strain 972 / ATCC 24843) GN=vps45 PE=3 SV=1	2105	66	0
mak1	1639	6	8	22	21	22	21	0.366077	0.488103	1.34228	1.28127	1.34228	1.28127	1.60514	0	524.71	Peroxide stress-activated histidine kinase mak1 OS=Schizosaccharomyces pombe (strain 972 / ATCC 24843) GN=mak1 PE=3 SV=1	793	100	0
ctf18	960	7	8	22	24	22	21	0.729167	0.833333	2.29167	2.5	2.29167	2.1875	1.60382	0.0968615	927.083	Chromosome transmission fidelity protein 18 OS=Schizosaccharomyces pombe (strain 972 / ATCC 24843) GN=ctf18 PE=1 SV=1	524	92	12
nup146	1325	13	28	68	55	58	53	0.981132	2.11321	5.13208	4.15094	4.37736	4	1.58029	0.147845	1766.04	Nucleoporin nup146 OS=Schizosaccharomyces pombe (strain 972 / ATCC 24843) GN=nup146 PE=1 SV=1	421	275	0
emc1	885	3	7	17	13	13	16	0.338983	0.79096	1.9209	1.46893	1.46893	1.80791	1.56598	0.0485802	666.667	ER membrane protein complex subunit 1 OS=Schizosaccharomyces pombe (strain 972 / ATCC 24843) GN=emc1 PE=3 SV=1	169	69	0
cog3	735	4	6	19	11	16	15	0.544218	0.816327	2.58503	1.4966	2.17687	2.04082	1.56598	-0.0469975	829.932	Conserved oligomeric Golgi complex subunit 3 OS=Schizosaccharomyces pombe (strain 972 / ATCC 24843) GN=cog3 PE=3 SV=1	2195	69	2
SPAC4H3.14c	345	5	3	11	13	15	13	1.44928	0.869565	3.18841	3.76812	4.34783	3.76812	1.56131	-0.220688	1507.25	Uncharacterized protein C4H3.14c OS=Schizosaccharomyces pombe (strain 972 / ATCC 24843) GN=SPAC4H3.14c PE=4 SV=1	1005	60	0
dma1	267	3	4	11	10	11	13	1.1236	1.49813	4.11985	3.74532	4.11985	4.86891	1.558	-0.190943	1685.39	Probable E3 ubiquitin-protein ligase dma1 OS=Schizosaccharomyces pombe (strain 972 / ATCC 24843) GN=dma1 PE=1 SV=1	1985	52	0
cut23	565	2	4	7	11	9	7	0.353982	0.707965	1.23894	1.9469	1.59292	1.23894	1.5536	0.167945	601.77	Anaphase-promoting complex subunit 8 OS=Schizosaccharomyces pombe (strain 972 / ATCC 24843) GN=cut23 PE=1 SV=2	688	40	0
SPAP27G11.12	797	2	4	12	6	9	7	0.250941	0.501882	1.50565	0.752823	1.12923	0.878294	1.5536	0.167945	426.6	Hid-1 family protein P27G11.12 OS=Schizosaccharomyces pombe (strain 972 / ATCC 24843) GN=SPAP27G11.12 PE=3 SV=1	326	40	0
vma13	450	3	3	9	9	8	9	0.666667	0.666667	2	2	1.77778	2	1.5536	0.0815299	777.778	V-type proton ATPase subunit H OS=Schizosaccharomyces pombe (strain 972 / ATCC 24843) GN=vma13 PE=3 SV=2	1620	41	0
tip20	678	0	5	11	4	3	4	0	0.737463	1.62242	0.589971	0.442478	0.589971	1.54749	1.078	324.484	Protein transport protein tip20 OS=Schizosaccharomyces pombe (strain 972 / ATCC 24843) GN=tip20 PE=3 SV=1	1856	27	0
rex3	540	3	2	6	9	7	5	0.555556	0.37037	1.11111	1.66667	1.2963	0.925926	1.54749	0.31719	500	RNA exonuclease 3 OS=Schizosaccharomyces pombe (strain 972 / ATCC 24843) GN=rex3 PE=3 SV=1	1906	32	0
SPBC25B2.10	307	1	4	7	8	9	4	0.325733	1.30293	2.28013	2.60586	2.9316	1.30293	1.54749	0.203533	912.052	Universal stress protein A family protein C25B2.10 OS=Schizosaccharomyces pombe (strain 972 / ATCC 24843) GN=SPBC25B2.10 PE=1 SV=1	127	33	0
SPAC17H9.02	1030	8	8	23	24	26	23	0.776699	0.776699	2.23301	2.3301	2.52427	2.23301	1.54279	-0.0598715	932.039	Uncharacterized helicase C17H9.02 OS=Schizosaccharomyces pombe (strain 972 / ATCC 24843) GN=SPAC17H9.02 PE=1 SV=1	1536	106	0
dis1	882	3	12	26	18	24	19	0.340136	1.36054	2.94785	2.04082	2.72109	2.1542	1.53998	0.0330151	986.395	Phosphoprotein p93 OS=Schizosaccharomyces pombe (strain 972 / ATCC 24843) GN=dis1 PE=1 SV=1	1869	102	0
SPBC460.01c	572	1	3	6	6	4	5	0.174825	0.524476	1.04895	1.04895	0.699301	0.874126	1.53842	0.407175	367.133	Uncharacterized amino-acid permease C460.01c OS=Schizosaccharomyces pombe (strain 972 / ATCC 24843) GN=SPBC460.01c PE=3 SV=1	1244	21	0
gcn5	454	1	3	5	7	5	6	0.220264	0.660793	1.10132	1.54185	1.10132	1.32159	1.53842	0.123382	506.608	Histone acetyltransferase gcn5 OS=Schizosaccharomyces pombe (strain 972 / ATCC 24843) GN=gcn5 PE=1 SV=1	1614	27	0
nsp1	598	20	26	67	67	64	70	3.34448	4.34783	11.204	11.204	10.7023	11.7057	1.53842	0	4481.61	Nucleoporin nsp1 OS=Schizosaccharomyces pombe (strain 972 / ATCC 24843) GN=nsp1 PE=1 SV=1	135	314	0
vcx1	412	1	3	5	7	6	7	0.242718	0.728155	1.21359	1.69903	1.45631	1.69903	1.53842	-0.113657	606.796	Vacuolar calcium ion transporter OS=Schizosaccharomyces pombe (strain 972 / ATCC 24843) GN=vcx1 PE=3 SV=1	872	29	0
SPAC19B12.01	817	3	1	9	3	7	7	0.367197	0.122399	1.10159	0.367197	0.856793	0.856793	1.53842	-0.21901	318.237	TPR repeat-containing protein C19B12.01 OS=Schizosaccharomyces pombe (strain 972 / ATCC 24843) GN=SPAC19B12.01 PE=3 SV=2	1621	30	0
SPBC216.01c	836	1	2	6	3	2	1	0.119617	0.239234	0.717703	0.358852	0.239234	0.119617	1.52356	1.52356	143.541	Uncharacterized protein C216.01c OS=Schizosaccharomyces pombe (strain 972 / ATCC 24843) GN=SPBC216.01c PE=2 SV=3	1844	15	0
pup1	267	2	1	3	6	3	3	0.749064	0.374532	1.1236	2.24719	1.1236	1.1236	1.52356	0.569366	561.798	Probable proteasome subunit beta type-2 OS=Schizosaccharomyces pombe (strain 972 / ATCC 24843) GN=pup1 PE=2 SV=1	1009	18	0
SPBC1778.03c	376	2	1	4	5	4	2	0.531915	0.265957	1.06383	1.32979	1.06383	0.531915	1.52356	0.569366	398.936	Probable NADH pyrophosphatase OS=Schizosaccharomyces pombe (strain 972 / ATCC 24843) GN=SPBC1778.03c PE=3 SV=1	1361	18	0
SPCC1795.12c	112	1	2	5	4	4	3	0.892857	1.78571	4.46429	3.57143	3.57143	2.67857	1.52356	0.353637	1428.57	Uncharacterized protein C1795.12c OS=Schizosaccharomyces pombe (strain 972 / ATCC 24843) GN=SPCC1795.12c PE=1 SV=1	2271	19	0
set9	441	1	2	4	5	4	3	0.226757	0.453515	0.907029	1.13379	0.907029	0.680272	1.52356	0.353637	362.812	Histone-lysine N-methyltransferase set9 OS=Schizosaccharomyces pombe (strain 972 / ATCC 24843) GN=set9 PE=1 SV=1	1898	19	0
reb1	504	1	2	5	4	3	4	0.198413	0.396825	0.992063	0.793651	0.595238	0.793651	1.52356	0.353637	317.46	DNA-binding protein reb1 OS=Schizosaccharomyces pombe (strain 972 / ATCC 24843) GN=reb1 PE=3 SV=1	767	19	0
spt4	105	1	2	5	4	4	4	0.952381	1.90476	4.7619	3.80952	3.80952	3.80952	1.52356	0.16601	1619.05	Transcription elongation factor spt4 OS=Schizosaccharomyces pombe (strain 972 / ATCC 24843) GN=spt4 PE=1 SV=1	2527	20	0
trf1	485	1	2	4	5	7	5	0.206186	0.412371	0.824742	1.03093	1.4433	1.03093	1.52356	-0.407175	432.99	Telomeric DNA-binding factor trf1 OS=Schizosaccharomyces pombe (strain 972 / ATCC 24843) GN=trf1 PE=1 SV=1	1763	24	0
vps53	756	2	1	4	5	11	7	0.26455	0.132275	0.529101	0.661376	1.45503	0.925926	1.52356	-0.984233	357.143	Vacuolar protein sorting-associated protein 53 OS=Schizosaccharomyces pombe (strain 972 / ATCC 24843) GN=vps53 PE=1 SV=1	2124	30	0
mmi1	488	15	17	46	46	41	41	3.07377	3.48361	9.42623	9.42623	8.40164	8.40164	1.51771	0.165628	3565.57	YTH domain-containing protein mmi1 OS=Schizosaccharomyces pombe (strain 972 / ATCC 24843) GN=mmi1 PE=1 SV=3	961	201	5
cwf11	1284	5	4	15	11	12	12	0.389408	0.311526	1.16822	0.856698	0.934579	0.934579	1.50986	0.11456	389.408	Pre-mRNA-splicing factor cwf11 OS=Schizosaccharomyces pombe (strain 972 / ATCC 24843) GN=cwf11 PE=1 SV=1	1527	59	0
SPBC25H2.03	811	2	7	11	15	18	16	0.246609	0.863132	1.35635	1.84957	2.21948	1.97287	1.50986	-0.38443	739.827	Protein VAC14 homolog OS=Schizosaccharomyces pombe (strain 972 / ATCC 24843) GN=SPBC25H2.03 PE=3 SV=1	1086	69	0
hhp1	365	6	9	23	20	19	13	1.64384	2.46575	6.30137	5.47945	5.20548	3.56164	1.50696	0.423971	2054.79	Casein kinase I homolog hhp1 OS=Schizosaccharomyces pombe (strain 972 / ATCC 24843) GN=hhp1 PE=2 SV=1	813	64	17
prp45	557	4	4	11	12	13	13	0.718133	0.718133	1.97487	2.1544	2.33393	2.33393	1.50043	-0.175442	879.713	Pre-mRNA-processing protein 45 OS=Schizosaccharomyces pombe (strain 972 / ATCC 24843) GN=prp45 PE=1 SV=1	104	57	0
las21	758	0	2	3	3	1	2	0	0.263852	0.395778	0.395778	0.131926	0.263852	1.49476	0.954196	118.734	GPI ethanolamine phosphate transferase 2 OS=Schizosaccharomyces pombe (strain 972 / ATCC 24843) GN=las21 PE=3 SV=1	2834	11	0
acr1	250	0	2	2	4	1	3	0	0.8	0.8	1.6	0.4	1.2	1.49476	0.561879	400	RNA polymerase I-specific transcription initiation factor RRN9 homolog OS=Schizosaccharomyces pombe (strain 972 / ATCC 24843) GN=acr1 PE=1 SV=1	223	12	0
ero11	467	1	1	3	3	3	1	0.214133	0.214133	0.642398	0.642398	0.642398	0.214133	1.49476	0.561879	214.133	ERO1-like protein 1 OS=Schizosaccharomyces pombe (strain 972 / ATCC 24843) GN=ero11 PE=1 SV=1	2297	12	0
sfc9	673	1	1	2	4	1	3	0.148588	0.148588	0.297177	0.594354	0.148588	0.445765	1.49476	0.561879	148.588	Putative transcription factor tau subunit sfc9 OS=Schizosaccharomyces pombe (strain 972 / ATCC 24843) GN=sfc9 PE=4 SV=2	2218	12	0
cdc12	1841	1	1	3	3	3	1	0.0543183	0.0543183	0.162955	0.162955	0.162955	0.0543183	1.49476	0.561879	54.3183	Cell division control protein 12 OS=Schizosaccharomyces pombe (strain 972 / ATCC 24843) GN=cdc12 PE=1 SV=1	1424	12	0
thg1	261	1	1	3	3	2	3	0.383142	0.383142	1.14943	1.14943	0.766284	1.14943	1.49476	0.253757	421.456	tRNA(His) guanylyltransferase OS=Schizosaccharomyces pombe (strain 972 / ATCC 24843) GN=thg1 PE=3 SV=1	2156	13	0
ckb1	231	1	1	3	3	3	3	0.4329	0.4329	1.2987	1.2987	1.2987	1.2987	1.49476	0	519.481	Casein kinase II subunit beta OS=Schizosaccharomyces pombe (strain 972 / ATCC 24843) GN=ckb1 PE=2 SV=2	3221	14	0
ppi1	155	1	1	3	3	3	4	0.645161	0.645161	1.93548	1.93548	1.93548	2.58065	1.49476	-0.215729	838.71	Peptidyl-prolyl cis-trans isomerase ppi1 OS=Schizosaccharomyces pombe (strain 972 / ATCC 24843) GN=ppi1 PE=1 SV=1	3217	15	0
psh3	215	1	1	4	2	4	3	0.465116	0.465116	1.86047	0.930233	1.86047	1.39535	1.49476	-0.215729	604.651	Secretory component protein psh3 OS=Schizosaccharomyces pombe (strain 972 / ATCC 24843) GN=psh3 PE=3 SV=1	2067	15	0
SPAC5H10.10	392	1	1	2	4	3	4	0.255102	0.255102	0.510204	1.02041	0.765306	1.02041	1.49476	-0.215729	331.633	Putative NADPH dehydrogenase C5H10.10 OS=Schizosaccharomyces pombe (strain 972 / ATCC 24843) GN=SPAC5H10.10 PE=3 SV=1	2254	15	0
SPAC2E1P5.01c	521	2	0	3	3	3	4	0.383877	0	0.575816	0.575816	0.575816	0.767754	1.49476	-0.215729	249.52	Endoplasmic reticulum mannosyl-oligosaccharide 1,2-alpha-mannosidase OS=Schizosaccharomyces pombe (strain 972 / ATCC 24843) GN=SPAC2E1P5.01c PE=1 SV=2	1289	15	0
sec73	1082	1	1	3	3	4	3	0.0924214	0.0924214	0.277264	0.277264	0.369686	0.277264	1.49476	-0.215729	120.148	Protein transport protein sec73 OS=Schizosaccharomyces pombe (strain 972 / ATCC 24843) GN=sec73 PE=3 SV=2	2226	15	0
var1	227	1	1	4	2	7	3	0.440529	0.440529	1.76211	0.881057	3.0837	1.32159	1.49476	-0.718229	704.846	Ribosomal protein var1, mitochondrial OS=Schizosaccharomyces pombe (strain 972 / ATCC 24843) GN=var1 PE=3 SV=3	713	18	0
atf1	566	1	1	1	5	6	4	0.176678	0.176678	0.176678	0.883392	1.06007	0.706714	1.49476	-0.718229	282.686	Transcription factor atf1 OS=Schizosaccharomyces pombe (strain 972 / ATCC 24843) GN=atf1 PE=1 SV=1	2765	18	0
rgf3	1275	1	6	11	9	7	7	0.0784314	0.470588	0.862745	0.705882	0.54902	0.54902	1.48829	0.508464	266.667	Rho1 guanine nucleotide exchange factor 3 OS=Schizosaccharomyces pombe (strain 972 / ATCC 24843) GN=rgf3 PE=1 SV=1	1344	41	0
pcs1	261	3	4	9	11	6	10	1.14943	1.53257	3.44828	4.21456	2.29885	3.83142	1.48829	0.318361	1379.31	Monopolin complex subunit pcs1 OS=Schizosaccharomyces pombe (strain 972 / ATCC 24843) GN=pcs1 PE=1 SV=4	1960	43	0
SPBC1A4.04	249	3	4	10	10	14	11	1.20482	1.60643	4.01606	4.01606	5.62249	4.41767	1.48829	-0.319068	1807.23	Uncharacterized protein C1A4.04 OS=Schizosaccharomyces pombe (strain 972 / ATCC 24843) GN=SPBC1A4.04 PE=4 SV=1	1321	52	0
SPAC10F6.17c	444	3	3	7	10	12	9	0.675676	0.675676	1.57658	2.25225	2.7027	2.02703	1.47207	-0.301656	855.856	Protein phosphatase 2C homolog C10F6.17c OS=Schizosaccharomyces pombe (strain 972 / ATCC 24843) GN=SPAC10F6.17c PE=3 SV=4	2069	44	0
ogm2	739	1	9	12	16	14	12	0.135318	1.21786	1.62382	2.16509	1.89445	1.62382	1.46713	0.106128	730.717	Dolichyl-phosphate-mannose--protein mannosyltransferase 2 OS=Schizosaccharomyces pombe (strain 972 / ATCC 24843) GN=ogm2 PE=3 SV=1	830	64	0
pmc1	1292	3	7	9	19	15	14	0.232198	0.541796	0.696594	1.47059	1.16099	1.08359	1.46713	-0.0502732	441.176	Calcium-transporting ATPase 2 OS=Schizosaccharomyces pombe (strain 972 / ATCC 24843) GN=pmc1 PE=3 SV=1	841	67	0
snf5	632	5	5	14	14	14	17	0.791139	0.791139	2.21519	2.21519	2.21519	2.68987	1.46713	-0.145851	933.544	SWI/SNF chromatin-remodeling complex subunit snf5 OS=Schizosaccharomyces pombe (strain 972 / ATCC 24843) GN=snf5 PE=1 SV=1	2242	69	0
nup40	371	5	8	19	17	15	17	1.34771	2.15633	5.12129	4.58221	4.04313	4.58221	1.45545	0.168929	1832.88	Nucleoporin nup40 OS=Schizosaccharomyces pombe (strain 972 / ATCC 24843) GN=nup40 PE=1 SV=1	1448	81	0
SPAC24B11.07c	561	3	2	7	7	5	6	0.534759	0.356506	1.24777	1.24777	0.891266	1.06952	1.44931	0.342392	445.633	Uncharacterized protein C24B11.07c OS=Schizosaccharomyces pombe (strain 972 / ATCC 24843) GN=SPAC24B11.07c PE=1 SV=1	797	30	0
pab1	463	2	3	6	8	4	8	0.431965	0.647948	1.2959	1.72786	0.863931	1.72786	1.44931	0.21901	561.555	Protein phosphatase PP2A regulatory subunit B OS=Schizosaccharomyces pombe (strain 972 / ATCC 24843) GN=pab1 PE=1 SV=2	2145	31	0
SPAC6C3.06c	1033	1	4	6	8	8	8	0.0968054	0.387222	0.580833	0.774443	0.774443	0.774443	1.44931	-0.190103	290.416	Putative phospholipid-transporting ATPase C6C3.06c OS=Schizosaccharomyces pombe (strain 972 / ATCC 24843) GN=SPAC6C3.06c PE=3 SV=1	2558	35	0
apc2	681	2	3	7	7	11	6	0.293686	0.440529	1.0279	1.0279	1.61527	0.881057	1.44931	-0.276518	455.213	Anaphase-promoting complex subunit 2 OS=Schizosaccharomyces pombe (strain 972 / ATCC 24843) GN=apc2 PE=1 SV=1	31	36	0
taf73	642	3	2	5	9	13	8	0.46729	0.311526	0.778816	1.40187	2.02492	1.24611	1.44931	-0.578173	545.171	Transcription initiation factor TFIID subunit taf73 OS=Schizosaccharomyces pombe (strain 972 / ATCC 24843) GN=taf73 PE=1 SV=1	1750	40	0
nup82	803	11	12	36	27	29	24	1.36986	1.4944	4.48319	3.36239	3.61146	2.98879	1.4458	0.248498	1444.58	Nucleoporin nup82 OS=Schizosaccharomyces pombe (strain 972 / ATCC 24843) GN=nup82 PE=3 SV=1	1214	139	0
mcs4	522	12	11	34	29	30	32	2.29885	2.10728	6.51341	5.55556	5.74713	6.13027	1.4458	0.02301	2394.64	Response regulator mcs4 OS=Schizosaccharomyces pombe (strain 972 / ATCC 24843) GN=mcs4 PE=3 SV=1	309	148	0
SPAC23H3.03c	409	7	1	10	12	9	10	1.71149	0.244499	2.44499	2.93399	2.20049	2.44499	1.43686	0.209453	1002.44	Nitrogen permease regulator 2 homolog OS=Schizosaccharomyces pombe (strain 972 / ATCC 24843) GN=SPAC23H3.03c PE=3 SV=1	2494	49	0
SPAC56F8.02	1517	4	4	13	9	12	12	0.263678	0.263678	0.856955	0.593276	0.791035	0.791035	1.43686	-0.124447	303.23	Uncharacterized protein C56F8.02 OS=Schizosaccharomyces pombe (strain 972 / ATCC 24843) GN=SPAC56F8.02 PE=4 SV=1	1871	54	0
pep3	900	8	10	23	26	28	18	0.888889	1.11111	2.55556	2.88889	3.11111	2	1.43472	0.0907655	1055.56	Vacuolar membrane protein pep3 OS=Schizosaccharomyces pombe (strain 972 / ATCC 24843) GN=pep3 PE=3 SV=1	131	113	0
abc3	1465	3	8	10	20	15	11	0.204778	0.546075	0.682594	1.36519	1.02389	0.750853	1.43105	0.204982	382.253	ATP-binding cassette transporter abc3 OS=Schizosaccharomyces pombe (strain 972 / ATCC 24843) GN=abc3 PE=2 SV=1	696	61	6
SPCC830.10	188	1	0	2	1	0	0	0.531915	0	1.06383	0.531915	0	0	1.41504	4	159.574	Inosine triphosphate pyrophosphatase OS=Schizosaccharomyces pombe (strain 972 / ATCC 24843) GN=SPCC830.10 PE=3 SV=1	2435	4	0
SPAC824.07	256	1	0	3	0	0	0	0.390625	0	1.17188	0	0	0	1.41504	4	117.188	Probable hydroxyacylglutathione hydrolase C824.07 OS=Schizosaccharomyces pombe (strain 972 / ATCC 24843) GN=SPAC824.07 PE=3 SV=1	1080	4	0
mdm34	452	0	1	1	2	0	0	0	0.221239	0.221239	0.442478	0	0	1.41504	4	66.3717	Mitochondrial distribution and morphology protein 34 OS=Schizosaccharomyces pombe (strain 972 / ATCC 24843) GN=mdm34 PE=3 SV=1	875	4	0
SPBC3H7.02	877	0	1	1	2	0	0	0	0.114025	0.114025	0.22805	0	0	1.41504	4	34.2075	Probable sulfate permease C3H7.02 OS=Schizosaccharomyces pombe (strain 972 / ATCC 24843) GN=SPBC3H7.02 PE=3 SV=1	2701	3	1
SPAC3H5.11	393	0	1	1	2	0	1	0	0.254453	0.254453	0.508906	0	0.254453	1.41504	1.41504	101.781	Uncharacterized kinase C3H5.11 OS=Schizosaccharomyces pombe (strain 972 / ATCC 24843) GN=SPAC3H5.11 PE=3 SV=1	3166	5	0
pik1	851	0	1	2	1	0	1	0	0.117509	0.235018	0.117509	0	0.117509	1.41504	1.41504	47.0035	Phosphatidylinositol 4-kinase pik1 OS=Schizosaccharomyces pombe (strain 972 / ATCC 24843) GN=pik1 PE=1 SV=1	2413	0	5
zds1	938	1	0	1	2	0	1	0.10661	0	0.10661	0.21322	0	0.10661	1.41504	1.41504	42.6439	Protein zds1 OS=Schizosaccharomyces pombe (strain 972 / ATCC 24843) GN=zds1 PE=1 SV=2	3095	5	0
SPAC227.10	114	1	0	2	1	1	1	0.877193	0	1.75439	0.877193	0.877193	0.877193	1.41504	0.540568	438.596	Probable prefoldin subunit 2 OS=Schizosaccharomyces pombe (strain 972 / ATCC 24843) GN=SPAC227.10 PE=3 SV=1	3192	6	0
SPAC8F11.08c	376	0	1	1	2	1	1	0	0.265957	0.265957	0.531915	0.265957	0.265957	1.41504	0.540568	132.979	Uncharacterized protein C8F11.08c OS=Schizosaccharomyces pombe (strain 972 / ATCC 24843) GN=SPAC8F11.08c PE=4 SV=1	2719	6	0
hat1	378	1	0	1	2	1	1	0.26455	0	0.26455	0.529101	0.26455	0.26455	1.41504	0.540568	132.275	Histone acetyltransferase type B catalytic subunit OS=Schizosaccharomyces pombe (strain 972 / ATCC 24843) GN=hat1 PE=3 SV=2	2770	6	0
tad2	389	0	1	2	1	0	2	0	0.257069	0.514139	0.257069	0	0.514139	1.41504	0.540568	128.535	tRNA-specific adenosine deaminase subunit tad2 OS=Schizosaccharomyces pombe (strain 972 / ATCC 24843) GN=tad2 PE=3 SV=2	1957	6	0
grt1	648	1	0	1	2	0	2	0.154321	0	0.154321	0.308642	0	0.308642	1.41504	0.540568	77.1605	Zinc finger protein grt1 OS=Schizosaccharomyces pombe (strain 972 / ATCC 24843) GN=grt1 PE=1 SV=1	2970	6	0
pi030	668	0	1	1	2	1	1	0	0.149701	0.149701	0.299401	0.149701	0.149701	1.41504	0.540568	74.8503	Uncharacterized protein C691.05c OS=Schizosaccharomyces pombe (strain 972 / ATCC 24843) GN=pi030 PE=4 SV=1	1915	6	0
SPBC1703.11	218	0	1	1	2	1	2	0	0.458716	0.458716	0.917431	0.458716	0.917431	1.41504	0	275.229	OPA3-like protein OS=Schizosaccharomyces pombe (strain 972 / ATCC 24843) GN=SPBC1703.11 PE=3 SV=1	2584	7	0
sgf73	344	0	1	2	1	1	2	0	0.290698	0.581395	0.290698	0.290698	0.581395	1.41504	0	174.419	SAGA-associated factor 73 OS=Schizosaccharomyces pombe (strain 972 / ATCC 24843) GN=sgf73 PE=3 SV=1	1916	7	0
SPBC3H7.05c	357	0	1	1	2	1	2	0	0.280112	0.280112	0.560224	0.280112	0.560224	1.41504	0	168.067	Uncharacterized membrane protein C3H7.05c OS=Schizosaccharomyces pombe (strain 972 / ATCC 24843) GN=SPBC3H7.05c PE=4 SV=1	3189	7	0
SPAC6G10.03c	428	1	0	1	2	2	1	0.233645	0	0.233645	0.46729	0.46729	0.233645	1.41504	0	140.187	probable cardiolipin-specific deacylase, mitochondrial OS=Schizosaccharomyces pombe (strain 972 / ATCC 24843) GN=SPAC6G10.03c PE=3 SV=1	2146	7	0
pxa1	495	0	1	1	2	1	2	0	0.20202	0.20202	0.40404	0.20202	0.40404	1.41504	0	121.212	PXA domain protein 1 OS=Schizosaccharomyces pombe (strain 972 / ATCC 24843) GN=pxa1 PE=2 SV=1	2182	7	0
wsp1	574	1	0	2	1	2	1	0.174216	0	0.348432	0.174216	0.348432	0.174216	1.41504	0	104.53	Wiskott-Aldrich syndrome protein homolog 1 OS=Schizosaccharomyces pombe (strain 972 / ATCC 24843) GN=wsp1 PE=1 SV=3	826	7	0
sgt1	590	0	1	2	1	2	1	0	0.169492	0.338983	0.169492	0.338983	0.169492	1.41504	0	101.695	Protein ecdysoneless homolog OS=Schizosaccharomyces pombe (strain 972 / ATCC 24843) GN=sgt1 PE=3 SV=1	1272	7	0
SPAC607.06c	612	0	1	2	1	1	2	0	0.163399	0.326797	0.163399	0.163399	0.326797	1.41504	0	98.0392	Putative zinc metalloproteinase C607.06c OS=Schizosaccharomyces pombe (strain 972 / ATCC 24843) GN=SPAC607.06c PE=2 SV=1	1573	7	0
ucp6	612	1	0	1	2	2	1	0.163399	0	0.163399	0.326797	0.326797	0.163399	1.41504	0	98.0392	UBA domain-containing protein 6 OS=Schizosaccharomyces pombe (strain 972 / ATCC 24843) GN=ucp6 PE=1 SV=1	2679	7	0
SPCC757.04	636	1	0	2	1	3	0	0.157233	0	0.314465	0.157233	0.471698	0	1.41504	0	94.3396	Uncharacterized transcriptional regulatory protein C757.04 OS=Schizosaccharomyces pombe (strain 972 / ATCC 24843) GN=SPCC757.04 PE=3 SV=2	2180	7	0
ste16	1309	1	0	3	0	2	1	0.0763942	0	0.229183	0	0.152788	0.0763942	1.41504	0	45.8365	Protein ste16 OS=Schizosaccharomyces pombe (strain 972 / ATCC 24843) GN=ste16 PE=3 SV=1	2891	7	0
sec16	1995	1	0	2	1	3	0	0.0501253	0	0.100251	0.0501253	0.150376	0	1.41504	0	30.0752	COPII coat assembly protein sec16 OS=Schizosaccharomyces pombe (strain 972 / ATCC 24843) GN=sec16 PE=1 SV=2	237	7	0
cox4	164	1	0	2	1	2	2	0.609756	0	1.21951	0.609756	1.21951	1.21951	1.41504	-0.392317	426.829	Cytochrome c oxidase subunit 4, mitochondrial OS=Schizosaccharomyces pombe (strain 972 / ATCC 24843) GN=cox4 PE=2 SV=1	1336	8	0
mug16	235	0	1	1	2	2	2	0	0.425532	0.425532	0.851064	0.851064	0.851064	1.41504	-0.392317	297.872	Protein GMH1 homolog OS=Schizosaccharomyces pombe (strain 972 / ATCC 24843) GN=mug16 PE=1 SV=1	2904	8	0
SPBC1711.03	258	0	1	1	2	2	2	0	0.387597	0.387597	0.775194	0.775194	0.775194	1.41504	-0.392317	271.318	ER membrane protein complex subunit 3 OS=Schizosaccharomyces pombe (strain 972 / ATCC 24843) GN=SPBC1711.03 PE=3 SV=1	2957	8	0
get4	303	0	1	1	2	2	2	0	0.330033	0.330033	0.660066	0.660066	0.660066	1.41504	-0.392317	231.023	Golgi to ER traffic protein 4 OS=Schizosaccharomyces pombe (strain 972 / ATCC 24843) GN=get4 PE=3 SV=1	3133	8	0
aim22	363	0	1	1	2	1	3	0	0.275482	0.275482	0.550964	0.275482	0.826446	1.41504	-0.392317	192.837	Putative lipoate-protein ligase A OS=Schizosaccharomyces pombe (strain 972 / ATCC 24843) GN=aim22 PE=3 SV=1	1530	8	0
SPBC9B6.11c	502	0	1	1	2	2	2	0	0.199203	0.199203	0.398406	0.398406	0.398406	1.41504	-0.392317	139.442	Probable RNA exonuclease C9B6.11c OS=Schizosaccharomyces pombe (strain 972 / ATCC 24843) GN=SPBC9B6.11c PE=3 SV=1	2432	8	0
puf3	732	1	0	2	1	2	2	0.136612	0	0.273224	0.136612	0.273224	0.273224	1.41504	-0.392317	95.6284	mRNA-binding protein puf3 OS=Schizosaccharomyces pombe (strain 972 / ATCC 24843) GN=puf3 PE=2 SV=4	2255	8	0
cbc1	780	1	0	2	1	2	2	0.128205	0	0.25641	0.128205	0.25641	0.25641	1.41504	-0.392317	89.7436	Nuclear cap-binding protein subunit 1 OS=Schizosaccharomyces pombe (strain 972 / ATCC 24843) GN=cbc1 PE=1 SV=1	1425	8	0
SPAC11G7.01	536	0	1	2	1	3	2	0	0.186567	0.373134	0.186567	0.559701	0.373134	1.41504	-0.70044	149.254	Uncharacterized serine-rich protein C11G7.01 OS=Schizosaccharomyces pombe (strain 972 / ATCC 24843) GN=SPAC11G7.01 PE=4 SV=1	2961	9	0
pi066	803	1	0	1	2	2	3	0.124533	0	0.124533	0.249066	0.249066	0.373599	1.41504	-0.70044	99.6264	Putative metal ion transporter C27B12.12c OS=Schizosaccharomyces pombe (strain 972 / ATCC 24843) GN=pi066 PE=1 SV=1	34	9	0
ppk30	953	1	0	0	3	2	3	0.104932	0	0	0.314795	0.209864	0.314795	1.41504	-0.70044	83.9454	Serine/threonine-protein kinase ppk30 OS=Schizosaccharomyces pombe (strain 972 / ATCC 24843) GN=ppk30 PE=1 SV=1	2890	9	0
SPBC18E5.01	342	0	1	1	2	2	4	0	0.292398	0.292398	0.584795	0.584795	1.16959	1.41504	-0.954196	263.158	Uncharacterized protein C18E5.01 OS=Schizosaccharomyces pombe (strain 972 / ATCC 24843) GN=SPBC18E5.01 PE=3 SV=1	2257	10	0
SPCC613.07	345	1	0	2	1	3	3	0.289855	0	0.57971	0.289855	0.869565	0.869565	1.41504	-0.954196	260.87	Putative box C/D snoRNA protein SPCC613.07 OS=Schizosaccharomyces pombe (strain 972 / ATCC 24843) GN=SPCC613.07 PE=1 SV=1	816	10	0
hcn1	80	3	1	5	6	3	3	3.75	1.25	6.25	7.5	3.75	3.75	1.41504	0.853159	2125	Anaphase-promoting complex subunit hcn1 OS=Schizosaccharomyces pombe (strain 972 / ATCC 24843) GN=hcn1 PE=1 SV=1	2581	21	0
SPAC3H5.09c	2699	3	4	9	10	7	5	0.111152	0.148203	0.333457	0.370508	0.259355	0.185254	1.41504	0.654225	114.857	UPF0648 protein C3H5.09c OS=Schizosaccharomyces pombe (strain 972 / ATCC 24843) GN=SPAC3H5.09c PE=3 SV=2	1104	38	0
mug122	749	0	4	6	5	4	4	0	0.534045	0.801068	0.667557	0.534045	0.534045	1.41504	0.449803	253.672	Meiotically up-regulated gene 122 protein OS=Schizosaccharomyces pombe (strain 972 / ATCC 24843) GN=mug122 PE=1 SV=1	1101	23	0
ccc2	904	2	5	9	10	7	9	0.221239	0.553097	0.995575	1.10619	0.774336	0.995575	1.41504	0.245112	387.168	Copper-transporting ATPase ccc2 OS=Schizosaccharomyces pombe (strain 972 / ATCC 24843) GN=ccc2 PE=3 SV=1	509	42	0
SPAC17A2.08c	361	2	2	6	5	5	6	0.554017	0.554017	1.66205	1.38504	1.38504	1.66205	1.41504	0	609.418	Uncharacterized protein C17A2.08c OS=Schizosaccharomyces pombe (strain 972 / ATCC 24843) GN=SPAC17A2.08c PE=4 SV=2	2339	26	0
dcc1	357	3	4	10	9	9	11	0.840336	1.12045	2.80112	2.52101	2.52101	3.08123	1.41504	-0.073249	1092.44	Sister chromatid cohesion protein dcc1 OS=Schizosaccharomyces pombe (strain 972 / ATCC 24843) GN=dcc1 PE=3 SV=2	2269	46	0
rad3	2386	3	4	12	7	9	14	0.125733	0.167645	0.502934	0.293378	0.3772	0.586756	1.41504	-0.273018	176.027	Protein kinase rad3 OS=Schizosaccharomyces pombe (strain 972 / ATCC 24843) GN=rad3 PE=1 SV=2	678	49	0
bun62	543	4	3	11	8	14	11	0.736648	0.552486	2.02578	1.4733	2.57827	2.02578	1.41504	-0.392317	810.313	UBP9-binding protein bun62 OS=Schizosaccharomyces pombe (strain 972 / ATCC 24843) GN=bun62 PE=1 SV=1	1247	51	0
vma7	120	2	2	6	5	8	11	1.66667	1.66667	5	4.16667	6.66667	9.16667	1.41504	-0.777608	2500	V-type proton ATPase subunit F OS=Schizosaccharomyces pombe (strain 972 / ATCC 24843) GN=vma7 PE=3 SV=1	2549	34	0
mdb1	624	2	2	5	6	10	10	0.320513	0.320513	0.801282	0.961538	1.60256	1.60256	1.41504	-0.850857	496.795	Uncharacterized protein mdb1 OS=Schizosaccharomyces pombe (strain 972 / ATCC 24843) GN=mdb1 PE=1 SV=2	1619	35	0
sfc4	1006	2	2	6	5	14	9	0.198807	0.198807	0.596421	0.497018	1.39165	0.894632	1.41504	-1.05063	337.972	Transcription factor tau subunit sfc4 OS=Schizosaccharomyces pombe (strain 972 / ATCC 24843) GN=sfc4 PE=1 SV=1	346	38	0
tea1	1147	26	36	83	82	73	64	2.26678	3.13862	7.23627	7.14908	6.36443	5.57977	1.40923	0.267933	2632.96	Tip elongation aberrant protein 1 OS=Schizosaccharomyces pombe (strain 972 / ATCC 24843) GN=tea1 PE=1 SV=1	909	364	0
SPAC11E3.11c	942	3	6	12	12	7	9	0.318471	0.636943	1.27389	1.27389	0.7431	0.955414	1.3953	0.579013	424.628	PH and SEC7 domain-containing protein C11E3.11c OS=Schizosaccharomyces pombe (strain 972 / ATCC 24843) GN=SPAC11E3.11c PE=3 SV=1	1954	49	0
cwf3	790	6	3	14	10	17	8	0.759494	0.379747	1.77215	1.26582	2.1519	1.01266	1.3953	-0.0584167	620.253	Pre-mRNA-splicing factor cwf3 OS=Schizosaccharomyces pombe (strain 972 / ATCC 24843) GN=cwf3 PE=1 SV=1	626	58	0
spt7	992	4	5	12	12	12	13	0.403226	0.504032	1.20968	1.20968	1.20968	1.31048	1.3953	-0.0584167	493.952	Transcriptional activator spt7 OS=Schizosaccharomyces pombe (strain 972 / ATCC 24843) GN=spt7 PE=1 SV=2	1961	58	0
SPBC4.03c	891	5	4	14	10	13	14	0.561167	0.448934	1.57127	1.12233	1.45903	1.57127	1.3953	-0.1686	572.391	Uncharacterized protein C4.03c OS=Schizosaccharomyces pombe (strain 972 / ATCC 24843) GN=SPBC4.03c PE=2 SV=1	528	49	0
SPBC12C2.11	696	4	2	8	8	8	7	0.574713	0.287356	1.14943	1.14943	1.14943	1.00575	1.38565	0.0919225	445.402	Probable glutamine--fructose-6-phosphate aminotransferase [isomerizing] OS=Schizosaccharomyces pombe (strain 972 / ATCC 24843) GN=SPBC12C2.11 PE=3 SV=2	1126	37	0
mvp1	664	1	5	8	8	8	10	0.150602	0.753012	1.20482	1.20482	1.20482	1.50602	1.38565	-0.167945	512.048	Sorting nexin mvp1 OS=Schizosaccharomyces pombe (strain 972 / ATCC 24843) GN=mvp1 PE=3 SV=3	2289	40	0
rst2	567	3	5	10	11	13	12	0.529101	0.881834	1.76367	1.94004	2.29277	2.1164	1.37037	-0.249359	811.287	Zinc finger protein rst2 OS=Schizosaccharomyces pombe (strain 972 / ATCC 24843) GN=rst2 PE=2 SV=2	1027	54	0
cul1	767	13	13	36	31	29	32	1.69492	1.69492	4.69361	4.04172	3.78096	4.1721	1.35889	0.13493	1668.84	Cullin-1 OS=Schizosaccharomyces pombe (strain 972 / ATCC 24843) GN=cul1 PE=1 SV=1	1944	154	0
SPBC4C3.09	376	1	2	4	4	2	2	0.265957	0.531915	1.06383	1.06383	0.531915	0.531915	1.35755	0.965235	319.149	Uncharacterized protein C4C3.09 OS=Schizosaccharomyces pombe (strain 972 / ATCC 24843) GN=SPBC4C3.09 PE=4 SV=1	2721	15	0
ubp16	457	1	2	4	4	3	1	0.218818	0.437637	0.875274	0.875274	0.656455	0.218818	1.35755	0.965235	262.582	Probable ubiquitin carboxyl-terminal hydrolase 16 OS=Schizosaccharomyces pombe (strain 972 / ATCC 24843) GN=ubp16 PE=1 SV=1	2099	15	0
SPBC29A10.17	153	2	1	4	4	2	3	1.30719	0.653595	2.61438	2.61438	1.30719	1.96078	1.35755	0.657112	849.673	Uncharacterized protein C29A10.17 OS=Schizosaccharomyces pombe (strain 972 / ATCC 24843) GN=SPBC29A10.17 PE=1 SV=2	2796	16	0
pps1	240	1	2	4	4	3	3	0.416667	0.833333	1.66667	1.66667	1.25	1.25	1.35755	0.403356	583.333	CDP-diacylglycerol--serine O-phosphatidyltransferase OS=Schizosaccharomyces pombe (strain 972 / ATCC 24843) GN=pps1 PE=1 SV=2	2243	17	0
omh3	378	1	2	5	3	3	3	0.26455	0.529101	1.32275	0.793651	0.793651	0.793651	1.35755	0.403356	370.37	O-glycoside alpha-1,2-mannosyltransferase homolog 3 OS=Schizosaccharomyces pombe (strain 972 / ATCC 24843) GN=omh3 PE=3 SV=1	736	17	0
SPAC637.03	269	2	1	4	4	3	5	0.743494	0.371747	1.48699	1.48699	1.11524	1.85874	1.35755	0	594.796	Uncharacterized protein C637.03 OS=Schizosaccharomyces pombe (strain 972 / ATCC 24843) GN=SPAC637.03 PE=4 SV=1	79	19	0
ins1	281	1	2	4	4	4	4	0.355872	0.711744	1.42349	1.42349	1.42349	1.42349	1.35755	0	569.395	INSIG family protein OS=Schizosaccharomyces pombe (strain 972 / ATCC 24843) GN=ins1 PE=1 SV=1	2755	19	0
gsk3	387	3	0	5	3	3	5	0.775194	0	1.29199	0.775194	0.775194	1.29199	1.35755	0	413.437	Protein kinase gsk3 OS=Schizosaccharomyces pombe (strain 972 / ATCC 24843) GN=gsk3 PE=1 SV=3	2617	19	0
pi067	738	1	2	4	4	5	3	0.135501	0.271003	0.542005	0.542005	0.677507	0.406504	1.35755	0	216.802	Uncharacterized transcriptional regulatory protein C27B12.11c OS=Schizosaccharomyces pombe (strain 972 / ATCC 24843) GN=pi067 PE=1 SV=1	2952	19	0
tam8	77	1	2	3	5	5	4	1.2987	2.5974	3.8961	6.49351	6.49351	5.19481	1.35755	-0.16601	2207.79	Uncharacterized protein tam8 OS=Schizosaccharomyces pombe (strain 972 / ATCC 24843) GN=tam8 PE=2 SV=1	2066	20	0
erg32	329	0	3	4	4	6	4	0	0.911854	1.21581	1.21581	1.82371	1.21581	1.35755	-0.314873	547.112	Delta(7)-sterol 5(6)-desaturase erg32 OS=Schizosaccharomyces pombe (strain 972 / ATCC 24843) GN=erg32 PE=3 SV=1	2234	21	0
pom152	1250	18	29	59	61	53	51	1.44	2.32	4.72	4.88	4.24	4.08	1.34858	0.206082	1792	Nucleoporin pom152 OS=Schizosaccharomyces pombe (strain 972 / ATCC 24843) GN=pom152 PE=3 SV=3	184	271	0
uba4	401	3	2	5	8	6	7	0.74813	0.498753	1.24688	1.99501	1.49626	1.74564	1.34395	0	648.379	Adenylyltransferase and sulfurtransferase uba4 OS=Schizosaccharomyces pombe (strain 972 / ATCC 24843) GN=uba4 PE=3 SV=1	2464	31	0
ssr4	395	2	3	5	8	8	7	0.506329	0.759494	1.26582	2.02532	2.02532	1.77215	1.34395	-0.203533	708.861	SWI/SNF and RSC complexes subunit ssr4 OS=Schizosaccharomyces pombe (strain 972 / ATCC 24843) GN=ssr4 PE=1 SV=1	1393	33	0
msh2	982	2	3	7	6	11	8	0.203666	0.305499	0.712831	0.610998	1.12016	0.814664	1.34395	-0.540568	325.866	DNA mismatch repair protein msh2 OS=Schizosaccharomyces pombe (strain 972 / ATCC 24843) GN=msh2 PE=3 SV=2	30	37	0
ppr3	687	4	3	11	7	8	9	0.582242	0.436681	1.60116	1.01892	1.16448	1.31004	1.33787	0.0815299	509.461	Pentatricopeptide repeat-containing protein 3, mitochondrial OS=Schizosaccharomyces pombe (strain 972 / ATCC 24843) GN=ppr3 PE=3 SV=1	637	42	0
exo84	584	3	6	10	13	10	8	0.513699	1.0274	1.71233	2.22603	1.71233	1.36986	1.33442	0.350186	702.055	Exocyst complex component exo84 OS=Schizosaccharomyces pombe (strain 972 / ATCC 24843) GN=exo84 PE=3 SV=2	2477	50	0
SPAC1F5.06	848	6	7	16	17	14	18	0.707547	0.825472	1.88679	2.00472	1.65094	2.12264	1.33065	0.0441226	766.509	Heat shock protein 70 homolog lhs1 OS=Schizosaccharomyces pombe (strain 972 / ATCC 24843) GN=SPAC1F5.06 PE=3 SV=1	902	78	0
kap104	910	7	6	18	15	18	20	0.769231	0.659341	1.97802	1.64835	1.97802	2.1978	1.33065	-0.202389	780.22	Importin subunit beta-2 OS=Schizosaccharomyces pombe (strain 972 / ATCC 24843) GN=kap104 PE=3 SV=1	1320	84	0
sec10	811	7	12	23	25	28	23	0.863132	1.47965	2.836	3.08261	3.45253	2.836	1.32793	-0.0871107	1220.72	Exocyst complex component sec10 OS=Schizosaccharomyces pombe (strain 972 / ATCC 24843) GN=sec10 PE=1 SV=2	429	118	0
tor2	2337	31	49	102	97	85	93	1.32649	2.09671	4.36457	4.15062	3.63714	3.97946	1.31254	0.16072	1613.18	Phosphatidylinositol 3-kinase tor2 OS=Schizosaccharomyces pombe (strain 972 / ATCC 24843) GN=tor2 PE=1 SV=2	89	444	0
sfc3	1339	3	5	9	11	17	11	0.224048	0.373413	0.672143	0.821509	1.2696	0.821509	1.30066	-0.48134	358.476	Transcription factor tau subunit sfc3 OS=Schizosaccharomyces pombe (strain 972 / ATCC 24843) GN=sfc3 PE=1 SV=1	267	56	0
taf1	926	7	14	25	27	22	17	0.75594	1.51188	2.69978	2.91577	2.37581	1.83585	1.29999	0.413196	982.721	Taz1-interacting factor 1 OS=Schizosaccharomyces pombe (strain 972 / ATCC 24843) GN=taf1 PE=1 SV=2	1178	112	0
ppk4	1072	0	6	5	10	9	5	0	0.559701	0.466418	0.932836	0.839552	0.466418	1.29373	0.0981804	270.522	Serine/threonine-protein kinase ppk4 OS=Schizosaccharomyces pombe (strain 972 / ATCC 24843) GN=ppk4 PE=3 SV=1	682	35	0
vam6	905	12	10	29	25	23	24	1.32597	1.10497	3.20442	2.76243	2.54144	2.65193	1.28773	0.199506	1116.02	Vacuolar morphogenesis protein 6 OS=Schizosaccharomyces pombe (strain 972 / ATCC 24843) GN=vam6 PE=3 SV=1	1591	123	0
cwf10	984	13	9	30	24	27	29	1.32114	0.914634	3.04878	2.43902	2.7439	2.94715	1.28773	-0.0522773	1117.89	Pre-mRNA-splicing factor cwf10 OS=Schizosaccharomyces pombe (strain 972 / ATCC 24843) GN=cwf10 PE=1 SV=2	254	121	0
ekc1	838	6	7	16	16	15	19	0.71599	0.835322	1.90931	1.90931	1.78998	2.2673	1.28652	-0.0869356	787.589	Extragenic suppressor of kinetochore protein 1 OS=Schizosaccharomyces pombe (strain 972 / ATCC 24843) GN=ekc1 PE=1 SV=2	479	79	0
ctl1	574	2	2	4	6	4	4	0.348432	0.348432	0.696864	1.0453	0.696864	0.696864	1.28011	0.314873	313.589	Choline transporter-like protein ctl1 OS=Schizosaccharomyces pombe (strain 972 / ATCC 24843) GN=ctl1 PE=1 SV=1	769	22	0
ccr1	678	2	2	3	7	2	6	0.294985	0.294985	0.442478	1.03245	0.294985	0.884956	1.28011	0.314873	265.487	NADPH--cytochrome P450 reductase OS=Schizosaccharomyces pombe (strain 972 / ATCC 24843) GN=ccr1 PE=2 SV=1	895	22	0
dlc1	111	2	2	5	5	4	6	1.8018	1.8018	4.5045	4.5045	3.6036	5.40541	1.28011	0	1801.8	Dynein light chain Tctex-type OS=Schizosaccharomyces pombe (strain 972 / ATCC 24843) GN=dlc1 PE=1 SV=1	1354	24	0
tfb1	533	2	2	4	6	5	6	0.375235	0.375235	0.750469	1.1257	0.938086	1.1257	1.28011	-0.13493	393.996	RNA polymerase II transcription factor B subunit 1 OS=Schizosaccharomyces pombe (strain 972 / ATCC 24843) GN=tfb1 PE=1 SV=2	773	25	0
vps3	910	2	2	4	6	6	5	0.21978	0.21978	0.43956	0.659341	0.659341	0.549451	1.28011	-0.13493	230.769	Vacuolar protein sorting-associated protein 3 OS=Schizosaccharomyces pombe (strain 972 / ATCC 24843) GN=vps3 PE=3 SV=2	1921	25	0
cki3	439	2	2	5	5	6	6	0.455581	0.455581	1.13895	1.13895	1.36674	1.36674	1.28011	-0.258312	501.139	Casein kinase I homolog 3 OS=Schizosaccharomyces pombe (strain 972 / ATCC 24843) GN=cki3 PE=3 SV=1	813	16	0
sif2	382	3	6	12	10	8	11	0.78534	1.57068	3.14136	2.6178	2.09424	2.87958	1.27085	0.209453	1073.3	Sad1-interacting factor 2 OS=Schizosaccharomyces pombe (strain 972 / ATCC 24843) GN=sif2 PE=1 SV=2	1631	50	0
SPCC1672.11c	1315	6	11	18	23	16	23	0.456274	0.836502	1.36882	1.74905	1.21673	1.74905	1.26024	0.0717907	608.365	Probable cation-transporting ATPase C1672.11c OS=Schizosaccharomyces pombe (strain 972 / ATCC 24843) GN=SPCC1672.11c PE=3 SV=1	24	97	0
rpc82	591	3	4	10	7	7	9	0.507614	0.676819	1.69205	1.18443	1.18443	1.52284	1.25634	0.0864148	558.376	DNA-directed RNA polymerase III subunit rpc3 OS=Schizosaccharomyces pombe (strain 972 / ATCC 24843) GN=rpc82 PE=1 SV=1	21	40	0
vma8	285	4	3	7	10	9	8	1.40351	1.05263	2.45614	3.50877	3.15789	2.80702	1.25634	0	1192.98	V-type proton ATPase subunit D OS=Schizosaccharomyces pombe (strain 972 / ATCC 24843) GN=vma8 PE=1 SV=1	1659	41	0
urk1	454	3	4	9	8	8	12	0.660793	0.881057	1.98238	1.76211	1.76211	2.64317	1.25634	-0.231947	814.978	Uridine kinase OS=Schizosaccharomyces pombe (strain 972 / ATCC 24843) GN=urk1 PE=3 SV=1	2181	44	0
nup61	549	17	19	41	45	45	46	3.09654	3.46084	7.46812	8.19672	8.19672	8.37887	1.2517	-0.081346	3224.04	Nucleoporin nup61 OS=Schizosaccharomyces pombe (strain 972 / ATCC 24843) GN=nup61 PE=1 SV=2	1729	213	0
orc4	972	7	11	20	23	13	15	0.720165	1.13169	2.05761	2.36626	1.33745	1.54321	1.24709	0.615336	730.453	Origin recognition complex subunit 4 OS=Schizosaccharomyces pombe (strain 972 / ATCC 24843) GN=orc4 PE=1 SV=1	2001	89	0
sal3	1095	6	4	13	11	15	13	0.547945	0.365297	1.18721	1.00457	1.36986	1.18721	1.24644	-0.220688	474.886	Importin subunit beta-3 OS=Schizosaccharomyces pombe (strain 972 / ATCC 24843) GN=sal3 PE=3 SV=1	1151	62	0
snx41	586	3	10	15	16	18	13	0.511945	1.70648	2.55973	2.73038	3.07167	2.21843	1.24101	0	1058.02	Sorting nexin-41 OS=Schizosaccharomyces pombe (strain 972 / ATCC 24843) GN=snx41 PE=1 SV=1	1643	75	0
hnt1	133	0	2	4	1	1	1	0	1.50376	3.00752	0.75188	0.75188	0.75188	1.24101	1.24101	526.316	Hit family protein 1 OS=Schizosaccharomyces pombe (strain 972 / ATCC 24843) GN=hnt1 PE=3 SV=1	547	9	0
tup11	614	1	1	3	2	1	2	0.162866	0.162866	0.488599	0.325733	0.162866	0.325733	1.24101	0.70044	130.293	Transcriptional repressor tup11 OS=Schizosaccharomyces pombe (strain 972 / ATCC 24843) GN=tup11 PE=1 SV=1	1046	10	0
SPCC4G3.13c	215	1	1	2	3	2	2	0.465116	0.465116	0.930233	1.39535	0.930233	0.930233	1.24101	0.308122	418.605	CUE domain-containing protein 4, mitochondrial OS=Schizosaccharomyces pombe (strain 972 / ATCC 24843) GN=SPCC4G3.13c PE=3 SV=1	1772	11	0
fma1	379	1	1	2	3	1	3	0.263852	0.263852	0.527704	0.791557	0.263852	0.791557	1.24101	0.308122	237.467	Methionine aminopeptidase 1 OS=Schizosaccharomyces pombe (strain 972 / ATCC 24843) GN=fma1 PE=1 SV=1	1428	11	0
gcv1	387	1	1	3	2	3	1	0.258398	0.258398	0.775194	0.516796	0.775194	0.258398	1.24101	0.308122	232.558	Probable aminomethyltransferase, mitochondrial OS=Schizosaccharomyces pombe (strain 972 / ATCC 24843) GN=gcv1 PE=3 SV=1	675	11	0
nem1	476	0	2	3	2	2	2	0	0.420168	0.630252	0.420168	0.420168	0.420168	1.24101	0.308122	189.076	Nuclear envelope morphology protein 1 OS=Schizosaccharomyces pombe (strain 972 / ATCC 24843) GN=nem1 PE=3 SV=1	1953	11	0
prp28	662	1	1	3	2	3	1	0.151057	0.151057	0.453172	0.302115	0.453172	0.151057	1.24101	0.308122	135.952	Pre-mRNA-splicing ATP-dependent RNA helicase prp28 OS=Schizosaccharomyces pombe (strain 972 / ATCC 24843) GN=prp28 PE=3 SV=1	2079	11	0
SPAC22H10.09	646	0	2	4	1	3	2	0	0.309598	0.619195	0.154799	0.464396	0.309598	1.24101	0	154.799	Uncharacterized protein C22H10.09 OS=Schizosaccharomyces pombe (strain 972 / ATCC 24843) GN=SPAC22H10.09 PE=4 SV=1	2599	12	0
tbp1	231	1	1	4	1	3	3	0.4329	0.4329	1.7316	0.4329	1.2987	1.2987	1.24101	-0.253757	476.19	TATA-box-binding protein OS=Schizosaccharomyces pombe (strain 972 / ATCC 24843) GN=tbp1 PE=3 SV=1	2076	13	0
ria1	1000	1	1	3	2	3	4	0.1	0.1	0.3	0.2	0.3	0.4	1.24101	-0.469485	120	Ribosome assembly protein 1 OS=Schizosaccharomyces pombe (strain 972 / ATCC 24843) GN=ria1 PE=3 SV=1	2543	14	0
SPAC11D3.15	1317	1	1	2	3	6	2	0.0759301	0.0759301	0.15186	0.22779	0.455581	0.15186	1.24101	-0.657112	98.7092	Uncharacterized protein C11D3.15 OS=Schizosaccharomyces pombe (strain 972 / ATCC 24843) GN=SPAC11D3.15 PE=3 SV=1	1404	15	0
SPAC22E12.18	336	2	0	3	2	5	5	0.595238	0	0.892857	0.595238	1.4881	1.4881	1.24101	-0.971986	446.429	Uncharacterized protein C22E12.18 OS=Schizosaccharomyces pombe (strain 972 / ATCC 24843) GN=SPAC22E12.18 PE=1 SV=1	2615	17	0
psd1	437	0	2	3	2	5	5	0	0.457666	0.686499	0.457666	1.14416	1.14416	1.24101	-0.971986	343.249	Phosphatidylserine decarboxylase proenzyme 1, mitochondrial OS=Schizosaccharomyces pombe (strain 972 / ATCC 24843) GN=psd1 PE=3 SV=4	2542	17	0
SPBC146.01	1063	1	1	1	4	5	7	0.0940734	0.0940734	0.0940734	0.376294	0.470367	0.658514	1.24101	-1.2303	159.925	Uncharacterized protein C146.01 OS=Schizosaccharomyces pombe (strain 972 / ATCC 24843) GN=SPBC146.01 PE=1 SV=2	1664	19	0
SPAC1F5.03c	382	4	1	5	7	5	4	1.04712	0.26178	1.3089	1.83246	1.3089	1.04712	1.2303	0.407175	549.738	Putative oxidoreductase C1F5.03c OS=Schizosaccharomyces pombe (strain 972 / ATCC 24843) GN=SPAC1F5.03c PE=3 SV=1	639	26	0
mst1	463	3	2	6	6	5	5	0.647948	0.431965	1.2959	1.2959	1.07991	1.07991	1.2303	0.258312	475.162	Histone acetyltransferase mst1 OS=Schizosaccharomyces pombe (strain 972 / ATCC 24843) GN=mst1 PE=1 SV=1	1261	27	0
SPAC15E1.04	625	3	2	6	6	5	7	0.48	0.32	0.96	0.96	0.8	1.12	1.2303	0	384	Probable thymidylate synthase OS=Schizosaccharomyces pombe (strain 972 / ATCC 24843) GN=SPAC15E1.04 PE=3 SV=1	1749	29	0
gcs1	669	3	2	7	5	8	7	0.44843	0.298954	1.04634	0.747384	1.19581	1.04634	1.2303	-0.31719	403.587	Glutamate--cysteine ligase OS=Schizosaccharomyces pombe (strain 972 / ATCC 24843) GN=gcs1 PE=3 SV=1	2694	32	0
gle1	480	3	5	11	8	9	7	0.625	1.04167	2.29167	1.66667	1.875	1.45833	1.22741	0.245112	729.167	Nucleoporin gle1 OS=Schizosaccharomyces pombe (strain 972 / ATCC 24843) GN=gle1 PE=3 SV=1	2569	43	0
npl4	572	3	5	10	9	12	9	0.524476	0.874126	1.74825	1.57343	2.0979	1.57343	1.22741	-0.142958	699.301	Nuclear protein localization protein 4 OS=Schizosaccharomyces pombe (strain 972 / ATCC 24843) GN=npl4 PE=3 SV=2	1242	48	0
SPBC17D11.08	435	6	5	11	15	11	17	1.37931	1.14943	2.52874	3.44828	2.52874	3.90805	1.22607	-0.106128	1241.38	Uncharacterized WD repeat-containing protein C17D11.08 OS=Schizosaccharomyces pombe (strain 972 / ATCC 24843) GN=SPBC17D11.08 PE=1 SV=1	900	65	0
vps11	906	8	6	17	16	21	15	0.883002	0.662252	1.87638	1.766	2.31788	1.65563	1.22529	-0.124806	761.589	E3 ubiquitin-protein ligase pep5 OS=Schizosaccharomyces pombe (strain 972 / ATCC 24843) GN=vps11 PE=3 SV=1	526	83	0
red1	712	8	14	26	25	25	25	1.1236	1.96629	3.65169	3.51124	3.51124	3.51124	1.20558	0.0284564	1418.54	Protein red1 OS=Schizosaccharomyces pombe (strain 972 / ATCC 24843) GN=red1 PE=1 SV=2	1111	123	0
SPBC2G2.13c	322	4	5	10	11	12	9	1.24224	1.5528	3.10559	3.41615	3.72671	2.79503	1.20436	0	1304.35	Deoxycytidylate deaminase OS=Schizosaccharomyces pombe (strain 972 / ATCC 24843) GN=SPBC2G2.13c PE=3 SV=2	629	41	10
SPBC1711.08	336	3	3	9	5	7	5	0.892857	0.892857	2.67857	1.4881	2.08333	1.4881	1.19555	0.21901	773.81	Uncharacterized protein C1711.08 OS=Schizosaccharomyces pombe (strain 972 / ATCC 24843) GN=SPBC1711.08 PE=2 SV=1	879	32	0
vps26	298	4	2	8	6	5	9	1.34228	0.671141	2.68456	2.01342	1.67785	3.02013	1.19555	0	939.597	Vacuolar protein sorting-associated protein 26 OS=Schizosaccharomyces pombe (strain 972 / ATCC 24843) GN=vps26 PE=3 SV=1	2029	34	0
apm4	446	3	3	7	7	7	8	0.672646	0.672646	1.56951	1.56951	1.56951	1.79372	1.19555	-0.0981804	650.224	AP-2 complex subunit mu OS=Schizosaccharomyces pombe (strain 972 / ATCC 24843) GN=apm4 PE=1 SV=1	478	35	0
cut20	719	2	4	6	8	8	7	0.278164	0.556328	0.834492	1.11266	1.11266	0.973574	1.19555	-0.0981804	403.338	Anaphase-promoting complex subunit 4 OS=Schizosaccharomyces pombe (strain 972 / ATCC 24843) GN=cut20 PE=1 SV=2	508	35	0
cut1	1828	3	3	8	6	10	6	0.164114	0.164114	0.437637	0.328228	0.547046	0.328228	1.19555	-0.190103	164.114	Separin OS=Schizosaccharomyces pombe (strain 972 / ATCC 24843) GN=cut1 PE=1 SV=3	1914	36	0
ssb1	609	3	3	7	7	10	9	0.492611	0.492611	1.14943	1.14943	1.64204	1.47783	1.19555	-0.435215	541.872	Replication factor A protein 1 OS=Schizosaccharomyces pombe (strain 972 / ATCC 24843) GN=ssb1 PE=1 SV=1	1426	39	0
apl1	677	3	3	6	8	14	5	0.443131	0.443131	0.886263	1.18168	2.06795	0.738552	1.19555	-0.435215	487.445	AP-2 complex subunit beta OS=Schizosaccharomyces pombe (strain 972 / ATCC 24843) GN=apl1 PE=3 SV=1	2108	39	0
snf59	515	3	3	7	7	11	9	0.582524	0.582524	1.35922	1.35922	2.13592	1.74757	1.19555	-0.508464	660.194	SWI/SNF global transcription activator complex subunit snf59 OS=Schizosaccharomyces pombe (strain 972 / ATCC 24843) GN=snf59 PE=1 SV=1	1413	40	0
prp22	1168	6	7	18	12	20	14	0.513699	0.599315	1.5411	1.0274	1.71233	1.19863	1.19401	-0.179448	547.945	Pre-mRNA-splicing factor ATP-dependent RNA helicase prp22 OS=Schizosaccharomyces pombe (strain 972 / ATCC 24843) GN=prp22 PE=1 SV=1	35	76	0
pol3	1086	10	7	19	20	19	25	0.92081	0.644567	1.74954	1.84162	1.74954	2.30203	1.18845	-0.173193	764.273	DNA polymerase delta catalytic subunit OS=Schizosaccharomyces pombe (strain 972 / ATCC 24843) GN=pol3 PE=1 SV=2	1463	100	0
tea2	628	2	12	17	15	20	8	0.318471	1.91083	2.70701	2.38854	3.18471	1.27389	1.18117	0.191366	955.414	Kinesin-like protein tea2 OS=Schizosaccharomyces pombe (strain 972 / ATCC 24843) GN=tea2 PE=1 SV=1	918	74	0
pob1	871	5	9	13	19	27	18	0.574053	1.0333	1.49254	2.1814	3.09989	2.06659	1.18117	-0.489262	884.041	Protein pob1 OS=Schizosaccharomyces pombe (strain 972 / ATCC 24843) GN=pob1 PE=1 SV=1	850	91	0
SPBC3B8.08	153	9	9	22	19	20	15	5.88235	5.88235	14.3791	12.4183	13.0719	9.80392	1.17871	0.227069	4967.32	Uncharacterized protein C3B8.8 OS=Schizosaccharomyces pombe (strain 972 / ATCC 24843) GN=SPBC3B8.08 PE=4 SV=2	2003	94	0
SPAC26H5.05	1151	5	10	14	20	15	21	0.434405	0.86881	1.21633	1.73762	1.30321	1.8245	1.16993	-0.0819934	608.167	Ankyrin and IPT/TIG repeat-containing protein C26H5.05 OS=Schizosaccharomyces pombe (strain 972 / ATCC 24843) GN=SPAC26H5.05 PE=3 SV=1	634	85	0
psm3	1194	7	12	21	22	27	26	0.586265	1.00503	1.75879	1.84255	2.26131	2.17755	1.16993	-0.300395	804.02	Structural maintenance of chromosomes protein 3 OS=Schizosaccharomyces pombe (strain 972 / ATCC 24843) GN=psm3 PE=1 SV=1	271	115	0
ubp1	849	1	2	3	4	0	1	0.117786	0.235571	0.353357	0.471143	0	0.117786	1.16993	2.58496	94.2285	Probable ubiquitin carboxyl-terminal hydrolase 1 OS=Schizosaccharomyces pombe (strain 972 / ATCC 24843) GN=ubp1 PE=3 SV=1	1416	11	0
rpc10	63	1	2	3	4	2	2	1.5873	3.1746	4.7619	6.34921	3.1746	3.1746	1.16993	0.777608	1746.03	DNA-directed RNA polymerases I, II, and III subunit RPABC4 OS=Schizosaccharomyces pombe (strain 972 / ATCC 24843) GN=rpc10 PE=1 SV=2	2977	14	0
orc6	264	4	3	8	8	5	5	1.51515	1.13636	3.0303	3.0303	1.89394	1.89394	1.16993	0.667425	984.848	Origin recognition complex subunit 6 OS=Schizosaccharomyces pombe (strain 972 / ATCC 24843) GN=orc6 PE=1 SV=1	1872	33	0
brr6	297	1	2	4	3	3	2	0.3367	0.673401	1.3468	1.0101	1.0101	0.673401	1.16993	0.469485	404.04	Nucleus export protein brr6 OS=Schizosaccharomyces pombe (strain 972 / ATCC 24843) GN=brr6 PE=1 SV=1	2223	15	0
SPAC1687.09	1379	3	4	6	10	7	5	0.217549	0.290065	0.435098	0.725163	0.507614	0.362582	1.16993	0.409113	203.046	Increased rDNA silencing protein 4 homolog OS=Schizosaccharomyces pombe (strain 972 / ATCC 24843) GN=SPAC1687.09 PE=3 SV=2	948	35	0
gef1	753	3	4	10	6	5	8	0.398406	0.531208	1.32802	0.796813	0.664011	1.06242	1.16993	0.295456	385.126	Rho guanine nucleotide exchange factor gef1 OS=Schizosaccharomyces pombe (strain 972 / ATCC 24843) GN=gef1 PE=1 SV=1	191	36	0
rot1	232	2	1	3	4	3	3	0.862069	0.431034	1.2931	1.72414	1.2931	1.2931	1.16993	0.215729	560.345	Protein rot1 OS=Schizosaccharomyces pombe (strain 972 / ATCC 24843) GN=rot1 PE=3 SV=1	2774	16	0
alg8	501	1	2	4	3	2	4	0.199601	0.399202	0.798403	0.598802	0.399202	0.798403	1.16993	0.215729	259.481	Dolichyl pyrophosphate Glc1Man9GlcNAc2 alpha-1,3-glucosyltransferase OS=Schizosaccharomyces pombe (strain 972 / ATCC 24843) GN=alg8 PE=3 SV=1	2169	16	0
SPAC20H4.09	647	1	2	4	3	2	4	0.15456	0.309119	0.618238	0.463679	0.309119	0.618238	1.16993	0.215729	200.927	Putative pre-mRNA-splicing factor ATP-dependent RNA helicase C20H4.09 OS=Schizosaccharomyces pombe (strain 972 / ATCC 24843) GN=SPAC20H4.09 PE=3 SV=1	2818	16	0
ipk1	640	0	3	3	4	4	5	0	0.46875	0.46875	0.625	0.625	0.78125	1.16993	-0.353637	250	Inositol-pentakisphosphate 2-kinase OS=Schizosaccharomyces pombe (strain 972 / ATCC 24843) GN=ipk1 PE=1 SV=1	1379	19	0
rgf2	1158	1	2	6	1	4	5	0.0863558	0.172712	0.518135	0.0863558	0.345423	0.431779	1.16993	-0.353637	138.169	Rho1 guanine nucleotide exchange factor 2 OS=Schizosaccharomyces pombe (strain 972 / ATCC 24843) GN=rgf2 PE=1 SV=1	2917	19	0
ght5	546	2	1	3	4	9	3	0.3663	0.18315	0.549451	0.732601	1.64835	0.549451	1.16993	-0.760812	347.985	High-affinity glucose transporter ght5 OS=Schizosaccharomyces pombe (strain 972 / ATCC 24843) GN=ght5 PE=1 SV=2	616	16	6
vps54	949	0	3	3	4	8	6	0	0.316122	0.316122	0.421496	0.842993	0.632244	1.16993	-0.979822	221.286	Vacuolar protein sorting-associated protein 54 OS=Schizosaccharomyces pombe (strain 972 / ATCC 24843) GN=vps54 PE=1 SV=1	1811	24	0
vps16	835	6	10	21	15	17	17	0.718563	1.1976	2.51497	1.79641	2.03593	2.03593	1.16	0.0819934	838.323	Probable vacuolar protein sorting-associated protein 16 homolog OS=Schizosaccharomyces pombe (strain 972 / ATCC 24843) GN=vps16 PE=3 SV=1	1595	86	0
SPCC285.14	1150	5	11	19	17	20	17	0.434783	0.956522	1.65217	1.47826	1.73913	1.47826	1.16	-0.0393129	634.783	Uncharacterized protein CC285.14 OS=Schizosaccharomyces pombe (strain 972 / ATCC 24843) GN=SPCC285.14 PE=3 SV=1	1322	89	0
nup60	736	24	28	61	55	57	49	3.26087	3.80435	8.28804	7.47283	7.74457	6.65761	1.15449	0.129826	3016.3	Nucleoporin nup60 OS=Schizosaccharomyces pombe (strain 972 / ATCC 24843) GN=nup60 PE=1 SV=1	16	274	0
SPBC14F5.13c	532	4	4	10	8	5	6	0.75188	0.75188	1.8797	1.50376	0.93985	1.12782	1.15024	0.70044	545.113	Alkaline phosphatase OS=Schizosaccharomyces pombe (strain 972 / ATCC 24843) GN=SPBC14F5.13c PE=3 SV=1	332	37	0
psm1	1228	4	4	8	10	11	13	0.325733	0.325733	0.651466	0.814332	0.895765	1.05863	1.15024	-0.411069	342.02	Structural maintenance of chromosomes protein 1 OS=Schizosaccharomyces pombe (strain 972 / ATCC 24843) GN=psm1 PE=1 SV=2	210	50	0
npp106	933	19	21	49	40	43	39	2.03644	2.2508	5.25188	4.28725	4.60879	4.18006	1.14985	0.117905	1832.8	Nucleoporin npp106 OS=Schizosaccharomyces pombe (strain 972 / ATCC 24843) GN=npp106 PE=1 SV=1	498	211	0
avt3	656	7	6	14	15	16	16	1.06707	0.914634	2.13415	2.28659	2.43902	2.43902	1.14543	-0.141092	929.878	Vacuolar amino acid transporter 3 OS=Schizosaccharomyces pombe (strain 972 / ATCC 24843) GN=avt3 PE=1 SV=1	995	74	0
rsc1	803	7	7	17	14	13	17	0.871731	0.871731	2.11706	1.74346	1.61893	2.11706	1.13566	0.0469975	759.651	Chromatin structure-remodeling complex subunit rsc1 OS=Schizosaccharomyces pombe (strain 972 / ATCC 24843) GN=rsc1 PE=1 SV=1	163	75	0
rfc3	342	4	5	8	12	8	7	1.16959	1.46199	2.33918	3.50877	2.33918	2.04678	1.13465	0.410284	1023.39	Replication factor C subunit 3 OS=Schizosaccharomyces pombe (strain 972 / ATCC 24843) GN=rfc3 PE=1 SV=2	1408	44	0
SPBC29A10.16c	124	2	2	5	4	5	4	1.6129	1.6129	4.03226	3.22581	4.03226	3.22581	1.13124	0	1451.61	Probable cytochrome b5 1 OS=Schizosaccharomyces pombe (strain 972 / ATCC 24843) GN=SPBC29A10.16c PE=3 SV=1	1149	22	0
SPBC15C4.04c	542	2	2	5	4	5	4	0.369004	0.369004	0.922509	0.738007	0.922509	0.738007	1.13124	0	332.103	Uncharacterized amino-acid permease C15C4.04c OS=Schizosaccharomyces pombe (strain 972 / ATCC 24843) GN=SPBC15C4.04c PE=3 SV=1	1558	22	0
sec20	226	1	3	6	3	5	5	0.442478	1.32743	2.65487	1.32743	2.21239	2.21239	1.13124	-0.148863	840.708	Protein transport protein sec20 OS=Schizosaccharomyces pombe (strain 972 / ATCC 24843) GN=sec20 PE=1 SV=1	1102	23	0
SPAC922.07c	496	2	2	5	4	5	6	0.403226	0.403226	1.00806	0.806452	1.00806	1.20968	1.13124	-0.283793	403.226	Putative aldehyde dehydrogenase-like protein C922.07c OS=Schizosaccharomyces pombe (strain 972 / ATCC 24843) GN=SPAC922.07c PE=3 SV=1	1767	24	0
vps13b	3131	2	2	5	4	7	4	0.0638774	0.0638774	0.159693	0.127755	0.223571	0.127755	1.13124	-0.283793	63.8774	Vacuolar protein sorting-associated protein 13b OS=Schizosaccharomyces pombe (strain 972 / ATCC 24843) GN=vps13b PE=2 SV=1	2225	24	0
pex16	364	3	1	3	6	6	6	0.824176	0.274725	0.824176	1.64835	1.64835	1.64835	1.13124	-0.407175	576.923	Peroxisomal membrane protein PEX16 OS=Schizosaccharomyces pombe (strain 972 / ATCC 24843) GN=pex16 PE=1 SV=2	2575	25	0
kap109	967	3	1	6	3	5	7	0.310238	0.103413	0.620476	0.310238	0.517063	0.723888	1.13124	-0.407175	217.166	Importin-alpha re-exporter OS=Schizosaccharomyces pombe (strain 972 / ATCC 24843) GN=kap109 PE=3 SV=2	1859	25	0
xpo1	1078	11	10	23	23	28	21	1.02041	0.927644	2.13358	2.13358	2.5974	1.94805	1.12383	-0.0907655	881.262	Exportin-1 OS=Schizosaccharomyces pombe (strain 972 / ATCC 24843) GN=xpo1 PE=1 SV=3	38	116	0
vac8	550	9	12	22	24	25	25	1.63636	2.18182	4	4.36364	4.54545	4.54545	1.12383	-0.119795	1745.45	Vacuolar protein 8 OS=Schizosaccharomyces pombe (strain 972 / ATCC 24843) GN=vac8 PE=1 SV=4	121	117	0
sec39	769	3	7	10	12	8	10	0.390117	0.910273	1.30039	1.56047	1.04031	1.30039	1.12199	0.286621	520.156	Protein transport protein sec39 OS=Schizosaccharomyces pombe (strain 972 / ATCC 24843) GN=sec39 PE=3 SV=1	52	50	0
vma6	343	6	4	12	10	14	11	1.74927	1.16618	3.49854	2.91545	4.08163	3.207	1.12199	-0.182864	1370.26	V-type proton ATPase subunit d OS=Schizosaccharomyces pombe (strain 972 / ATCC 24843) GN=vma6 PE=3 SV=1	594	57	0
pex13	288	6	5	14	10	14	13	2.08333	1.73611	4.86111	3.47222	4.86111	4.51389	1.11151	-0.1686	1770.83	Peroxisomal membrane protein pex13 OS=Schizosaccharomyces pombe (strain 972 / ATCC 24843) GN=pex13 PE=3 SV=1	228	62	0
gaf1	855	3	8	10	14	17	13	0.350877	0.935673	1.16959	1.63743	1.9883	1.52047	1.11151	-0.319542	631.579	Transcription factor gaf1 OS=Schizosaccharomyces pombe (strain 972 / ATCC 24843) GN=gaf1 PE=1 SV=2	1050	65	0
SPAC24B11.12c	1402	12	18	30	35	26	21	0.85592	1.28388	2.1398	2.49643	1.85449	1.49786	1.11032	0.466085	798.859	Putative phospholipid-transporting ATPase C24B11.12c OS=Schizosaccharomyces pombe (strain 972 / ATCC 24843) GN=SPAC24B11.12c PE=3 SV=1	12	138	4
apm3	425	3	2	6	5	3	4	0.705882	0.470588	1.41176	1.17647	0.705882	0.941176	1.10692	0.63743	423.529	AP-3 complex subunit mu OS=Schizosaccharomyces pombe (strain 972 / ATCC 24843) GN=apm3 PE=3 SV=1	2233	23	0
SPAC1F7.11c	782	3	2	5	6	6	5	0.383632	0.255754	0.639386	0.767263	0.767263	0.639386	1.10692	0	281.33	Uncharacterized transcriptional regulatory protein C1F7.11c OS=Schizosaccharomyces pombe (strain 972 / ATCC 24843) GN=SPAC1F7.11c PE=3 SV=1	2299	27	0
SPAC1486.03c	797	2	3	5	6	9	5	0.250941	0.376412	0.627353	0.752823	1.12923	0.627353	1.10692	-0.342392	313.676	G-patch domain-containing protein C1486.03 OS=Schizosaccharomyces pombe (strain 972 / ATCC 24843) GN=SPAC1486.03c PE=3 SV=1	1478	30	0
SPAP8A3.13c	547	0	5	5	6	7	8	0	0.914077	0.914077	1.09689	1.27971	1.46252	1.10692	-0.440573	475.32	Uncharacterized protein P8A3.13c OS=Schizosaccharomyces pombe (strain 972 / ATCC 24843) GN=SPAP8A3.13c PE=4 SV=1	649	31	0
abc4	1469	6	6	11	15	14	16	0.408441	0.408441	0.748809	1.0211	0.953029	1.08918	1.10269	-0.204982	381.212	ATP-binding cassette transporter abc4 OS=Schizosaccharomyces pombe (strain 972 / ATCC 24843) GN=abc4 PE=3 SV=1	1483	68	0
SPBC428.11	429	6	7	16	12	17	11	1.3986	1.6317	3.7296	2.7972	3.9627	2.5641	1.09516	0	1305.36	O-acetylhomoserine (thiol)-lyase OS=Schizosaccharomyces pombe (strain 972 / ATCC 24843) GN=SPBC428.11 PE=2 SV=1	1099	69	0
alp7	474	15	21	35	42	30	32	3.16456	4.43038	7.38397	8.86076	6.32911	6.75105	1.09261	0.311686	2932.49	Microtubule protein alp7 OS=Schizosaccharomyces pombe (strain 972 / ATCC 24843) GN=alp7 PE=1 SV=1	2440	175	0
cdc5	757	13	8	24	21	18	22	1.71731	1.0568	3.17041	2.77411	2.37781	2.90621	1.09226	0.169127	1122.85	Pre-mRNA-splicing factor cdc5 OS=Schizosaccharomyces pombe (strain 972 / ATCC 24843) GN=cdc5 PE=1 SV=1	1461	106	0
spp42	2363	21	18	42	41	46	46	0.888701	0.761744	1.7774	1.73508	1.94668	1.94668	1.08573	-0.148183	740.584	Pre-mRNA-splicing factor spp42 OS=Schizosaccharomyces pombe (strain 972 / ATCC 24843) GN=spp42 PE=1 SV=1	590	214	0
mid1	920	7	8	17	15	14	13	0.76087	0.869565	1.84783	1.63043	1.52174	1.41304	1.08299	0.243454	641.304	Division mal foutue 1 protein OS=Schizosaccharomyces pombe (strain 972 / ATCC 24843) GN=mid1 PE=1 SV=1	379	74	0
SPCC1672.03c	527	5	2	7	8	4	7	0.948767	0.379507	1.32827	1.51803	0.759013	1.32827	1.078	0.440573	493.359	Probable guanine deaminase OS=Schizosaccharomyces pombe (strain 972 / ATCC 24843) GN=SPCC1672.03c PE=3 SV=1	1641	33	0
did4	210	4	4	8	9	5	6	1.90476	1.90476	3.80952	4.28571	2.38095	2.85714	1.06871	0.61891	1333.33	ESCRT-III complex subunit did4 OS=Schizosaccharomyces pombe (strain 972 / ATCC 24843) GN=did4 PE=3 SV=2	681	36	0
SPCC550.11	1029	3	5	8	9	10	11	0.291545	0.485909	0.777454	0.874636	0.971817	1.069	1.06871	-0.301656	369.291	Probable importin c550.11 OS=Schizosaccharomyces pombe (strain 972 / ATCC 24843) GN=SPCC550.11 PE=3 SV=1	1538	46	0
tor1	2335	5	4	8	11	10	13	0.214133	0.171306	0.342612	0.471092	0.428266	0.556745	1.0614	-0.273018	179.872	Phosphatidylinositol 3-kinase tor1 OS=Schizosaccharomyces pombe (strain 972 / ATCC 24843) GN=tor1 PE=1 SV=1	89	38	13
SPAC890.06	1315	25	31	61	55	63	57	1.90114	2.35741	4.63878	4.18251	4.79087	4.3346	1.04797	-0.0488268	1794.68	Probable nucleoporin C890.06 OS=Schizosaccharomyces pombe (strain 972 / ATCC 24843) GN=SPAC890.06 PE=3 SV=3	56	292	0
doa10	1242	1	11	9	16	11	12	0.0805153	0.885668	0.724638	1.28824	0.885668	0.966184	1.04654	0.119299	386.473	ERAD-associated E3 ubiquitin-protein ligase doa10 OS=Schizosaccharomyces pombe (strain 972 / ATCC 24843) GN=doa10 PE=1 SV=1	1248	60	0
SPAC17G8.12	608	3	10	11	16	15	14	0.493421	1.64474	1.80921	2.63158	2.46711	2.30263	1.04307	-0.102362	921.053	Uncharacterized protein C17G8.12 OS=Schizosaccharomyces pombe (strain 972 / ATCC 24843) GN=SPAC17G8.12 PE=4 SV=1	483	69	0
brr2	2176	22	25	49	48	48	57	1.01103	1.1489	2.25184	2.20588	2.20588	2.61949	1.04217	-0.114106	928.309	Pre-mRNA-splicing factor brr2 OS=Schizosaccharomyces pombe (strain 972 / ATCC 24843) GN=brr2 PE=1 SV=1	188	249	0
sec232	765	8	6	13	16	17	15	1.04575	0.784314	1.69935	2.0915	2.22222	1.96078	1.04008	-0.141092	797.386	Protein transport protein sec23-2 OS=Schizosaccharomyces pombe (strain 972 / ATCC 24843) GN=sec232 PE=1 SV=1	1085	75	0
rga7	695	12	13	25	26	25	29	1.72662	1.8705	3.59712	3.74101	3.59712	4.17266	1.02272	-0.082149	1510.79	Probable Rho-GTPase-activating protein 7 OS=Schizosaccharomyces pombe (strain 972 / ATCC 24843) GN=rga7 PE=1 SV=1	119	130	0
sgo2	647	21	24	50	40	39	42	3.24575	3.70943	7.72798	6.18238	6.02782	6.4915	0.996805	0.151648	2642.97	Shugoshin-2 OS=Schizosaccharomyces pombe (strain 972 / ATCC 24843) GN=sgo2 PE=1 SV=1	709	216	0
SPBC800.10c	1116	6	15	19	23	27	21	0.537634	1.34409	1.70251	2.06093	2.41935	1.88172	0.993179	-0.19179	806.452	Uncharacterized calcium-binding protein C800.10c OS=Schizosaccharomyces pombe (strain 972 / ATCC 24843) GN=SPBC800.10c PE=3 SV=1	874	111	0
kap95	863	9	10	24	14	22	21	1.04287	1.15875	2.781	1.62225	2.54925	2.43337	0.992466	-0.177459	938.586	Importin subunit beta-1 OS=Schizosaccharomyces pombe (strain 972 / ATCC 24843) GN=kap95 PE=3 SV=1	1	100	0
vps24	231	7	7	14	14	12	10	3.0303	3.0303	6.06061	6.06061	5.19481	4.329	0.989804	0.345135	2164.5	Vacuolar protein sorting-associated protein 24 OS=Schizosaccharomyces pombe (strain 972 / ATCC 24843) GN=vps24 PE=3 SV=1	1599	64	0
pan2	1088	5	9	14	14	15	19	0.459559	0.827206	1.28676	1.28676	1.37868	1.74632	0.989804	-0.278301	569.853	PAB-dependent poly(A)-specific ribonuclease subunit PAN2 OS=Schizosaccharomyces pombe (strain 972 / ATCC 24843) GN=pan2 PE=3 SV=2	1278	76	0
noc3	747	7	6	13	13	11	12	0.937082	0.803213	1.74029	1.74029	1.47256	1.60643	0.989029	0.175442	655.957	Nucleolar complex-associated protein 3 OS=Schizosaccharomyces pombe (strain 972 / ATCC 24843) GN=noc3 PE=1 SV=1	1406	62	0
taf2	1172	9	4	12	14	16	15	0.767918	0.341297	1.02389	1.19454	1.36519	1.27986	0.989029	-0.251979	486.348	Transcription initiation factor TFIID subunit 2 OS=Schizosaccharomyces pombe (strain 972 / ATCC 24843) GN=taf2 PE=3 SV=3	774	70	0
taf12	450	6	6	14	10	11	11	1.33333	1.33333	3.11111	2.22222	2.44444	2.44444	0.988126	0.124447	1022.22	Transcription initiation factor TFIID subunit 12 OS=Schizosaccharomyces pombe (strain 972 / ATCC 24843) GN=taf12 PE=1 SV=1	868	58	0
gef2	1101	6	6	12	12	13	15	0.544959	0.544959	1.08992	1.08992	1.18074	1.3624	0.988126	-0.220688	472.298	Rho guanine nucleotide exchange factor gef2 OS=Schizosaccharomyces pombe (strain 972 / ATCC 24843) GN=gef2 PE=1 SV=1	1867	64	0
cwh43	971	3	8	11	11	11	11	0.30896	0.823893	1.13285	1.13285	1.13285	1.13285	0.987061	0	453.141	Protein cwh43 OS=Schizosaccharomyces pombe (strain 972 / ATCC 24843) GN=cwh43 PE=2 SV=2	214	55	0
aat1	579	3	6	10	8	6	9	0.518135	1.03627	1.72712	1.38169	1.03627	1.5544	0.984233	0.259867	569.948	Amino acid transporter 1 OS=Schizosaccharomyces pombe (strain 972 / ATCC 24843) GN=aat1 PE=3 SV=1	1244	26	16
SPAC637.06	347	4	4	8	8	7	7	1.15274	1.15274	2.30548	2.30548	2.01729	2.01729	0.982298	0.190103	864.553	Uncharacterized alpha-1,2-galactosyltransferase C637.06 OS=Schizosaccharomyces pombe (strain 972 / ATCC 24843) GN=SPAC637.06 PE=2 SV=2	230	38	0
prp5	473	5	3	8	8	12	7	1.05708	0.634249	1.69133	1.69133	2.537	1.47992	0.982298	-0.245112	739.958	Pre-mRNA-splicing factor prp5 OS=Schizosaccharomyces pombe (strain 972 / ATCC 24843) GN=prp5 PE=1 SV=1	2488	43	0
alg11	471	3	5	10	6	12	9	0.636943	1.06157	2.12314	1.27389	2.54777	1.91083	0.982298	-0.38807	785.563	GDP-Man:Man(3)GlcNAc(2)-PP-Dol alpha-1,2-mannosyltransferase OS=Schizosaccharomyces pombe (strain 972 / ATCC 24843) GN=alg11 PE=3 SV=1	748	45	0
sui1	109	2	5	6	8	7	4	1.83486	4.58716	5.50459	7.33945	6.42202	3.66972	0.979822	0.342392	2293.58	Protein translation factor sui1 OS=Schizosaccharomyces pombe (strain 972 / ATCC 24843) GN=sui1 PE=3 SV=3	1236	32	0
SPBC577.10	262	5	2	4	10	6	6	1.9084	0.763359	1.52672	3.81679	2.29008	2.29008	0.979822	0.21901	992.366	Probable proteasome subunit beta type-7 OS=Schizosaccharomyces pombe (strain 972 / ATCC 24843) GN=SPBC577.10 PE=3 SV=1	1398	33	0
ggt2	611	3	4	8	6	6	7	0.490998	0.654664	1.30933	0.981997	0.981997	1.14566	0.979822	0.105353	441.899	Gamma-glutamyltranspeptidase 2 OS=Schizosaccharomyces pombe (strain 972 / ATCC 24843) GN=ggt2 PE=2 SV=1	1549	34	0
rrb1	480	5	2	7	7	7	9	1.04167	0.416667	1.45833	1.45833	1.45833	1.875	0.979822	-0.190103	625	Ribosome assembly protein rrb1 OS=Schizosaccharomyces pombe (strain 972 / ATCC 24843) GN=rrb1 PE=1 SV=1	1127	37	0
SPBC530.05	762	3	4	8	6	9	10	0.393701	0.524934	1.04987	0.787402	1.1811	1.31234	0.979822	-0.435215	433.071	Uncharacterized transcriptional regulatory protein C530.05 OS=Schizosaccharomyces pombe (strain 972 / ATCC 24843) GN=SPBC530.05 PE=3 SV=2	1948	40	0
pan1	1794	17	23	44	35	39	32	0.947603	1.28205	2.45262	1.95095	2.17391	1.78372	0.978305	0.153623	836.12	Actin cytoskeleton-regulatory complex protein pan1 OS=Schizosaccharomyces pombe (strain 972 / ATCC 24843) GN=pan1 PE=1 SV=1	990	190	0
glo1	302	5	1	7	5	3	4	1.65563	0.331126	2.31788	1.65563	0.993377	1.3245	0.976541	0.760812	629.139	Lactoylglutathione lyase OS=Schizosaccharomyces pombe (strain 972 / ATCC 24843) GN=glo1 PE=1 SV=1	822	25	0
SPAC323.03c	575	4	2	7	5	5	7	0.695652	0.347826	1.21739	0.869565	0.869565	1.21739	0.976541	0	417.391	Uncharacterized protein C323.03c OS=Schizosaccharomyces pombe (strain 972 / ATCC 24843) GN=SPAC323.03c PE=4 SV=1	966	30	0
fsv1	247	3	2	7	3	3	3	1.21457	0.809717	2.83401	1.21457	1.21457	1.21457	0.971986	0.718229	647.773	Syntaxin-like protein fsv1 OS=Schizosaccharomyces pombe (strain 972 / ATCC 24843) GN=fsv1 PE=2 SV=3	994	21	0
cwf12	217	2	3	6	4	2	6	0.921659	1.38249	2.76498	1.84332	0.921659	2.76498	0.971986	0.314873	829.493	Pre-mRNA-splicing factor cwf12 OS=Schizosaccharomyces pombe (strain 972 / ATCC 24843) GN=cwf12 PE=1 SV=1	1258	23	0
SPBC119.15	367	2	3	6	4	3	5	0.544959	0.817439	1.63488	1.08992	0.817439	1.3624	0.971986	0.314873	490.463	GPN-loop GTPase 1 OS=Schizosaccharomyces pombe (strain 972 / ATCC 24843) GN=SPBC119.15 PE=1 SV=1	2835	23	0
urb2	1318	3	2	5	5	3	5	0.227618	0.151745	0.379363	0.379363	0.227618	0.379363	0.971986	0.314873	136.571	Probable nucleolar pre-ribosomal-associated protein 2 OS=Schizosaccharomyces pombe (strain 972 / ATCC 24843) GN=urb2 PE=3 SV=2	2194	23	0
pex11	238	3	2	5	5	4	5	1.2605	0.840336	2.10084	2.10084	1.68067	2.10084	0.971986	0.148863	798.319	Peroxisomal biogenesis factor 11 OS=Schizosaccharomyces pombe (strain 972 / ATCC 24843) GN=pex11 PE=3 SV=2	727	24	0
bet3	183	3	2	5	5	5	5	1.63934	1.0929	2.73224	2.73224	2.73224	2.73224	0.971986	0	1092.9	Transport protein particle subunit bet3 OS=Schizosaccharomyces pombe (strain 972 / ATCC 24843) GN=bet3 PE=3 SV=1	2578	25	0
lac1	384	2	3	7	3	6	5	0.520833	0.78125	1.82292	0.78125	1.5625	1.30208	0.971986	-0.13493	546.875	Sphingosine N-acyltransferase lac1 OS=Schizosaccharomyces pombe (strain 972 / ATCC 24843) GN=lac1 PE=1 SV=2	109	26	0
SPAC23G3.12c	996	3	2	6	4	5	6	0.301205	0.200803	0.60241	0.401606	0.502008	0.60241	0.971986	-0.13493	210.843	PDZ domain-containing protein C23G3.12c OS=Schizosaccharomyces pombe (strain 972 / ATCC 24843) GN=SPAC23G3.12c PE=2 SV=1	1555	26	0
SPBC21C3.15c	522	1	4	5	5	7	7	0.191571	0.766284	0.957854	0.957854	1.341	1.341	0.971986	-0.477322	459.77	Putative aldehyde dehydrogenase-like protein C21C3 OS=Schizosaccharomyces pombe (strain 972 / ATCC 24843) GN=SPBC21C3.15c PE=3 SV=1	2083	29	0
yip11	235	2	2	3	5	4	2	0.851064	0.851064	1.2766	2.12766	1.70213	0.851064	0.965235	0.403356	595.745	Survival of motor neuron protein-interacting protein yip1 OS=Schizosaccharomyces pombe (strain 972 / ATCC 24843) GN=yip11 PE=1 SV=1	2777	18	0
pdp3	407	1	3	4	4	4	3	0.2457	0.737101	0.982801	0.982801	0.982801	0.737101	0.965235	0.187627	368.55	PWWP domain-containing protein 3 OS=Schizosaccharomyces pombe (strain 972 / ATCC 24843) GN=pdp3 PE=1 SV=1	2082	19	0
SPAC22G7.01c	598	3	1	4	4	5	2	0.501672	0.167224	0.668896	0.668896	0.83612	0.334448	0.965235	0.187627	250.836	Uncharacterized peptidase C22G7.01c OS=Schizosaccharomyces pombe (strain 972 / ATCC 24843) GN=SPAC22G7.01c PE=3 SV=4	2053	19	0
gcv2	1031	3	1	6	2	4	3	0.29098	0.0969932	0.581959	0.193986	0.387973	0.29098	0.965235	0.187627	145.49	Putative glycine dehydrogenase (decarboxylating), mitochondrial OS=Schizosaccharomyces pombe (strain 972 / ATCC 24843) GN=gcv2 PE=3 SV=2	1296	19	0
rcf2	242	2	2	4	4	5	3	0.826446	0.826446	1.65289	1.65289	2.06612	1.23967	0.965235	0	661.157	Respiratory supercomplex factor 2 homolog C1565.01 OS=Schizosaccharomyces pombe (strain 972 / ATCC 24843) GN=rcf2 PE=3 SV=1	2059	20	0
stm1	271	2	2	5	3	4	4	0.738007	0.738007	1.84502	1.10701	1.47601	1.47601	0.965235	0	590.406	Seven transmembrane protein 1 OS=Schizosaccharomyces pombe (strain 972 / ATCC 24843) GN=stm1 PE=1 SV=1	1831	20	0
SPAPB24D3.08c	349	2	2	5	3	6	3	0.573066	0.573066	1.43266	0.859599	1.7192	0.859599	0.965235	-0.16601	487.106	Zinc-type alcohol dehydrogenase-like protein PB24D3.08c OS=Schizosaccharomyces pombe (strain 972 / ATCC 24843) GN=SPAPB24D3.08c PE=3 SV=1	784	21	0
SPCC1020.05	509	1	2	3	3	2	2	0.196464	0.392927	0.589391	0.589391	0.392927	0.392927	0.954196	0.561879	196.464	Uncharacterized protein C1020.05 OS=Schizosaccharomyces pombe (strain 972 / ATCC 24843) GN=SPCC1020.05 PE=3 SV=1	2086	13	0
ppr4	931	1	2	4	2	2	2	0.107411	0.214823	0.429646	0.214823	0.214823	0.214823	0.954196	0.561879	107.411	Pentatricopeptide repeat-containing protein 4, mitochondrial OS=Schizosaccharomyces pombe (strain 972 / ATCC 24843) GN=ppr4 PE=4 SV=1	2605	13	0
ats1	168	3	0	3	3	2	3	1.78571	0	1.78571	1.78571	1.19048	1.78571	0.954196	0.253757	654.762	N-acetyltransferase ats1 OS=Schizosaccharomyces pombe (strain 972 / ATCC 24843) GN=ats1 PE=2 SV=1	2466	14	0
ubc8	184	2	1	3	3	2	3	1.08696	0.543478	1.63043	1.63043	1.08696	1.63043	0.954196	0.253757	597.826	Ubiquitin-conjugating enzyme E2 8 OS=Schizosaccharomyces pombe (strain 972 / ATCC 24843) GN=ubc8 PE=3 SV=1	2171	14	0
ssb2	279	2	1	3	3	3	2	0.716846	0.358423	1.07527	1.07527	1.07527	0.716846	0.954196	0.253757	394.265	Replication factor A protein 2 OS=Schizosaccharomyces pombe (strain 972 / ATCC 24843) GN=ssb2 PE=1 SV=1	2711	14	0
taf11	199	1	2	3	3	3	3	0.502513	1.00503	1.50754	1.50754	1.50754	1.50754	0.954196	0	603.015	Transcription initiation factor TFIID subunit 11 OS=Schizosaccharomyces pombe (strain 972 / ATCC 24843) GN=taf11 PE=3 SV=1	2658	15	0
SPAC4G9.20c	298	0	3	3	3	4	2	0	1.00671	1.00671	1.00671	1.34228	0.671141	0.954196	0	402.685	Uncharacterized mitochondrial carrier C4G9.20c OS=Schizosaccharomyces pombe (strain 972 / ATCC 24843) GN=SPAC4G9.20c PE=3 SV=2	2664	15	0
exo1	571	1	2	4	2	5	2	0.175131	0.350263	0.700525	0.350263	0.875657	0.350263	0.954196	-0.215729	227.671	Exodeoxyribonuclease 1 OS=Schizosaccharomyces pombe (strain 972 / ATCC 24843) GN=exo1 PE=1 SV=1	1786	16	0
sip1	1919	1	2	2	4	5	2	0.0521105	0.104221	0.104221	0.208442	0.260552	0.104221	0.954196	-0.215729	67.7436	Pof6 interactor protein 1 OS=Schizosaccharomyces pombe (strain 972 / ATCC 24843) GN=sip1 PE=1 SV=1	550	16	0
med20	193	1	2	3	3	4	4	0.518135	1.03627	1.5544	1.5544	2.07254	2.07254	0.954196	-0.403356	725.389	Mediator of RNA polymerase II transcription subunit 20 OS=Schizosaccharomyces pombe (strain 972 / ATCC 24843) GN=med20 PE=1 SV=2	2846	17	0
hem12	355	2	1	1	5	4	4	0.56338	0.28169	0.28169	1.40845	1.12676	1.12676	0.954196	-0.403356	394.366	Uroporphyrinogen decarboxylase OS=Schizosaccharomyces pombe (strain 972 / ATCC 24843) GN=hem12 PE=3 SV=2	2799	17	0
tfg1	540	2	1	4	2	5	3	0.37037	0.185185	0.740741	0.37037	0.925926	0.555556	0.954196	-0.403356	259.259	Transcription initiation factor IIF subunit alpha OS=Schizosaccharomyces pombe (strain 972 / ATCC 24843) GN=tfg1 PE=1 SV=2	997	17	0
ubp5	1108	1	2	4	2	5	6	0.0902527	0.180505	0.361011	0.180505	0.451264	0.541516	0.954196	-0.853159	153.43	Probable ubiquitin carboxyl-terminal hydrolase 5 OS=Schizosaccharomyces pombe (strain 972 / ATCC 24843) GN=ubp5 PE=3 SV=3	711	20	0
erg9	460	9	8	17	16	18	13	1.95652	1.73913	3.69565	3.47826	3.91304	2.82609	0.948775	0.0896372	1391.3	Squalene synthase OS=Schizosaccharomyces pombe (strain 972 / ATCC 24843) GN=erg9 PE=1 SV=1	1929	81	0
SPBPB7E8.02	749	6	9	13	16	17	19	0.801068	1.2016	1.73565	2.13618	2.26969	2.53672	0.941897	-0.310021	867.824	Uncharacterized protein PB7E8.02 OS=Schizosaccharomyces pombe (strain 972 / ATCC 24843) GN=SPBPB7E8.02 PE=3 SV=1	919	80	0
cdc22	811	16	11	27	25	23	24	1.97287	1.35635	3.32922	3.08261	2.836	2.95931	0.940443	0.145263	1220.72	Ribonucleoside-diphosphate reductase large chain OS=Schizosaccharomyces pombe (strain 972 / ATCC 24843) GN=cdc22 PE=1 SV=2	270	0	126
SPCC24B10.16c	124	1	1	1	3	0	0	0.806452	0.806452	0.806452	2.41935	0	0	0.932886	4.39232	322.581	Uncharacterized protein C24B10.16c OS=Schizosaccharomyces pombe (strain 972 / ATCC 24843) GN=SPCC24B10.16c PE=4 SV=2	2914	6	0
SPAC25B8.10	256	2	0	2	2	0	0	0.78125	0	0.78125	0.78125	0	0	0.932886	4.39232	156.25	Uncharacterized methyltransferase-like C25B8.10 OS=Schizosaccharomyces pombe (strain 972 / ATCC 24843) GN=SPAC25B8.10 PE=3 SV=1	1209	6	0
sme1	84	1	1	1	3	1	1	1.19048	1.19048	1.19048	3.57143	1.19048	1.19048	0.932886	0.932886	714.286	Small nuclear ribonucleoprotein E OS=Schizosaccharomyces pombe (strain 972 / ATCC 24843) GN=sme1 PE=1 SV=1	2350	8	0
rpc17	129	1	1	2	2	0	2	0.775194	0.775194	1.55039	1.55039	0	1.55039	0.932886	0.932886	465.116	DNA-directed RNA polymerase III subunit rpc9 OS=Schizosaccharomyces pombe (strain 972 / ATCC 24843) GN=rpc17 PE=1 SV=1	3169	8	0
lia1	318	1	1	3	1	0	2	0.314465	0.314465	0.943396	0.314465	0	0.628931	0.932886	0.932886	188.679	Deoxyhypusine hydroxylase OS=Schizosaccharomyces pombe (strain 972 / ATCC 24843) GN=lia1 PE=3 SV=1	356	8	0
SPCC320.03	867	0	2	3	1	1	1	0	0.230681	0.346021	0.11534	0.11534	0.11534	0.932886	0.932886	69.2042	Uncharacterized transcriptional regulatory protein C320.03 OS=Schizosaccharomyces pombe (strain 972 / ATCC 24843) GN=SPCC320.03 PE=3 SV=1	3039	8	0
SPBC216.03	247	2	0	1	3	2	1	0.809717	0	0.404858	1.21457	0.809717	0.404858	0.932886	0.392317	283.401	UPF0659 protein C216.03 OS=Schizosaccharomyces pombe (strain 972 / ATCC 24843) GN=SPBC216.03 PE=3 SV=1	2816	9	0
yip5	249	0	2	2	2	2	1	0	0.803213	0.803213	0.803213	0.803213	0.401606	0.932886	0.392317	281.124	Protein YIP5 OS=Schizosaccharomyces pombe (strain 972 / ATCC 24843) GN=yip5 PE=3 SV=1	3187	9	0
SPBC83.13	293	1	1	3	1	1	2	0.341297	0.341297	1.02389	0.341297	0.341297	0.682594	0.932886	0.392317	238.908	Uncharacterized mitochondrial carrier C83.13 OS=Schizosaccharomyces pombe (strain 972 / ATCC 24843) GN=SPBC83.13 PE=2 SV=2	2391	9	0
cox10	387	1	1	2	2	1	2	0.258398	0.258398	0.516796	0.516796	0.258398	0.516796	0.932886	0.392317	180.879	Protoheme IX farnesyltransferase, mitochondrial OS=Schizosaccharomyces pombe (strain 972 / ATCC 24843) GN=cox10 PE=3 SV=1	2907	9	0
SPAC29B12.08	689	0	2	2	2	2	1	0	0.290276	0.290276	0.290276	0.290276	0.145138	0.932886	0.392317	101.597	Uncharacterized protein C29B12.08 OS=Schizosaccharomyces pombe (strain 972 / ATCC 24843) GN=SPAC29B12.08 PE=4 SV=4	2550	9	0
SPAC105.03c	708	0	2	2	2	1	2	0	0.282486	0.282486	0.282486	0.141243	0.282486	0.932886	0.392317	98.8701	Uncharacterized transcriptional regulatory protein C105.03c OS=Schizosaccharomyces pombe (strain 972 / ATCC 24843) GN=SPAC105.03c PE=3 SV=1	2810	9	0
SPBC30B4.09	51	0	2	2	2	2	2	0	3.92157	3.92157	3.92157	3.92157	3.92157	0.932886	0	1568.63	Putative uncharacterized protein C30B4.09 OS=Schizosaccharomyces pombe (strain 972 / ATCC 24843) GN=SPBC30B4.09 PE=4 SV=1	2972	10	0
gst3	242	1	1	2	2	2	2	0.413223	0.413223	0.826446	0.826446	0.826446	0.826446	0.932886	0	330.579	Glutathione S-transferase 3 OS=Schizosaccharomyces pombe (strain 972 / ATCC 24843) GN=gst3 PE=1 SV=3	2705	10	0
sap49	335	0	2	2	2	2	2	0	0.597015	0.597015	0.597015	0.597015	0.597015	0.932886	0	238.806	Spliceosome-associated protein 49 OS=Schizosaccharomyces pombe (strain 972 / ATCC 24843) GN=sap49 PE=3 SV=2	3022	10	0
SPAC1D4.05c	387	1	1	2	2	2	2	0.258398	0.258398	0.516796	0.516796	0.516796	0.516796	0.932886	0	206.718	Protein ERD1 homolog 2 OS=Schizosaccharomyces pombe (strain 972 / ATCC 24843) GN=SPAC1D4.05c PE=3 SV=1	2639	10	0
SPAC26H5.07c	505	1	1	2	2	2	2	0.19802	0.19802	0.39604	0.39604	0.39604	0.39604	0.932886	0	158.416	Uncharacterized protein C26H5.07c OS=Schizosaccharomyces pombe (strain 972 / ATCC 24843) GN=SPAC26H5.07c PE=3 SV=2	2525	10	0
SPCPB1C11.03	570	1	1	2	2	3	1	0.175439	0.175439	0.350877	0.350877	0.526316	0.175439	0.932886	0	140.351	Uncharacterized transporter PB1C11.03 OS=Schizosaccharomyces pombe (strain 972 / ATCC 24843) GN=SPCPB1C11.03 PE=1 SV=1	2493	10	0
SPBC17D1.01	584	1	1	3	1	2	2	0.171233	0.171233	0.513699	0.171233	0.342466	0.342466	0.932886	0	136.986	Uncharacterized protein C17D1.01 OS=Schizosaccharomyces pombe (strain 972 / ATCC 24843) GN=SPBC17D1.01 PE=4 SV=2	1349	10	0
dhc1	4196	1	1	2	2	2	2	0.0238322	0.0238322	0.0476644	0.0476644	0.0476644	0.0476644	0.932886	0	19.0658	Dynein heavy chain, cytoplasmic OS=Schizosaccharomyces pombe (strain 972 / ATCC 24843) GN=dhc1 PE=1 SV=1	2509	10	0
vps55	128	1	1	3	1	3	2	0.78125	0.78125	2.34375	0.78125	2.34375	1.5625	0.932886	-0.308122	703.125	Vacuolar protein sorting-associated protein 55 OS=Schizosaccharomyces pombe (strain 972 / ATCC 24843) GN=vps55 PE=3 SV=2	3011	11	0
rer1	184	1	1	2	2	2	3	0.543478	0.543478	1.08696	1.08696	1.08696	1.63043	0.932886	-0.308122	489.13	Protein rer1 OS=Schizosaccharomyces pombe (strain 972 / ATCC 24843) GN=rer1 PE=3 SV=1	2106	11	0
SPAC22H10.08	492	1	1	1	3	4	1	0.203252	0.203252	0.203252	0.609756	0.813008	0.203252	0.932886	-0.308122	182.927	UPF0652 protein C22H10.08 OS=Schizosaccharomyces pombe (strain 972 / ATCC 24843) GN=SPAC22H10.08 PE=3 SV=1	2286	11	0
dbl4	504	0	2	1	3	3	2	0	0.396825	0.198413	0.595238	0.595238	0.396825	0.932886	-0.308122	178.571	E3 ubiquitin-protein ligase dbl4 OS=Schizosaccharomyces pombe (strain 972 / ATCC 24843) GN=dbl4 PE=3 SV=1	1996	11	0
tup12	598	2	0	1	3	3	2	0.334448	0	0.167224	0.501672	0.501672	0.334448	0.932886	-0.308122	150.502	Transcriptional repressor tup12 OS=Schizosaccharomyces pombe (strain 972 / ATCC 24843) GN=tup12 PE=1 SV=2	2706	11	0
mrps16	96	0	2	3	1	3	3	0	2.08333	3.125	1.04167	3.125	3.125	0.932886	-0.561879	1041.67	Probable 37S ribosomal protein S16, mitochondrial OS=Schizosaccharomyces pombe (strain 972 / ATCC 24843) GN=mrps16 PE=3 SV=2	3044	12	0
apt1	188	1	1	3	1	4	2	0.531915	0.531915	1.59574	0.531915	2.12766	1.06383	0.932886	-0.561879	531.915	Adenine phosphoribosyltransferase OS=Schizosaccharomyces pombe (strain 972 / ATCC 24843) GN=apt1 PE=3 SV=1	2857	12	0
pup3	204	1	1	3	1	2	4	0.490196	0.490196	1.47059	0.490196	0.980392	1.96078	0.932886	-0.561879	490.196	Probable proteasome subunit beta type-3 OS=Schizosaccharomyces pombe (strain 972 / ATCC 24843) GN=pup3 PE=3 SV=1	2798	12	0
mud1	332	2	0	3	1	2	4	0.60241	0	0.903614	0.301205	0.60241	1.20482	0.932886	-0.561879	301.205	UBA domain-containing protein mud1 OS=Schizosaccharomyces pombe (strain 972 / ATCC 24843) GN=mud1 PE=1 SV=1	1870	12	0
cfr1	620	1	1	2	2	3	3	0.16129	0.16129	0.322581	0.322581	0.483871	0.483871	0.932886	-0.561879	161.29	Cell fusion protein cfr1 OS=Schizosaccharomyces pombe (strain 972 / ATCC 24843) GN=cfr1 PE=3 SV=1	2593	12	0
mrpl40	279	1	1	2	2	4	3	0.358423	0.358423	0.716846	0.716846	1.43369	1.07527	0.932886	-0.777608	394.265	54S ribosomal protein L40, mitochondrial OS=Schizosaccharomyces pombe (strain 972 / ATCC 24843) GN=mrpl40 PE=3 SV=1	2353	13	0
mit1	1418	1	1	2	2	4	4	0.0705219	0.0705219	0.141044	0.141044	0.282087	0.282087	0.932886	-0.965235	84.6262	Chromatin remodeling factor mit1 OS=Schizosaccharomyces pombe (strain 972 / ATCC 24843) GN=mit1 PE=1 SV=1	2199	14	0
vtc2	734	19	26	41	45	34	42	2.58856	3.54223	5.58583	6.13079	4.63215	5.72207	0.931365	0.177897	2207.08	Vacuolar transporter chaperone 2 OS=Schizosaccharomyces pombe (strain 972 / ATCC 24843) GN=vtc2 PE=1 SV=1	809	207	0
SPAC19G12.08	347	6	6	13	10	12	7	1.72911	1.72911	3.7464	2.88184	3.45821	2.01729	0.927244	0.273018	1210.37	Ceramide very long chain fatty acid hydroxylase-like protein C19G12.08 OS=Schizosaccharomyces pombe (strain 972 / ATCC 24843) GN=SPAC19G12.08 PE=3 SV=1	1171	54	0
rpc2	1165	11	11	23	19	25	25	0.944206	0.944206	1.97425	1.6309	2.14592	2.14592	0.926683	-0.250444	789.7	DNA-directed RNA polymerase III subunit RPC2 OS=Schizosaccharomyces pombe (strain 972 / ATCC 24843) GN=rpc2 PE=2 SV=1	1285	114	0
SPAC1F8.07c	569	26	23	50	43	43	36	4.56942	4.04218	8.78735	7.55712	7.55712	6.32689	0.921672	0.23483	3022.85	Probable pyruvate decarboxylase C1F8.07c OS=Schizosaccharomyces pombe (strain 972 / ATCC 24843) GN=SPAC1F8.07c PE=1 SV=3	49	221	0
sec66	192	5	6	10	11	10	12	2.60417	3.125	5.20833	5.72917	5.20833	6.25	0.920566	-0.0664954	2239.58	Translocation protein sec66 OS=Schizosaccharomyces pombe (strain 972 / ATCC 24843) GN=sec66 PE=1 SV=1	2024	54	0
pub3	786	9	11	19	19	14	15	1.14504	1.39949	2.4173	2.4173	1.78117	1.9084	0.919217	0.387604	852.417	E3 ubiquitin-protein ligase pub3 OS=Schizosaccharomyces pombe (strain 972 / ATCC 24843) GN=pub3 PE=2 SV=1	1377	64	23
taf5	643	10	9	18	18	17	14	1.55521	1.39969	2.79938	2.79938	2.64386	2.17729	0.914883	0.214444	1041.99	Transcription initiation factor TFIID subunit 5 OS=Schizosaccharomyces pombe (strain 972 / ATCC 24843) GN=taf5 PE=1 SV=1	1682	86	0
sds21	322	4	6	9	10	9	8	1.24224	1.86335	2.79503	3.10559	2.79503	2.48447	0.912537	0.158698	1118.01	Serine/threonine-protein phosphatase PP1-2 OS=Schizosaccharomyces pombe (strain 972 / ATCC 24843) GN=sds21 PE=3 SV=1	1503	22	0
cdc2	297	6	12	16	18	14	21	2.0202	4.0404	5.38721	6.06061	4.7138	7.07071	0.910058	-0.0415791	2323.23	Cyclin-dependent kinase 1 OS=Schizosaccharomyces pombe (strain 972 / ATCC 24843) GN=cdc2 PE=1 SV=1	93	70	0
rae1	352	10	16	26	23	23	25	2.84091	4.54545	7.38636	6.53409	6.53409	7.10227	0.909092	0.0296252	2755.68	Poly(A)+ RNA export protein OS=Schizosaccharomyces pombe (strain 972 / ATCC 24843) GN=rae1 PE=1 SV=1	765	123	0
prh1	719	4	5	12	5	6	6	0.556328	0.69541	1.66898	0.69541	0.834492	0.834492	0.902703	0.495527	403.338	Probable ATP-dependent RNA helicase prh1 OS=Schizosaccharomyces pombe (strain 972 / ATCC 24843) GN=prh1 PE=3 SV=2	591	30	0
SPAC222.08c	234	4	5	8	9	9	8	1.7094	2.13675	3.4188	3.84615	3.84615	3.4188	0.902703	0	1452.99	Uncharacterized glutaminase C222.08c OS=Schizosaccharomyces pombe (strain 972 / ATCC 24843) GN=SPAC222.08c PE=3 SV=1	775	43	0
plb1	613	4	5	9	8	9	9	0.652529	0.815661	1.46819	1.30506	1.46819	1.46819	0.902703	-0.0815299	570.962	Lysophospholipase 1 OS=Schizosaccharomyces pombe (strain 972 / ATCC 24843) GN=plb1 PE=2 SV=2	787	44	0
vtc4	721	15	24	35	38	39	39	2.08044	3.32871	4.85437	5.27046	5.40915	5.40915	0.90099	-0.095325	2094.31	Vacuolar transporter chaperone 4 OS=Schizosaccharomyces pombe (strain 972 / ATCC 24843) GN=vtc4 PE=1 SV=2	1581	190	0
bfr1	1530	6	9	13	15	15	12	0.392157	0.588235	0.849673	0.980392	0.980392	0.784314	0.891624	0.0520885	359.477	Brefeldin A resistance protein OS=Schizosaccharomyces pombe (strain 972 / ATCC 24843) GN=bfr1 PE=1 SV=1	143	70	0
swr1	1288	4	4	7	8	8	8	0.310559	0.310559	0.543478	0.621118	0.621118	0.621118	0.890376	-0.0919225	240.683	Helicase swr1 OS=Schizosaccharomyces pombe (strain 972 / ATCC 24843) GN=swr1 PE=3 SV=1	2231	39	0
SPBC16E9.02c	569	3	5	7	8	9	11	0.527241	0.878735	1.23023	1.40598	1.58172	1.93322	0.890376	-0.410284	615.114	CUE domain-containing protein 5 OS=Schizosaccharomyces pombe (strain 972 / ATCC 24843) GN=SPBC16E9.02c PE=3 SV=1	1604	43	0
vps10	1466	4	4	8	7	12	8	0.272851	0.272851	0.545703	0.47749	0.818554	0.545703	0.890376	-0.410284	238.745	Vacuolar protein sorting/targeting protein 10 OS=Schizosaccharomyces pombe (strain 972 / ATCC 24843) GN=vps10 PE=1 SV=1	1189	43	0
spt16	1019	52	51	96	95	90	91	5.10304	5.00491	9.421	9.32287	8.83219	8.93032	0.88964	0.0774996	3650.64	FACT complex subunit spt16 OS=Schizosaccharomyces pombe (strain 972 / ATCC 24843) GN=spt16 PE=1 SV=1	869	475	0
bgs1	1729	17	24	40	36	31	32	0.983227	1.38809	2.31348	2.08213	1.79294	1.85078	0.887147	0.269866	803.933	1,3-beta-glucan synthase component bgs1 OS=Schizosaccharomyces pombe (strain 972 / ATCC 24843) GN=bgs1 PE=1 SV=1	22	141	39
snx4	401	7	7	13	13	11	9	1.74564	1.74564	3.2419	3.2419	2.74314	2.24439	0.883676	0.375212	1147.13	Sorting nexin-4 OS=Schizosaccharomyces pombe (strain 972 / ATCC 24843) GN=snx4 PE=1 SV=3	654	60	0
sec5	815	5	9	13	13	14	16	0.613497	1.10429	1.59509	1.59509	1.71779	1.96319	0.883676	-0.204982	687.117	Exocyst complex component sec5 OS=Schizosaccharomyces pombe (strain 972 / ATCC 24843) GN=sec5 PE=1 SV=1	987	70	0
pob3	512	27	31	57	50	44	55	5.27344	6.05469	11.1328	9.76562	8.59375	10.7422	0.881214	0.111893	4023.44	FACT complex subunit pob3 OS=Schizosaccharomyces pombe (strain 972 / ATCC 24843) GN=pob3 PE=3 SV=1	179	264	0
cox18	202	0	1	1	1	0	0	0	0.49505	0.49505	0.49505	0	0	0.874469	3.45943	99.0099	Mitochondrial inner membrane protein cox18 OS=Schizosaccharomyces pombe (strain 972 / ATCC 24843) GN=cox18 PE=3 SV=1	2323	3	0
SPCC1827.02c	362	1	0	2	0	0	0	0.276243	0	0.552486	0	0	0	0.874469	3.45943	55.2486	Probable choline-phosphate cytidylyltransferase OS=Schizosaccharomyces pombe (strain 972 / ATCC 24843) GN=SPCC1827.02c PE=1 SV=3	2515	3	0
pof11	506	1	0	1	1	0	0	0.197628	0	0.197628	0.197628	0	0	0.874469	3.45943	39.5257	F-box/WD repeat-containing protein pof11 OS=Schizosaccharomyces pombe (strain 972 / ATCC 24843) GN=pof11 PE=1 SV=2	2830	3	0
SPBC18H10.05	586	1	0	1	1	0	0	0.170648	0	0.170648	0.170648	0	0	0.874469	3.45943	34.1297	Uncharacterized WD repeat-containing protein C18H10.05 OS=Schizosaccharomyces pombe (strain 972 / ATCC 24843) GN=SPBC18H10.05 PE=3 SV=1	2940	3	0
SPAC222.18	111	1	0	1	1	0	1	0.900901	0	0.900901	0.900901	0	0.900901	0.874469	0.874469	270.27	Putative splicing factor C222.18 OS=Schizosaccharomyces pombe (strain 972 / ATCC 24843) GN=SPAC222.18 PE=2 SV=1	2994	4	0
SPAC227.17c	121	0	1	1	1	1	0	0	0.826446	0.826446	0.826446	0.826446	0	0.874469	0.874469	247.934	Uncharacterized protein C227.17c OS=Schizosaccharomyces pombe (strain 972 / ATCC 24843) GN=SPAC227.17c PE=4 SV=1	3148	4	0
get1	171	1	0	2	0	0	1	0.584795	0	1.16959	0	0	0.584795	0.874469	0.874469	175.439	Protein get1 OS=Schizosaccharomyces pombe (strain 972 / ATCC 24843) GN=get1 PE=1 SV=1	1863	4	0
SPCC613.03	189	0	1	1	1	1	0	0	0.529101	0.529101	0.529101	0.529101	0	0.874469	0.874469	158.73	Uncharacterized calcium-binding protein C613.03 OS=Schizosaccharomyces pombe (strain 972 / ATCC 24843) GN=SPCC613.03 PE=3 SV=1	2990	4	0
ncs1	190	1	0	1	1	1	0	0.526316	0	0.526316	0.526316	0.526316	0	0.874469	0.874469	157.895	Calcium-binding protein NCS-1 OS=Schizosaccharomyces pombe (strain 972 / ATCC 24843) GN=ncs1 PE=1 SV=2	2903	4	0
laf2	272	1	0	1	1	0	1	0.367647	0	0.367647	0.367647	0	0.367647	0.874469	0.874469	110.294	SWIRM domain-containing protein laf2 OS=Schizosaccharomyces pombe (strain 972 / ATCC 24843) GN=laf2 PE=1 SV=1	2431	4	0
duo1	282	0	1	1	1	1	0	0	0.35461	0.35461	0.35461	0.35461	0	0.874469	0.874469	106.383	DASH complex subunit duo1 OS=Schizosaccharomyces pombe (strain 972 / ATCC 24843) GN=duo1 PE=3 SV=2	2408	4	0
SPCC736.02	286	0	1	1	1	1	0	0	0.34965	0.34965	0.34965	0.34965	0	0.874469	0.874469	104.895	Uncharacterized protein C736.02 OS=Schizosaccharomyces pombe (strain 972 / ATCC 24843) GN=SPCC736.02 PE=4 SV=1	2925	4	0
SPBC25H2.10c	287	1	0	1	1	1	0	0.348432	0	0.348432	0.348432	0.348432	0	0.874469	0.874469	104.53	Uncharacterized protein C25H2.10c OS=Schizosaccharomyces pombe (strain 972 / ATCC 24843) GN=SPBC25H2.10c PE=3 SV=2	2842	4	0
imt1	319	0	1	0	2	0	1	0	0.31348	0	0.626959	0	0.31348	0.874469	0.874469	94.0439	Inositol phosphoceramide mannosyltransferase 1 OS=Schizosaccharomyces pombe (strain 972 / ATCC 24843) GN=imt1 PE=3 SV=2	1016	4	0
yakc	340	1	0	1	1	0	1	0.294118	0	0.294118	0.294118	0	0.294118	0.874469	0.874469	88.2353	Aldo-keto reductase yakc [NADP(+)] OS=Schizosaccharomyces pombe (strain 972 / ATCC 24843) GN=yakc PE=1 SV=1	635	4	0
psd2	516	1	0	0	2	1	0	0.193798	0	0	0.387597	0.193798	0	0.874469	0.874469	58.1395	Phosphatidylserine decarboxylase proenzyme 2, mitochondrial OS=Schizosaccharomyces pombe (strain 972 / ATCC 24843) GN=psd2 PE=3 SV=1	2365	4	0
kha1	889	0	1	1	1	1	0	0	0.112486	0.112486	0.112486	0.112486	0	0.874469	0.874469	33.7458	K(+)/H(+) antiporter 1 OS=Schizosaccharomyces pombe (strain 972 / ATCC 24843) GN=kha1 PE=3 SV=2	2739	4	0
hrq1	1063	1	0	0	2	1	0	0.0940734	0	0	0.188147	0.0940734	0	0.874469	0.874469	28.222	ATP-dependent helicase hrq1 OS=Schizosaccharomyces pombe (strain 972 / ATCC 24843) GN=hrq1 PE=1 SV=4	1940	4	0
str3	390	9	4	12	12	12	12	2.30769	1.02564	3.07692	3.07692	3.07692	3.07692	0.874469	0	1230.77	Cystathionine beta-lyase OS=Schizosaccharomyces pombe (strain 972 / ATCC 24843) GN=str3 PE=3 SV=4	185	61	0
swi5	85	0	1	1	1	1	1	0	1.17647	1.17647	1.17647	1.17647	1.17647	0.874469	0	470.588	Mating-type switching protein swi5 OS=Schizosaccharomyces pombe (strain 972 / ATCC 24843) GN=swi5 PE=1 SV=1	1991	5	0
vma3	161	1	0	1	1	1	1	0.621118	0	0.621118	0.621118	0.621118	0.621118	0.874469	0	248.447	V-type proton ATPase 16 kDa proteolipid subunit OS=Schizosaccharomyces pombe (strain 972 / ATCC 24843) GN=vma3 PE=3 SV=1	475	5	0
cnb1	174	0	1	1	1	1	1	0	0.574713	0.574713	0.574713	0.574713	0.574713	0.874469	0	229.885	Calcineurin subunit B OS=Schizosaccharomyces pombe (strain 972 / ATCC 24843) GN=cnb1 PE=3 SV=1	2511	5	0
SPAC19D5.02c	223	1	0	1	1	1	1	0.44843	0	0.44843	0.44843	0.44843	0.44843	0.874469	0	179.372	Uncharacterized protein C19D5.02c OS=Schizosaccharomyces pombe (strain 972 / ATCC 24843) GN=SPAC19D5.02c PE=3 SV=1	3164	5	0
pac2	235	0	1	1	1	1	1	0	0.425532	0.425532	0.425532	0.425532	0.425532	0.874469	0	170.213	cAMP-independent regulatory protein pac2 OS=Schizosaccharomyces pombe (strain 972 / ATCC 24843) GN=pac2 PE=2 SV=1	2202	5	0
pxr1	284	1	0	1	1	0	2	0.352113	0	0.352113	0.352113	0	0.704225	0.874469	0	140.845	Protein pxr1 OS=Schizosaccharomyces pombe (strain 972 / ATCC 24843) GN=pxr1 PE=1 SV=1	146	5	0
cwf23	289	0	1	1	1	1	1	0	0.346021	0.346021	0.346021	0.346021	0.346021	0.874469	0	138.408	Pre-mRNA-splicing factor cwf23 OS=Schizosaccharomyces pombe (strain 972 / ATCC 24843) GN=cwf23 PE=1 SV=2	3247	5	0
SPAP11E10.01	330	1	0	0	2	1	1	0.30303	0	0	0.606061	0.30303	0.30303	0.874469	0	121.212	Uncharacterized protein P11E10.01 OS=Schizosaccharomyces pombe (strain 972 / ATCC 24843) GN=SPAP11E10.01 PE=3 SV=1	1747	5	0
zrg17	386	0	1	0	2	1	1	0	0.259067	0	0.518135	0.259067	0.259067	0.874469	0	103.627	Probable zinc transporter zrg17 OS=Schizosaccharomyces pombe (strain 972 / ATCC 24843) GN=zrg17 PE=1 SV=1	3050	5	0
xks1	555	1	0	1	1	1	1	0.18018	0	0.18018	0.18018	0.18018	0.18018	0.874469	0	72.0721	Xylulose kinase OS=Schizosaccharomyces pombe (strain 972 / ATCC 24843) GN=xks1 PE=3 SV=1	2690	5	0
ssp1	652	0	1	2	0	1	1	0	0.153374	0.306748	0	0.153374	0.153374	0.874469	0	61.3497	Serine/threonine-protein kinase ssp1 OS=Schizosaccharomyces pombe (strain 972 / ATCC 24843) GN=ssp1 PE=1 SV=1	2938	5	0
ppk16	672	1	0	1	1	2	0	0.14881	0	0.14881	0.14881	0.297619	0	0.874469	0	59.5238	Serine/threonine-protein kinase ppk16 OS=Schizosaccharomyces pombe (strain 972 / ATCC 24843) GN=ppk16 PE=1 SV=1	2553	5	0
dcp2	741	0	1	1	1	1	1	0	0.134953	0.134953	0.134953	0.134953	0.134953	0.874469	0	53.9811	mRNA decapping complex subunit 2 OS=Schizosaccharomyces pombe (strain 972 / ATCC 24843) GN=dcp2 PE=1 SV=1	2852	5	0
vas1	950	0	1	1	1	1	1	0	0.105263	0.105263	0.105263	0.105263	0.105263	0.874469	0	42.1053	Valine--tRNA ligase, mitochondrial OS=Schizosaccharomyces pombe (strain 972 / ATCC 24843) GN=vas1 PE=3 SV=2	2677	5	0
SPCC297.05	973	0	1	2	0	1	1	0	0.102775	0.20555	0	0.102775	0.102775	0.874469	0	41.11	DENN domain-containing protein C297.05 OS=Schizosaccharomyces pombe (strain 972 / ATCC 24843) GN=SPCC297.05 PE=1 SV=1	1903	5	0
pip1	107	0	1	1	1	1	2	0	0.934579	0.934579	0.934579	0.934579	1.86916	0.874469	-0.540568	467.29	RING-box protein pip1 OS=Schizosaccharomyces pombe (strain 972 / ATCC 24843) GN=pip1 PE=1 SV=2	2049	6	0
apc15	136	0	1	1	1	1	2	0	0.735294	0.735294	0.735294	0.735294	1.47059	0.874469	-0.540568	367.647	Anaphase-promoting complex subunit 15 OS=Schizosaccharomyces pombe (strain 972 / ATCC 24843) GN=apc15 PE=1 SV=1	2778	6	0
SPBC19G7.18c	252	0	1	2	0	2	1	0	0.396825	0.793651	0	0.793651	0.396825	0.874469	-0.540568	198.413	Uncharacterized protein C19G7.18c OS=Schizosaccharomyces pombe (strain 972 / ATCC 24843) GN=SPBC19G7.18c PE=4 SV=1	2954	6	0
nnt1	255	1	0	1	1	2	1	0.392157	0	0.392157	0.392157	0.784314	0.392157	0.874469	-0.540568	196.078	Protein N-methyltransferase nnt1 OS=Schizosaccharomyces pombe (strain 972 / ATCC 24843) GN=nnt1 PE=3 SV=1	2667	6	0
erg27	338	1	0	1	1	2	1	0.295858	0	0.295858	0.295858	0.591716	0.295858	0.874469	-0.540568	147.929	3-keto-steroid reductase OS=Schizosaccharomyces pombe (strain 972 / ATCC 24843) GN=erg27 PE=2 SV=1	2829	6	0
tit1	434	0	1	1	1	1	2	0	0.230415	0.230415	0.230415	0.230415	0.460829	0.874469	-0.540568	115.207	tRNA dimethylallyltransferase, mitochondrial OS=Schizosaccharomyces pombe (strain 972 / ATCC 24843) GN=tit1 PE=3 SV=1	2282	6	0
SPCC569.06	478	0	1	1	1	0	3	0	0.209205	0.209205	0.209205	0	0.627615	0.874469	-0.540568	104.603	Uncharacterized membrane protein C569.06 OS=Schizosaccharomyces pombe (strain 972 / ATCC 24843) GN=SPCC569.06 PE=3 SV=1	3127	6	0
abc1	610	0	1	1	1	2	1	0	0.163934	0.163934	0.163934	0.327869	0.163934	0.874469	-0.540568	81.9672	Protein ABC1 homolog, mitochondrial OS=Schizosaccharomyces pombe (strain 972 / ATCC 24843) GN=abc1 PE=2 SV=1	1275	6	0
SPAPB17E12.14c	668	0	1	2	0	1	2	0	0.149701	0.299401	0	0.149701	0.299401	0.874469	-0.540568	74.8503	Probable 6-phosphofructo-2-kinase PB17E12.14c OS=Schizosaccharomyces pombe (strain 972 / ATCC 24843) GN=SPAPB17E12.14c PE=1 SV=2	380	6	0
its3	742	1	0	2	0	1	2	0.134771	0	0.269542	0	0.134771	0.269542	0.874469	-0.540568	67.3854	Phosphatidylinositol 4-phosphate 5-kinase its3 OS=Schizosaccharomyces pombe (strain 972 / ATCC 24843) GN=its3 PE=1 SV=3	1942	6	0
tfs1	293	1	0	1	1	2	2	0.341297	0	0.341297	0.341297	0.682594	0.682594	0.874469	-0.932886	204.778	Transcription elongation factor S-II OS=Schizosaccharomyces pombe (strain 972 / ATCC 24843) GN=tfs1 PE=3 SV=1	1840	7	0
gpi8	380	0	1	1	1	2	2	0	0.263158	0.263158	0.263158	0.526316	0.526316	0.874469	-0.932886	157.895	GPI-anchor transamidase OS=Schizosaccharomyces pombe (strain 972 / ATCC 24843) GN=gpi8 PE=2 SV=1	2296	7	0
btb3	523	1	0	0	2	2	2	0.191205	0	0	0.382409	0.382409	0.382409	0.874469	-0.932886	114.723	BTB/POZ domain-containing protein 3 OS=Schizosaccharomyces pombe (strain 972 / ATCC 24843) GN=btb3 PE=1 SV=1	1792	7	0
ain1	621	0	1	1	1	2	2	0	0.161031	0.161031	0.161031	0.322061	0.322061	0.874469	-0.932886	96.6184	Alpha-actinin-like protein 1 OS=Schizosaccharomyces pombe (strain 972 / ATCC 24843) GN=ain1 PE=3 SV=1	1490	7	0
kap111	990	1	0	1	1	3	1	0.10101	0	0.10101	0.10101	0.30303	0.10101	0.874469	-0.932886	60.6061	Importin beta-like protein kap111 OS=Schizosaccharomyces pombe (strain 972 / ATCC 24843) GN=kap111 PE=3 SV=1	2227	7	0
atp14	103	0	1	1	1	3	2	0	0.970874	0.970874	0.970874	2.91262	1.94175	0.874469	-1.24101	679.612	ATP synthase subunit H, mitochondrial OS=Schizosaccharomyces pombe (strain 972 / ATCC 24843) GN=atp14 PE=3 SV=1	2064	8	0
sap62	217	0	1	2	0	3	2	0	0.460829	0.921659	0	1.38249	0.921659	0.874469	-1.24101	322.581	Pre-mRNA-splicing factor sap62 OS=Schizosaccharomyces pombe (strain 972 / ATCC 24843) GN=sap62 PE=1 SV=1	2153	8	0
SPCC794.10	499	1	0	0	2	3	2	0.200401	0	0	0.400802	0.601202	0.400802	0.874469	-1.24101	140.281	Probable UTP--glucose-1-phosphate uridylyltransferase OS=Schizosaccharomyces pombe (strain 972 / ATCC 24843) GN=SPCC794.10 PE=3 SV=1	3027	8	0
med11	112	0	1	0	2	3	3	0	0.892857	0	1.78571	2.67857	2.67857	0.874469	-1.49476	714.286	Mediator of RNA polymerase II transcription subunit 11 OS=Schizosaccharomyces pombe (strain 972 / ATCC 24843) GN=med11 PE=1 SV=2	312	9	0
SPAC10F6.14c	535	0	1	1	1	3	4	0	0.186916	0.186916	0.186916	0.560748	0.747664	0.874469	-1.71049	168.224	ABC1 family protein C10F6.14c OS=Schizosaccharomyces pombe (strain 972 / ATCC 24843) GN=SPAC10F6.14c PE=3 SV=1	15	10	0
mug174	626	0	1	1	1	5	4	0	0.159744	0.159744	0.159744	0.798722	0.638978	0.874469	-2.06413	175.719	Meiotically up-regulated gene 174 protein OS=Schizosaccharomyces pombe (strain 972 / ATCC 24843) GN=mug174 PE=1 SV=2	2111	12	0
rpc53	330	4	3	7	6	5	6	1.21212	0.909091	2.12121	1.81818	1.51515	1.81818	0.874469	0.237039	727.273	DNA-directed RNA polymerase III subunit rpc4 OS=Schizosaccharomyces pombe (strain 972 / ATCC 24843) GN=rpc53 PE=2 SV=1	1480	31	0
vps35	836	3	4	7	6	8	5	0.358852	0.478469	0.837321	0.717703	0.956938	0.598086	0.874469	0	311.005	Vacuolar protein sorting-associated protein 35 OS=Schizosaccharomyces pombe (strain 972 / ATCC 24843) GN=vps35 PE=1 SV=2	2229	33	0
fft1	944	2	5	6	7	7	7	0.211864	0.529661	0.635593	0.741525	0.741525	0.741525	0.874469	-0.105353	286.017	ATP-dependent helicase fft1 OS=Schizosaccharomyces pombe (strain 972 / ATCC 24843) GN=fft1 PE=3 SV=1	224	19	15
ercc3	804	3	4	6	7	10	7	0.373134	0.497512	0.746269	0.870647	1.24378	0.870647	0.874469	-0.381871	373.134	Probable DNA repair helicase ercc3 OS=Schizosaccharomyces pombe (strain 972 / ATCC 24843) GN=ercc3 PE=1 SV=1	1556	37	0
SPCC4B3.03c	679	7	11	18	15	15	15	1.03093	1.62003	2.65096	2.20913	2.20913	2.20913	0.867245	0.136635	927.835	Uncharacterized protein C4B3.03c OS=Schizosaccharomyces pombe (strain 972 / ATCC 24843) GN=SPCC4B3.03c PE=1 SV=1	2698	81	0
trs120	1210	14	15	27	26	26	27	1.15702	1.23967	2.2314	2.14876	2.14876	2.2314	0.865458	0	876.033	Transport protein particle subunit trs120 OS=Schizosaccharomyces pombe (strain 972 / ATCC 24843) GN=trs120 PE=3 SV=1	199	135	0
clp1	537	7	5	12	10	12	11	1.30354	0.931099	2.23464	1.8622	2.23464	2.04842	0.863679	-0.0635651	837.989	Tyrosine-protein phosphatase CDC14 homolog OS=Schizosaccharomyces pombe (strain 972 / ATCC 24843) GN=clp1 PE=1 SV=1	579	57	0
SPAC1B3.10c	664	1	5	7	4	3	2	0.150602	0.753012	1.05422	0.60241	0.451807	0.301205	0.853159	1.10692	240.964	Uncharacterized Sel1-like repeat-containing protein C1B3.10c OS=Schizosaccharomyces pombe (strain 972 / ATCC 24843) GN=SPAC1B3.10c PE=3 SV=4	14	22	0
SPCC1450.12	821	2	4	5	6	3	5	0.243605	0.487211	0.609013	0.730816	0.365408	0.609013	0.853159	0.449803	231.425	PX domain-containing protein C1450.12 OS=Schizosaccharomyces pombe (strain 972 / ATCC 24843) GN=SPCC1450.12 PE=1 SV=1	67	25	0
gdp1	556	2	4	6	5	4	5	0.359712	0.719424	1.07914	0.899281	0.719424	0.899281	0.853159	0.283793	359.712	Guanosine-diphosphatase OS=Schizosaccharomyces pombe (strain 972 / ATCC 24843) GN=gdp1 PE=3 SV=1	1026	26	0
SPCC24B10.10c	355	4	2	6	5	5	5	1.12676	0.56338	1.69014	1.40845	1.40845	1.40845	0.853159	0.13493	591.549	Uncharacterized AAA domain-containing protein C24B10.10c OS=Schizosaccharomyces pombe (strain 972 / ATCC 24843) GN=SPCC24B10.10c PE=3 SV=1	2613	27	0
pnk1	408	2	4	6	5	5	5	0.490196	0.980392	1.47059	1.22549	1.22549	1.22549	0.853159	0.13493	514.706	Bifunctional polynucleotide phosphatase/kinase OS=Schizosaccharomyces pombe (strain 972 / ATCC 24843) GN=pnk1 PE=1 SV=2	1172	27	0
cps3	583	4	2	3	8	6	5	0.686106	0.343053	0.51458	1.37221	1.02916	0.857633	0.853159	0	377.358	Protein cps3 OS=Schizosaccharomyces pombe (strain 972 / ATCC 24843) GN=cps3 PE=1 SV=3	2305	28	0
omh1	390	2	4	5	6	8	5	0.512821	1.02564	1.28205	1.53846	2.05128	1.28205	0.853159	-0.237039	615.385	O-glycoside alpha-1,2-mannosyltransferase omh1 OS=Schizosaccharomyces pombe (strain 972 / ATCC 24843) GN=omh1 PE=3 SV=1	2128	30	0
lcb2	603	2	4	5	6	7	6	0.331675	0.66335	0.829187	0.995025	1.16086	0.995025	0.853159	-0.237039	398.01	Serine palmitoyltransferase 2 OS=Schizosaccharomyces pombe (strain 972 / ATCC 24843) GN=lcb2 PE=3 SV=1	193	30	0
bir1	997	2	4	6	5	5	9	0.200602	0.401204	0.601805	0.501505	0.501505	0.902708	0.853159	-0.342392	250.752	Protein bir1 OS=Schizosaccharomyces pombe (strain 972 / ATCC 24843) GN=bir1 PE=1 SV=1	619	31	0
csn1	422	2	4	5	6	9	6	0.473934	0.947867	1.18483	1.4218	2.1327	1.4218	0.853159	-0.440573	616.114	COP9 signalosome complex subunit 1 OS=Schizosaccharomyces pombe (strain 972 / ATCC 24843) GN=csn1 PE=1 SV=1	2505	32	0
sts5	1066	2	4	6	5	11	7	0.187617	0.375235	0.562852	0.469043	1.03189	0.65666	0.853159	-0.70044	272.045	Protein sts5 OS=Schizosaccharomyces pombe (strain 972 / ATCC 24843) GN=sts5 PE=1 SV=1	867	35	0
arp9	523	5	6	9	11	7	11	0.956023	1.14723	1.72084	2.10325	1.33843	2.10325	0.850857	0.150417	726.577	SWI/SNF and RSC complexes subunit arp9 OS=Schizosaccharomyces pombe (strain 972 / ATCC 24843) GN=arp9 PE=1 SV=1	755	49	0
rps1201	145	4	7	8	12	11	10	2.75862	4.82759	5.51724	8.27586	7.58621	6.89655	0.850857	-0.069709	2827.59	40S ribosomal protein S12-A OS=Schizosaccharomyces pombe (strain 972 / ATCC 24843) GN=rps1201 PE=3 SV=1	761	42	0
SPBC19C7.04c	124	5	6	9	11	11	14	4.03226	4.83871	7.25806	8.87097	8.87097	11.2903	0.850857	-0.319068	3629.03	Uncharacterized protein C19C7.04c OS=Schizosaccharomyces pombe (strain 972 / ATCC 24843) GN=SPBC19C7.04c PE=1 SV=1	1699	56	0
cwf4	674	10	6	14	15	11	14	1.48368	0.890208	2.07715	2.22552	1.63205	2.07715	0.849975	0.212545	801.187	Pre-mRNA-splicing factor cwf4 OS=Schizosaccharomyces pombe (strain 972 / ATCC 24843) GN=cwf4 PE=1 SV=1	768	70	0
SPCC1183.11	1011	11	15	22	25	25	21	1.08803	1.48368	2.17606	2.4728	2.4728	2.07715	0.84922	0.030894	919.881	Uncharacterized MscS family protein C1183.11 OS=Schizosaccharomyces pombe (strain 972 / ATCC 24843) GN=SPCC1183.11 PE=1 SV=1	581	119	0
abc2	1478	20	31	41	51	32	41	1.35318	2.09743	2.77402	3.45061	2.16509	2.77402	0.848623	0.332923	1116.37	ATP-binding cassette transporter abc2 OS=Schizosaccharomyces pombe (strain 972 / ATCC 24843) GN=abc2 PE=1 SV=1	696	210	0
apl3	878	9	11	19	17	21	20	1.02506	1.25285	2.16401	1.93622	2.3918	2.2779	0.841634	-0.186655	876.993	AP-2 complex subunit alpha OS=Schizosaccharomyces pombe (strain 972 / ATCC 24843) GN=apl3 PE=3 SV=1	1917	97	0
vma2	503	19	15	29	32	30	27	3.77734	2.98211	5.76541	6.36183	5.96421	5.36779	0.839535	0.0975165	2345.92	V-type proton ATPase subunit B OS=Schizosaccharomyces pombe (strain 972 / ATCC 24843) GN=vma2 PE=1 SV=2	600	152	0
psi1	379	14	15	23	29	23	22	3.69393	3.95778	6.0686	7.65172	6.0686	5.80475	0.838081	0.207727	2559.37	Protein psi1 OS=Schizosaccharomyces pombe (strain 972 / ATCC 24843) GN=psi1 PE=2 SV=2	1726	126	0
SPAC1851.02	279	6	4	7	11	6	7	2.15054	1.43369	2.50896	3.94265	2.15054	2.50896	0.835369	0.463401	1111.11	Uncharacterized acyltransferase C1851.02 OS=Schizosaccharomyces pombe (strain 972 / ATCC 24843) GN=SPAC1851.02 PE=3 SV=1	2548	41	0
rpn6	421	5	5	8	10	9	10	1.18765	1.18765	1.90024	2.3753	2.13777	2.3753	0.835369	-0.0771679	878.86	Probable 26S proteasome regulatory subunit rpn6 OS=Schizosaccharomyces pombe (strain 972 / ATCC 24843) GN=rpn6 PE=3 SV=1	724	47	0
SPAC9G1.05	595	9	5	13	12	10	10	1.51261	0.840336	2.18487	2.01681	1.68067	1.68067	0.827533	0.319068	756.303	Uncharacterized WD repeat-containing protein C9G1.05 OS=Schizosaccharomyces pombe (strain 972 / ATCC 24843) GN=SPAC9G1.05 PE=3 SV=1	125	59	0
cut11	601	11	20	28	27	27	25	1.83028	3.32779	4.6589	4.49251	4.49251	4.15973	0.823122	0.0806185	1780.37	Nuclear envelope protein ndc1 OS=Schizosaccharomyces pombe (strain 972 / ATCC 24843) GN=cut11 PE=2 SV=2	892	138	0
SPBC543.02c	476	7	11	15	17	21	21	1.47059	2.31092	3.15126	3.57143	4.41176	4.41176	0.823122	-0.390182	1554.62	DnaJ homolog subfamily C member 7 homolog OS=Schizosaccharomyces pombe (strain 972 / ATCC 24843) GN=SPBC543.02c PE=3 SV=1	546	92	0
SPCC162.06c	210	3	2	4	5	3	2	1.42857	0.952381	1.90476	2.38095	1.42857	0.952381	0.823122	0.823122	666.667	Uncharacterized protein C162.06c OS=Schizosaccharomyces pombe (strain 972 / ATCC 24843) GN=SPCC162.06c PE=3 SV=1	2709	19	0
SPBC1A4.09c	124	3	2	6	3	3	4	2.41935	1.6129	4.83871	2.41935	2.41935	3.22581	0.823122	0.353637	1290.32	Uncharacterized protein C1A4.11c OS=Schizosaccharomyces pombe (strain 972 / ATCC 24843) GN=SPBC1A4.09c PE=4 SV=1	2877	21	0
SPCC663.09c	253	4	1	5	4	4	4	1.58103	0.395257	1.97628	1.58103	1.58103	1.58103	0.823122	0.16601	671.937	Uncharacterized oxidoreductase C663.09c OS=Schizosaccharomyces pombe (strain 972 / ATCC 24843) GN=SPCC663.09c PE=3 SV=1	410	15	7
thi4	518	3	2	5	4	3	5	0.579151	0.3861	0.965251	0.772201	0.579151	0.965251	0.823122	0.16601	328.185	Probable thiamine biosynthetic bifunctional enzyme OS=Schizosaccharomyces pombe (strain 972 / ATCC 24843) GN=thi4 PE=2 SV=1	3	22	0
SPBC18H10.17c	175	1	4	5	4	7	2	0.571429	2.28571	2.85714	2.28571	4	1.14286	0.823122	0	1028.57	Uncharacterized protein C18H10.17c OS=Schizosaccharomyces pombe (strain 972 / ATCC 24843) GN=SPBC18H10.17c PE=4 SV=1	3098	23	0
ies4	194	2	3	4	5	6	4	1.03093	1.54639	2.06186	2.57732	3.09278	2.06186	0.823122	-0.148863	979.381	INO80 complex subunit 4 OS=Schizosaccharomyces pombe (strain 972 / ATCC 24843) GN=ies4 PE=1 SV=1	898	24	0
bet1	117	2	3	4	5	6	5	1.7094	2.5641	3.4188	4.2735	5.12821	4.2735	0.823122	-0.283793	1709.4	Protein transport protein bet1 OS=Schizosaccharomyces pombe (strain 972 / ATCC 24843) GN=bet1 PE=3 SV=1	2859	25	0
med6	216	1	4	3	6	6	5	0.462963	1.85185	1.38889	2.77778	2.77778	2.31481	0.823122	-0.283793	925.926	Mediator of RNA polymerase II transcription subunit 6 OS=Schizosaccharomyces pombe (strain 972 / ATCC 24843) GN=med6 PE=1 SV=1	2258	25	0
nbp35	317	2	3	6	3	6	5	0.630915	0.946372	1.89274	0.946372	1.89274	1.57729	0.823122	-0.283793	630.915	Cytosolic Fe-S cluster assembly factor nbp35 OS=Schizosaccharomyces pombe (strain 972 / ATCC 24843) GN=nbp35 PE=3 SV=1	1951	25	0
SPCC1840.08c	561	2	3	5	4	5	6	0.356506	0.534759	0.891266	0.713012	0.891266	1.06952	0.823122	-0.283793	356.506	Uncharacterized protein C1840.08c OS=Schizosaccharomyces pombe (strain 972 / ATCC 24843) GN=SPCC1840.08c PE=3 SV=1	2316	25	0
pmd1	1362	2	3	3	6	6	5	0.146843	0.220264	0.220264	0.440529	0.440529	0.367107	0.823122	-0.283793	146.843	Leptomycin B resistance protein pmd1 OS=Schizosaccharomyces pombe (strain 972 / ATCC 24843) GN=pmd1 PE=3 SV=2	2333	25	0
SPCC320.08	505	0	5	6	3	6	6	0	0.990099	1.18812	0.594059	1.18812	1.18812	0.823122	-0.407175	415.842	Uncharacterized solute carrier family 35 member C320.08 OS=Schizosaccharomyces pombe (strain 972 / ATCC 24843) GN=SPCC320.08 PE=1 SV=1	2707	26	0
snf7	222	5	4	10	6	7	5	2.25225	1.8018	4.5045	2.7027	3.15315	2.25225	0.816288	0.409113	1261.26	Vacuolar-sorting protein snf7 OS=Schizosaccharomyces pombe (strain 972 / ATCC 24843) GN=snf7 PE=3 SV=1	1488	37	0
SPAC3A11.10c	409	5	4	7	9	11	10	1.22249	0.977995	1.71149	2.20049	2.68949	2.44499	0.816288	-0.38807	904.645	Uncharacterized dipeptidase C3A11.10c OS=Schizosaccharomyces pombe (strain 972 / ATCC 24843) GN=SPAC3A11.10c PE=1 SV=1	2409	46	0
cbr1	301	7	14	17	20	20	17	2.32558	4.65116	5.64784	6.64452	6.64452	5.64784	0.811238	0	2458.47	NADH-cytochrome b5 reductase 1 OS=Schizosaccharomyces pombe (strain 972 / ATCC 24843) GN=cbr1 PE=3 SV=1	487	95	0
SPAC1F12.07	389	7	9	15	13	15	17	1.79949	2.31362	3.85604	3.3419	3.85604	4.37018	0.799701	-0.191366	1542.42	Putative phosphoserine aminotransferase OS=Schizosaccharomyces pombe (strain 972 / ATCC 24843) GN=SPAC1F12.07 PE=3 SV=1	980	76	0
uap56	434	5	7	10	11	8	8	1.15207	1.6129	2.30415	2.53456	1.84332	1.84332	0.797183	0.38807	852.535	ATP-dependent RNA helicase uap56 OS=Schizosaccharomyces pombe (strain 972 / ATCC 24843) GN=uap56 PE=1 SV=3	1313	49	0
sec231	759	8	4	11	10	8	10	1.05402	0.527009	1.44928	1.31752	1.05402	1.31752	0.797183	0.220126	513.834	Protein transport protein sec23-1 OS=Schizosaccharomyces pombe (strain 972 / ATCC 24843) GN=sec231 PE=3 SV=1	310	51	0
SPAC664.03	456	6	6	10	11	9	10	1.31579	1.31579	2.19298	2.41228	1.97368	2.19298	0.797183	0.142958	877.193	RNA polymerase II-associated protein 1 homolog OS=Schizosaccharomyces pombe (strain 972 / ATCC 24843) GN=SPAC664.03 PE=1 SV=2	896	52	0
cwf19	639	3	5	8	6	5	6	0.469484	0.782473	1.25196	0.938967	0.782473	0.938967	0.792195	0.342392	391.236	Pre-mRNA-splicing factor cwf19 OS=Schizosaccharomyces pombe (strain 972 / ATCC 24843) GN=cwf19 PE=1 SV=1	1155	33	0
SPAC26H5.04	789	4	4	5	9	6	6	0.506971	0.506971	0.633714	1.14068	0.760456	0.760456	0.792195	0.21901	329.531	Uncharacterized protein C26H5.04 OS=Schizosaccharomyces pombe (strain 972 / ATCC 24843) GN=SPAC26H5.04 PE=4 SV=3	1778	34	0
ptr1	3227	4	4	7	7	12	13	0.123954	0.123954	0.21692	0.21692	0.371862	0.402851	0.792195	-0.827533	120.855	E3 ubiquitin-protein ligase ptr1 OS=Schizosaccharomyces pombe (strain 972 / ATCC 24843) GN=ptr1 PE=1 SV=1	667	47	0
Tf2-11	1333	8	11	17	16	20	20	0.60015	0.825206	1.27532	1.2003	1.50038	1.50038	0.790077	-0.276012	547.637	Transposon Tf2-11 polyprotein OS=Schizosaccharomyces pombe (strain 972 / ATCC 24843) GN=Tf2-11 PE=3 SV=1	599	0	92
ura7	600	9	6	12	14	13	12	1.5	1	2	2.33333	2.16667	2	0.785495	0.0561431	850	CTP synthase OS=Schizosaccharomyces pombe (strain 972 / ATCC 24843) GN=ura7 PE=3 SV=1	2456	66	0
SPBC725.04	568	5	6	10	9	8	5	0.880282	1.05634	1.76056	1.58451	1.40845	0.880282	0.777608	0.540568	563.38	Putative 2-hydroxyacyl-CoA lyase OS=Schizosaccharomyces pombe (strain 972 / ATCC 24843) GN=SPBC725.04 PE=3 SV=1	873	43	0
vma4	227	4	7	10	9	10	9	1.76211	3.0837	4.40529	3.96476	4.40529	3.96476	0.777608	0	1674.01	V-type proton ATPase subunit E OS=Schizosaccharomyces pombe (strain 972 / ATCC 24843) GN=vma4 PE=3 SV=1	1759	49	0
hem1	558	3	1	4	3	2	2	0.537634	0.179211	0.716846	0.537634	0.358423	0.358423	0.777608	0.777608	197.133	5-aminolevulinate synthase, mitochondrial OS=Schizosaccharomyces pombe (strain 972 / ATCC 24843) GN=hem1 PE=3 SV=1	2112	15	0
med10	144	2	2	2	5	3	2	1.38889	1.38889	1.38889	3.47222	2.08333	1.38889	0.777608	0.469485	833.333	Mediator of RNA polymerase II transcription subunit 10 OS=Schizosaccharomyces pombe (strain 972 / ATCC 24843) GN=med10 PE=1 SV=2	2934	16	0
sur2	293	2	2	3	4	3	2	0.682594	0.682594	1.02389	1.36519	1.02389	0.682594	0.777608	0.469485	409.556	Sphingolipid C4-hydroxylase sur2 OS=Schizosaccharomyces pombe (strain 972 / ATCC 24843) GN=sur2 PE=3 SV=1	3249	16	0
cbs2	334	1	3	3	4	2	3	0.299401	0.898204	0.898204	1.1976	0.598802	0.898204	0.777608	0.469485	359.281	5'-AMP-activated protein kinase subunit gamma OS=Schizosaccharomyces pombe (strain 972 / ATCC 24843) GN=cbs2 PE=1 SV=2	2757	16	0
psd3	967	1	3	3	4	2	3	0.103413	0.310238	0.310238	0.41365	0.206825	0.310238	0.777608	0.469485	124.095	Phosphatidylserine decarboxylase proenzyme 3 OS=Schizosaccharomyces pombe (strain 972 / ATCC 24843) GN=psd3 PE=3 SV=2	2840	16	0
cox24	175	1	3	3	4	3	3	0.571429	1.71429	1.71429	2.28571	1.71429	1.71429	0.777608	0.215729	742.857	Mitochondrial mRNA-processing protein cox24 OS=Schizosaccharomyces pombe (strain 972 / ATCC 24843) GN=cox24 PE=3 SV=1	812	17	0
SPBC2G5.02c	254	2	2	4	3	3	3	0.787402	0.787402	1.5748	1.1811	1.1811	1.1811	0.777608	0.215729	511.811	Probable casein kinase II subunit beta-2 OS=Schizosaccharomyces pombe (strain 972 / ATCC 24843) GN=SPBC2G5.02c PE=3 SV=1	2070	17	0
lea1	239	2	2	4	3	4	3	0.83682	0.83682	1.67364	1.25523	1.67364	1.25523	0.777608	0	585.774	U2 small nuclear ribonucleoprotein A' OS=Schizosaccharomyces pombe (strain 972 / ATCC 24843) GN=lea1 PE=1 SV=1	1660	18	0
ivn1	371	2	2	4	3	4	3	0.539084	0.539084	1.07817	0.808625	1.07817	0.808625	0.777608	0	377.358	Invasion protein 1 OS=Schizosaccharomyces pombe (strain 972 / ATCC 24843) GN=ivn1 PE=3 SV=1	10	18	0
ubp2	1141	2	2	4	3	5	2	0.175285	0.175285	0.35057	0.262927	0.438212	0.175285	0.777608	0	122.699	Probable ubiquitin carboxyl-terminal hydrolase 2 OS=Schizosaccharomyces pombe (strain 972 / ATCC 24843) GN=ubp2 PE=1 SV=1	580	18	0
SPAC19A8.02	1213	1	3	4	3	4	3	0.0824402	0.247321	0.329761	0.247321	0.329761	0.247321	0.777608	0	115.416	Uncharacterized PH domain-containing protein C19A8.02 OS=Schizosaccharomyces pombe (strain 972 / ATCC 24843) GN=SPAC19A8.02 PE=3 SV=1	2311	18	0
mug69	192	3	1	4	3	4	4	1.5625	0.520833	2.08333	1.5625	2.08333	2.08333	0.777608	-0.187627	781.25	Meiotically up-regulated gene 69 protein OS=Schizosaccharomyces pombe (strain 972 / ATCC 24843) GN=mug69 PE=1 SV=4	2953	19	0
acp2	268	2	2	4	3	4	5	0.746269	0.746269	1.49254	1.1194	1.49254	1.86567	0.777608	-0.353637	597.015	F-actin-capping protein subunit beta OS=Schizosaccharomyces pombe (strain 972 / ATCC 24843) GN=acp2 PE=1 SV=1	2869	20	0
SPBC1861.05	747	2	2	4	3	4	5	0.267738	0.267738	0.535475	0.401606	0.535475	0.669344	0.777608	-0.353637	214.19	Pseudouridine-metabolizing bifunctional protein C1861.05 OS=Schizosaccharomyces pombe (strain 972 / ATCC 24843) GN=SPBC1861.05 PE=3 SV=1	2795	20	0
SPAC19A8.11c	246	2	2	4	3	6	4	0.813008	0.813008	1.62602	1.21951	2.43902	1.62602	0.777608	-0.5025	691.057	Uncharacterized protein C19A8.11c OS=Schizosaccharomyces pombe (strain 972 / ATCC 24843) GN=SPAC19A8.11c PE=1 SV=1	683	17	0
2023-09-01	663	2	2	4	3	3	8	0.301659	0.301659	0.603318	0.452489	0.452489	1.20664	0.777608	-0.63743	271.493	Forkhead protein sep1 OS=Schizosaccharomyces pombe (strain 972 / ATCC 24843) GN=sep1 PE=1 SV=1	1655	22	0
ppk19	1706	2	2	3	4	8	6	0.117233	0.117233	0.17585	0.234467	0.468933	0.3517	0.777608	-0.979822	123.095	Serine/threonine-protein kinase ppk19 OS=Schizosaccharomyces pombe (strain 972 / ATCC 24843) GN=ppk19 PE=1 SV=1	1548	25	0
pex14	286	24	21	37	40	34	39	8.39161	7.34266	12.9371	13.986	11.8881	13.6364	0.772278	0.0767572	5244.76	Peroxisomal membrane protein pex14 OS=Schizosaccharomyces pombe (strain 972 / ATCC 24843) GN=pex14 PE=3 SV=1	885	195	0
vma5	394	7	7	13	11	14	14	1.77665	1.77665	3.29949	2.79188	3.5533	3.5533	0.769116	-0.220688	1319.8	V-type proton ATPase subunit C OS=Schizosaccharomyces pombe (strain 972 / ATCC 24843) GN=vma5 PE=1 SV=1	1687	66	0
vph1	831	11	16	23	23	25	22	1.32371	1.92539	2.76775	2.76775	3.00842	2.64741	0.764286	-0.030894	1119.13	V-type proton ATPase subunit a OS=Schizosaccharomyces pombe (strain 972 / ATCC 24843) GN=vph1 PE=3 SV=2	159	120	0
SPAC2C4.10c	166	3	4	5	7	4	5	1.80723	2.40964	3.01205	4.21687	2.40964	3.01205	0.760812	0.407175	1265.06	Uncharacterized protein C2C4.10c OS=Schizosaccharomyces pombe (strain 972 / ATCC 24843) GN=SPAC2C4.10c PE=4 SV=1	1896	28	0
atg1	830	1	6	7	5	6	6	0.120482	0.722892	0.843373	0.60241	0.722892	0.722892	0.760812	0	289.157	Serine/threonine-protein kinase atg1 OS=Schizosaccharomyces pombe (strain 972 / ATCC 24843) GN=atg1 PE=1 SV=1	336	31	0
cwf2	388	3	4	6	6	8	6	0.773196	1.03093	1.54639	1.54639	2.06186	1.54639	0.760812	-0.21901	670.103	Pre-mRNA-splicing factor cwf2 OS=Schizosaccharomyces pombe (strain 972 / ATCC 24843) GN=cwf2 PE=1 SV=2	1249	33	0
SPBC19F8.03c	649	2	5	7	5	9	6	0.308166	0.770416	1.07858	0.770416	1.38675	0.924499	0.760812	-0.31719	416.025	ENTH domain-containing protein C19F8.03c OS=Schizosaccharomyces pombe (strain 972 / ATCC 24843) GN=SPBC19F8.03c PE=1 SV=1	1888	34	0
kin1	891	10	10	17	17	27	18	1.12233	1.12233	1.90797	1.90797	3.0303	2.0202	0.759641	-0.402326	886.644	Protein kinase kin1 OS=Schizosaccharomyces pombe (strain 972 / ATCC 24843) GN=kin1 PE=1 SV=3	1704	99	0
SPAC2F7.07c	607	3	7	10	7	7	5	0.494234	1.15321	1.64745	1.15321	1.15321	0.823723	0.753839	0.495527	477.759	Uncharacterized protein C2F7.07c OS=Schizosaccharomyces pombe (strain 972 / ATCC 24843) GN=SPAC2F7.07c PE=3 SV=1	243	39	0
rpn3	497	8	2	10	7	6	7	1.60966	0.402414	2.01207	1.40845	1.20724	1.40845	0.753839	0.381871	603.622	Probable 26S proteasome regulatory subunit rpn3 OS=Schizosaccharomyces pombe (strain 972 / ATCC 24843) GN=rpn3 PE=3 SV=2	577	40	0
snt2	1131	4	6	9	8	9	6	0.353669	0.530504	0.795756	0.707339	0.795756	0.530504	0.753839	0.178337	282.935	Lid2 complex component snt2 OS=Schizosaccharomyces pombe (strain 972 / ATCC 24843) GN=snt2 PE=3 SV=1	1958	42	0
SPBC28F2.08c	713	4	6	7	10	17	11	0.56101	0.841515	0.981767	1.40252	2.38429	1.54278	0.753839	-0.713287	631.136	Putative ERAD-associated E3 ubiquitin-protein ligase component OS=Schizosaccharomyces pombe (strain 972 / ATCC 24843) GN=SPBC28F2.08c PE=3 SV=1	368	55	0
SPAC17C9.12	319	5	8	13	9	10	10	1.5674	2.50784	4.07524	2.82132	3.1348	3.1348	0.750022	0.136204	1316.61	Uncharacterized protein C17C9.12 OS=Schizosaccharomyces pombe (strain 972 / ATCC 24843) GN=SPAC17C9.12 PE=1 SV=2	887	55	0
SPAC2C4.17c	840	6	7	13	9	10	10	0.714286	0.833333	1.54762	1.07143	1.19048	1.19048	0.750022	0.136204	500	Uncharacterized MscS family protein C2C4.17c OS=Schizosaccharomyces pombe (strain 972 / ATCC 24843) GN=SPAC2C4.17c PE=3 SV=1	1472	55	0
dus3	617	4	9	11	11	12	10	0.648298	1.45867	1.78282	1.78282	1.94489	1.62075	0.750022	0	713.128	tRNA-dihydrouridine(47) synthase [NAD(P)(+)] OS=Schizosaccharomyces pombe (strain 972 / ATCC 24843) GN=dus3 PE=3 SV=1	297	57	0
SPAC17G8.06c	598	7	6	12	10	12	11	1.17057	1.00334	2.00669	1.67224	2.00669	1.83946	0.750022	-0.0635651	752.508	Putative dihydroxy-acid dehydratase, mitochondrial OS=Schizosaccharomyces pombe (strain 972 / ATCC 24843) GN=SPAC17G8.06c PE=2 SV=1	1644	58	0
arp2	390	7	6	11	11	14	13	1.79487	1.53846	2.82051	2.82051	3.58974	3.33333	0.750022	-0.293047	1256.41	Actin-related protein 2 OS=Schizosaccharomyces pombe (strain 972 / ATCC 24843) GN=arp2 PE=1 SV=1	313	62	0
tyw1	688	6	10	11	16	11	12	0.872093	1.45349	1.59884	2.32558	1.59884	1.74419	0.747613	0.229482	726.744	S-adenosyl-L-methionine-dependent tRNA 4-demethylwyosine synthase OS=Schizosaccharomyces pombe (strain 972 / ATCC 24843) GN=tyw1 PE=3 SV=1	233	66	0
rpb11	123	7	9	14	13	11	13	5.69106	7.31707	11.3821	10.5691	8.94309	10.5691	0.747613	0.1686	4146.34	DNA-directed RNA polymerase II subunit RPB11 OS=Schizosaccharomyces pombe (strain 972 / ATCC 24843) GN=rpb11 PE=1 SV=1	1743	67	0
ade6	552	9	7	15	12	13	12	1.63043	1.26812	2.71739	2.17391	2.35507	2.17391	0.747613	0.110183	942.029	Phosphoribosylaminoimidazole carboxylase OS=Schizosaccharomyces pombe (strain 972 / ATCC 24843) GN=ade6 PE=3 SV=1	465	68	0
cdc28	1055	6	10	13	14	14	13	0.56872	0.947867	1.23223	1.32701	1.32701	1.23223	0.747613	0	511.848	Pre-mRNA-splicing factor ATP-dependent RNA helicase-like protein cdc28 OS=Schizosaccharomyces pombe (strain 972 / ATCC 24843) GN=cdc28 PE=3 SV=2	591	62	8
orc1	707	10	9	15	17	15	15	1.41443	1.27298	2.12164	2.40453	2.12164	2.12164	0.745954	0.0925121	876.945	Origin recognition complex subunit 1 OS=Schizosaccharomyces pombe (strain 972 / ATCC 24843) GN=orc1 PE=1 SV=1	1281	81	0
act1	375	34	37	53	66	69	55	9.06667	9.86667	14.1333	17.6	18.4	14.6667	0.743435	-0.0592809	6480	Actin OS=Schizosaccharomyces pombe (strain 972 / ATCC 24843) GN=act1 PE=1 SV=1	426	314	0
rps7	195	14	14	23	24	25	24	7.17949	7.17949	11.7949	12.3077	12.8205	12.3077	0.743092	-0.0598715	4923.08	40S ribosomal protein S7 OS=Schizosaccharomyces pombe (strain 972 / ATCC 24843) GN=rps7 PE=1 SV=2	604	124	0
fat1	1385	36	40	61	66	57	71	2.59928	2.88809	4.40433	4.76534	4.11552	5.12635	0.739236	-0.0112976	1841.16	Actin-interacting protein 3 homolog OS=Schizosaccharomyces pombe (strain 972 / ATCC 24843) GN=fat1 PE=1 SV=2	299	331	0
tif51b	169	31	23	44	46	34	36	18.3432	13.6095	26.0355	27.2189	20.1183	21.3018	0.734835	0.361656	9467.46	Eukaryotic translation initiation factor 5A-2 OS=Schizosaccharomyces pombe (strain 972 / ATCC 24843) GN=tif51b PE=3 SV=2	1259	20	194
prp43	735	17	16	28	27	29	31	2.31293	2.17687	3.80952	3.67347	3.94558	4.21769	0.733485	-0.125095	1564.63	Probable pre-mRNA-splicing factor ATP-dependent RNA helicase prp43 OS=Schizosaccharomyces pombe (strain 972 / ATCC 24843) GN=prp43 PE=3 SV=1	35	147	1
SPBP18G5.03	430	11	13	22	18	21	21	2.55814	3.02326	5.11628	4.18605	4.88372	4.88372	0.732188	-0.0700475	1906.98	Uncharacterized protein P18G5.03 OS=Schizosaccharomyces pombe (strain 972 / ATCC 24843) GN=SPBP18G5.03 PE=1 SV=1	954	106	0
cdc8	161	10	8	15	15	14	13	6.21118	4.96894	9.31677	9.31677	8.69565	8.07453	0.73061	0.150942	3540.37	Tropomyosin OS=Schizosaccharomyces pombe (strain 972 / ATCC 24843) GN=cdc8 PE=3 SV=1	274	75	0
mdj1	528	6	9	13	12	12	11	1.13636	1.70455	2.46212	2.27273	2.27273	2.08333	0.729352	0.119299	909.091	DnaJ homolog 1, mitochondrial OS=Schizosaccharomyces pombe (strain 972 / ATCC 24843) GN=mdj1 PE=3 SV=1	2484	63	0
gpd2	373	7	8	14	11	14	13	1.87668	2.14477	3.75335	2.94906	3.75335	3.48525	0.729352	-0.110183	1394.1	Glycerol-3-phosphate dehydrogenase [NAD(+)] 2 OS=Schizosaccharomyces pombe (strain 972 / ATCC 24843) GN=gpd2 PE=1 SV=1	2062	67	0
prp17	558	8	4	9	11	11	8	1.43369	0.716846	1.6129	1.97133	1.97133	1.43369	0.727474	0.073249	698.925	Pre-mRNA-processing factor 17 OS=Schizosaccharomyces pombe (strain 972 / ATCC 24843) GN=prp17 PE=1 SV=1	1498	51	0
cnt6	923	7	5	12	8	15	11	0.758397	0.541712	1.30011	0.866739	1.62514	1.19177	0.727474	-0.375212	498.375	Probable ribosylation factor GTPase-activating protein cnt6 OS=Schizosaccharomyces pombe (strain 972 / ATCC 24843) GN=cnt6 PE=1 SV=1	2620	58	0
pep12	263	5	4	6	9	4	6	1.90114	1.52091	2.28137	3.42205	1.52091	2.28137	0.724366	0.575502	950.57	Syntaxin pep12 OS=Schizosaccharomyces pombe (strain 972 / ATCC 24843) GN=pep12 PE=1 SV=2	1323	34	0
mrpl10	254	6	3	7	8	5	8	2.3622	1.1811	2.75591	3.14961	1.9685	3.14961	0.724366	0.203533	1102.36	54S ribosomal protein L10, mitochondrial OS=Schizosaccharomyces pombe (strain 972 / ATCC 24843) GN=mrpl10 PE=3 SV=2	1053	37	0
SPAC3H5.08c	933	2	7	11	4	8	5	0.214362	0.750268	1.17899	0.428725	0.857449	0.535906	0.724366	0.203533	300.107	Uncharacterized WD repeat-containing protein C3H5.08c OS=Schizosaccharomyces pombe (strain 972 / ATCC 24843) GN=SPAC3H5.08c PE=1 SV=2	893	37	0
ufd1	342	3	6	7	8	9	11	0.877193	1.75439	2.04678	2.33918	2.63158	3.21637	0.724366	-0.410284	1023.39	Ubiquitin fusion degradation protein 1 OS=Schizosaccharomyces pombe (strain 972 / ATCC 24843) GN=ufd1 PE=2 SV=4	1089	44	0
rex4	260	3	3	5	5	3	4	1.15385	1.15385	1.92308	1.92308	1.15385	1.53846	0.718229	0.5025	653.846	RNA exonuclease 4 OS=Schizosaccharomyces pombe (strain 972 / ATCC 24843) GN=rex4 PE=3 SV=1	1420	23	0
ubx3	410	3	3	6	4	4	3	0.731707	0.731707	1.46341	0.97561	0.97561	0.731707	0.718229	0.5025	414.634	UBX domain-containing protein 3 OS=Schizosaccharomyces pombe (strain 972 / ATCC 24843) GN=ubx3 PE=1 SV=1	871	23	0
rna14	733	3	3	4	6	4	3	0.409277	0.409277	0.545703	0.818554	0.545703	0.409277	0.718229	0.5025	231.924	mRNA 3'-end-processing protein rna14 OS=Schizosaccharomyces pombe (strain 972 / ATCC 24843) GN=rna14 PE=3 SV=1	2560	23	0
atg6	464	2	4	5	5	7	4	0.431034	0.862069	1.07759	1.07759	1.50862	0.862069	0.718229	-0.13493	452.586	Vacuolar protein sorting-associated protein atg6 OS=Schizosaccharomyces pombe (strain 972 / ATCC 24843) GN=atg6 PE=3 SV=4	2318	27	0
far11	817	2	4	5	5	6	5	0.244798	0.489596	0.611995	0.611995	0.734394	0.611995	0.718229	-0.13493	257.038	Factor arrest protein 11 OS=Schizosaccharomyces pombe (strain 972 / ATCC 24843) GN=far11 PE=1 SV=1	2285	27	0
SPAC1093.03	832	3	3	5	5	6	6	0.360577	0.360577	0.600962	0.600962	0.721154	0.721154	0.718229	-0.258312	264.423	Polyphosphoinositide phosphatase OS=Schizosaccharomyces pombe (strain 972 / ATCC 24843) GN=SPAC1093.03 PE=3 SV=3	671	28	0
SPBC3E7.09	659	0	6	4	6	5	8	0	0.91047	0.60698	0.91047	0.758725	1.21396	0.718229	-0.371969	349.014	Uncharacterized protein slp1 OS=Schizosaccharomyces pombe (strain 972 / ATCC 24843) GN=SPBC3E7.09 PE=3 SV=1	323	29	0
sey1	762	2	4	5	5	8	6	0.262467	0.524934	0.656168	0.656168	1.04987	0.787402	0.718229	-0.477322	314.961	Protein sey1 OS=Schizosaccharomyces pombe (strain 972 / ATCC 24843) GN=sey1 PE=1 SV=1	1040	30	0
SPBC1105.01	1001	2	4	6	4	8	7	0.1998	0.3996	0.599401	0.3996	0.799201	0.699301	0.718229	-0.575502	249.75	Uncharacterized protein C1105.01 OS=Schizosaccharomyces pombe (strain 972 / ATCC 24843) GN=SPBC1105.01 PE=1 SV=2	1069	31	0
fft3	922	2	4	5	5	7	9	0.21692	0.433839	0.542299	0.542299	0.759219	0.976139	0.718229	-0.667425	281.996	ATP-dependent helicase fft3 OS=Schizosaccharomyces pombe (strain 972 / ATCC 24843) GN=fft3 PE=1 SV=1	1606	32	0
SPBP8B7.23	673	10	10	17	16	13	16	1.48588	1.48588	2.526	2.37741	1.93165	2.37741	0.716828	0.185215	921.248	Uncharacterized RING finger protein P8B7.23 OS=Schizosaccharomyces pombe (strain 972 / ATCC 24843) GN=SPBP8B7.23 PE=3 SV=1	628	82	0
tsc2	1339	10	10	15	18	15	15	0.746826	0.746826	1.12024	1.34429	1.12024	1.12024	0.716828	0.136635	470.5	Tuberous sclerosis 2 protein homolog OS=Schizosaccharomyces pombe (strain 972 / ATCC 24843) GN=tsc2 PE=1 SV=1	454	83	0
pex5	598	18	18	29	30	29	27	3.01003	3.01003	4.8495	5.01672	4.8495	4.51505	0.709607	0.075027	1923.08	Peroxisomal targeting signal receptor OS=Schizosaccharomyces pombe (strain 972 / ATCC 24843) GN=pex5 PE=1 SV=1	141	151	0
sla1	1420	19	17	30	29	40	30	1.33803	1.19718	2.11268	2.04225	2.8169	2.11268	0.709607	-0.245874	908.451	Actin cytoskeleton-regulatory complex protein sla1 OS=Schizosaccharomyces pombe (strain 972 / ATCC 24843) GN=sla1 PE=1 SV=1	967	165	0
gdh1	451	14	11	24	17	22	16	3.10421	2.43902	5.32151	3.7694	4.87805	3.54767	0.709221	0.109072	1751.66	NADP-specific glutamate dehydrogenase OS=Schizosaccharomyces pombe (strain 972 / ATCC 24843) GN=gdh1 PE=1 SV=2	87	104	0
trp3	489	8	6	11	12	9	14	1.63599	1.22699	2.24949	2.45399	1.84049	2.86299	0.708234	0	940.695	Probable anthranilate synthase component 1 OS=Schizosaccharomyces pombe (strain 972 / ATCC 24843) GN=trp3 PE=1 SV=1	408	60	0
tim13	95	2	1	3	2	2	1	2.10526	1.05263	3.15789	2.10526	2.10526	1.05263	0.70044	0.70044	842.105	Mitochondrial import inner membrane translocase subunit tim13 OS=Schizosaccharomyces pombe (strain 972 / ATCC 24843) GN=tim13 PE=3 SV=1	3258	11	0
SPAC23H4.13c	184	2	1	3	2	2	1	1.08696	0.543478	1.63043	1.08696	1.08696	0.543478	0.70044	0.70044	434.783	Uncharacterized protein C23H4.13c OS=Schizosaccharomyces pombe (strain 972 / ATCC 24843) GN=SPAC23H4.13c PE=4 SV=2	2462	11	0
SPAC16E8.08	269	2	1	3	2	2	1	0.743494	0.371747	1.11524	0.743494	0.743494	0.371747	0.70044	0.70044	297.398	Uncharacterized protein C16E8.08 OS=Schizosaccharomyces pombe (strain 972 / ATCC 24843) GN=SPAC16E8.08 PE=1 SV=1	2051	11	0
cys11	351	1	2	3	2	1	2	0.2849	0.569801	0.854701	0.569801	0.2849	0.569801	0.70044	0.70044	227.92	Cysteine synthase 1 OS=Schizosaccharomyces pombe (strain 972 / ATCC 24843) GN=cys11 PE=3 SV=1	1169	11	0
cgs1	412	3	0	3	2	2	1	0.728155	0	0.728155	0.485437	0.485437	0.242718	0.70044	0.70044	194.175	cAMP-dependent protein kinase regulatory subunit OS=Schizosaccharomyces pombe (strain 972 / ATCC 24843) GN=cgs1 PE=1 SV=2	2838	11	0
grx5	146	2	1	3	2	2	2	1.36986	0.684932	2.05479	1.36986	1.36986	1.36986	0.70044	0.308122	616.438	Monothiol glutaredoxin-5 OS=Schizosaccharomyces pombe (strain 972 / ATCC 24843) GN=grx5 PE=1 SV=1	576	12	0
urg2	204	2	1	3	2	2	2	0.980392	0.490196	1.47059	0.980392	0.980392	0.980392	0.70044	0.308122	441.176	Putative uracil phosphoribosyltransferase urg2 OS=Schizosaccharomyces pombe (strain 972 / ATCC 24843) GN=urg2 PE=3 SV=2	2467	12	0
SPBC23G7.10c	395	2	1	2	3	2	2	0.506329	0.253165	0.506329	0.759494	0.506329	0.506329	0.70044	0.308122	227.848	Putative NADPH dehydrogenase C23G7.10c OS=Schizosaccharomyces pombe (strain 972 / ATCC 24843) GN=SPBC23G7.10c PE=3 SV=1	1339	12	0
slm1	498	3	0	1	4	2	2	0.60241	0	0.200803	0.803213	0.401606	0.401606	0.70044	0.308122	180.723	Cytoskeletal signaling protein slm1 OS=Schizosaccharomyces pombe (strain 972 / ATCC 24843) GN=slm1 PE=1 SV=1	2126	12	0
msk1	531	1	2	2	3	2	2	0.188324	0.376648	0.376648	0.564972	0.376648	0.376648	0.70044	0.308122	169.492	Lysine--tRNA ligase, mitochondrial OS=Schizosaccharomyces pombe (strain 972 / ATCC 24843) GN=msk1 PE=3 SV=1	2669	12	0
SPAC24C9.08	596	2	1	3	2	2	2	0.33557	0.167785	0.503356	0.33557	0.33557	0.33557	0.70044	0.308122	151.007	Uncharacterized carboxypeptidase C24C9.08 OS=Schizosaccharomyces pombe (strain 972 / ATCC 24843) GN=SPAC24C9.08 PE=3 SV=1	1465	12	0
SPAC139.03	625	2	1	3	2	3	1	0.32	0.16	0.48	0.32	0.48	0.16	0.70044	0.308122	144	Uncharacterized transcriptional regulatory protein C139.03 OS=Schizosaccharomyces pombe (strain 972 / ATCC 24843) GN=SPAC139.03 PE=3 SV=1	1936	12	0
pms1	794	0	3	2	3	3	1	0	0.377834	0.251889	0.377834	0.377834	0.125945	0.70044	0.308122	113.35	DNA mismatch repair protein pms1 OS=Schizosaccharomyces pombe (strain 972 / ATCC 24843) GN=pms1 PE=3 SV=1	747	12	0
SPBC2D10.04	658	3	8	10	8	12	7	0.455927	1.21581	1.51976	1.21581	1.82371	1.06383	0.70044	-0.0771679	562.31	Putative arrestin-related trafficking adapter C2D10.04 OS=Schizosaccharomyces pombe (strain 972 / ATCC 24843) GN=SPBC2D10.04 PE=1 SV=1	2356	48	0
ret3	190	5	6	9	9	9	11	2.63158	3.15789	4.73684	4.73684	4.73684	5.78947	0.70044	-0.150417	2000	Probable coatomer subunit zeta OS=Schizosaccharomyces pombe (strain 972 / ATCC 24843) GN=ret3 PE=3 SV=1	1196	49	0
gos1	182	1	2	2	3	2	4	0.549451	1.0989	1.0989	1.64835	1.0989	2.1978	0.70044	-0.253757	604.396	Protein transport protein gos1 OS=Schizosaccharomyces pombe (strain 972 / ATCC 24843) GN=gos1 PE=3 SV=1	1212	14	0
shy1	290	1	2	3	2	3	3	0.344828	0.689655	1.03448	0.689655	1.03448	1.03448	0.70044	-0.253757	379.31	Cytochrome oxidase assembly protein shy1 OS=Schizosaccharomyces pombe (strain 972 / ATCC 24843) GN=shy1 PE=3 SV=1	2436	14	0
cyp8	516	0	3	2	3	3	3	0	0.581395	0.387597	0.581395	0.581395	0.581395	0.70044	-0.253757	213.178	Peptidyl-prolyl cis-trans isomerase cyp8 OS=Schizosaccharomyces pombe (strain 972 / ATCC 24843) GN=cyp8 PE=2 SV=3	1512	14	0
SPAC3C7.01c	611	1	2	2	3	2	4	0.163666	0.327332	0.327332	0.490998	0.327332	0.654664	0.70044	-0.253757	180.033	Uncharacterized protein C3C7.01c OS=Schizosaccharomyces pombe (strain 972 / ATCC 24843) GN=SPAC3C7.01c PE=3 SV=2	2084	14	0
ppk26	589	2	1	3	2	5	3	0.339559	0.169779	0.509338	0.339559	0.848896	0.509338	0.70044	-0.657112	220.713	PAB-dependent poly(A)-specific ribonuclease subunit pan3 OS=Schizosaccharomyces pombe (strain 972 / ATCC 24843) GN=ppk26 PE=3 SV=1	48	16	0
SPAPYUK71.03c	1225	1	2	2	3	7	2	0.0816327	0.163265	0.163265	0.244898	0.571429	0.163265	0.70044	-0.823122	114.286	Uncharacterized protein PYUK71.03c OS=Schizosaccharomyces pombe (strain 972 / ATCC 24843) GN=SPAPYUK71.03c PE=1 SV=1	1203	17	0
SPCC1322.05c	612	1	2	2	3	7	5	0.163399	0.326797	0.326797	0.490196	1.14379	0.816993	0.70044	-1.2303	277.778	Leukotriene A-4 hydrolase homolog OS=Schizosaccharomyces pombe (strain 972 / ATCC 24843) GN=SPCC1322.05c PE=3 SV=1	316	20	0
utp13	777	13	16	25	22	20	20	1.6731	2.0592	3.2175	2.8314	2.574	2.574	0.692818	0.231591	1119.69	Probable U3 small nucleolar RNA-associated protein 13 OS=Schizosaccharomyces pombe (strain 972 / ATCC 24843) GN=utp13 PE=3 SV=3	1412	116	0
trp1	759	14	7	17	17	17	21	1.84453	0.922266	2.23979	2.23979	2.23979	2.7668	0.689932	-0.159576	948.617	Multifunctional tryptophan biosynthesis protein OS=Schizosaccharomyces pombe (strain 972 / ATCC 24843) GN=trp1 PE=2 SV=2	359	93	0
mtd1	320	5	3	6	7	4	5	1.5625	0.9375	1.875	2.1875	1.25	1.5625	0.686842	0.520832	687.5	Methylenetetrahydrofolate dehydrogenase [NAD(+)] OS=Schizosaccharomyces pombe (strain 972 / ATCC 24843) GN=mtd1 PE=3 SV=1	2614	30	0
res2	657	4	4	6	7	10	6	0.608828	0.608828	0.913242	1.06545	1.52207	0.913242	0.686842	-0.295456	441.4	Cell division cycle-related protein res2/pct1 OS=Schizosaccharomyces pombe (strain 972 / ATCC 24843) GN=res2 PE=1 SV=1	1605	37	0
rad32	649	3	5	7	6	12	8	0.46225	0.770416	1.07858	0.924499	1.849	1.23267	0.686842	-0.613817	508.475	DNA repair protein rad32 OS=Schizosaccharomyces pombe (strain 972 / ATCC 24843) GN=rad32 PE=1 SV=1	1405	41	0
SPAC8E11.05c	338	3	5	7	6	10	11	0.887574	1.47929	2.07101	1.77515	2.95858	3.25444	0.686842	-0.683526	1005.92	Uncharacterized protein C8E11.05c OS=Schizosaccharomyces pombe (strain 972 / ATCC 24843) GN=SPAC8E11.05c PE=4 SV=1	1731	42	0
hmg1	1053	22	19	35	31	33	30	2.08927	1.80437	3.32384	2.94397	3.1339	2.849	0.684187	0.0669067	1225.07	3-hydroxy-3-methylglutaryl-coenzyme A reductase OS=Schizosaccharomyces pombe (strain 972 / ATCC 24843) GN=hmg1 PE=1 SV=2	566	170	0
vps33	592	8	10	14	15	19	18	1.35135	1.68919	2.36486	2.53378	3.20946	3.04054	0.68203	-0.349334	1114.86	Vacuolar protein sorting-associated protein 33 OS=Schizosaccharomyces pombe (strain 972 / ATCC 24843) GN=vps33 PE=3 SV=1	362	84	0
SPAC24H6.13	871	10	10	14	18	11	17	1.14811	1.14811	1.60735	2.06659	1.26292	1.95178	0.672705	0.191366	688.863	Uncharacterized membrane protein C24H6.13 OS=Schizosaccharomyces pombe (strain 972 / ATCC 24843) GN=SPAC24H6.13 PE=1 SV=1	1045	80	0
cdc73	371	9	6	13	11	10	6	2.42588	1.61725	3.50404	2.96496	2.69542	1.61725	0.670936	0.579013	1078.17	Cell division control protein 73 OS=Schizosaccharomyces pombe (strain 972 / ATCC 24843) GN=cdc73 PE=3 SV=1	2061	55	0
paa1	590	9	6	11	13	12	9	1.52542	1.01695	1.86441	2.20339	2.0339	1.52542	0.670936	0.190943	762.712	Protein phosphatase PP2A regulatory subunit A OS=Schizosaccharomyces pombe (strain 972 / ATCC 24843) GN=paa1 PE=3 SV=1	72	60	0
adk1	220	7	3	9	7	4	6	3.18182	1.36364	4.09091	3.18182	1.81818	2.72727	0.667425	0.667425	1181.82	Adenylate kinase OS=Schizosaccharomyces pombe (strain 972 / ATCC 24843) GN=adk1 PE=1 SV=1	2814	36	0
SPAC2E11.10	334	5	5	8	8	9	7	1.49701	1.49701	2.39521	2.39521	2.69461	2.09581	0.667425	0	958.084	Putative 2-hydroxyacid dehydrogenase UNK4.10 OS=Schizosaccharomyces pombe (strain 972 / ATCC 24843) GN=SPAC2E11.10 PE=2 SV=1	1858	42	0
SPBC947.15c	551	3	7	7	9	10	9	0.544465	1.27042	1.27042	1.63339	1.81488	1.63339	0.667425	-0.245112	635.209	Probable NADH-ubiquinone oxidoreductase C947.15c, mitochondrial OS=Schizosaccharomyces pombe (strain 972 / ATCC 24843) GN=SPBC947.15c PE=3 SV=1	1518	45	0
myo52	1516	35	33	49	59	70	56	2.30871	2.17678	3.23219	3.89182	4.61741	3.69393	0.665857	-0.222011	1543.54	Myosin-52 OS=Schizosaccharomyces pombe (strain 972 / ATCC 24843) GN=myo52 PE=1 SV=1	372	302	0
rrp12	1163	12	10	21	14	24	22	1.03181	0.859845	1.80567	1.20378	2.06363	1.89166	0.665016	-0.392317	696.475	Putative ribosomal RNA-processing protein 12 OS=Schizosaccharomyces pombe (strain 972 / ATCC 24843) GN=rrp12 PE=3 SV=1	61	103	0
utp7	520	12	12	20	18	16	23	2.30769	2.30769	3.84615	3.46154	3.07692	4.42308	0.658566	-0.037281	1480.77	Probable U3 small nucleolar RNA-associated protein 7 OS=Schizosaccharomyces pombe (strain 972 / ATCC 24843) GN=utp7 PE=3 SV=1	2154	101	0
sec6	752	9	15	18	20	19	20	1.19681	1.99468	2.39362	2.65957	2.5266	2.65957	0.658566	-0.037281	1023.94	Exocyst complex component sec6 OS=Schizosaccharomyces pombe (strain 972 / ATCC 24843) GN=sec6 PE=1 SV=2	1955	101	0
rpo41	1154	2	3	3	5	1	1	0.17331	0.259965	0.259965	0.433276	0.0866551	0.0866551	0.657112	1.89812	86.6551	DNA-directed RNA polymerase, mitochondrial OS=Schizosaccharomyces pombe (strain 972 / ATCC 24843) GN=rpo41 PE=3 SV=2	1177	15	0
gas5	510	1	4	4	4	3	3	0.196078	0.784314	0.784314	0.784314	0.588235	0.588235	0.657112	0.403356	274.51	1,3-beta-glucanosyltransferase gas5 OS=Schizosaccharomyces pombe (strain 972 / ATCC 24843) GN=gas5 PE=1 SV=1	1418	19	0
dsk1	544	2	3	4	4	4	2	0.367647	0.551471	0.735294	0.735294	0.735294	0.367647	0.657112	0.403356	257.353	Protein kinase dsk1 OS=Schizosaccharomyces pombe (strain 972 / ATCC 24843) GN=dsk1 PE=3 SV=2	2040	19	0
cys2	504	3	2	3	5	4	3	0.595238	0.396825	0.595238	0.992063	0.793651	0.595238	0.657112	0.187627	297.619	Probable serine-O-acetyltransferase cys2 OS=Schizosaccharomyces pombe (strain 972 / ATCC 24843) GN=cys2 PE=1 SV=1	860	20	0
ppa2	322	2	3	4	4	5	3	0.621118	0.931677	1.24224	1.24224	1.5528	0.931677	0.657112	0	496.894	Major serine/threonine-protein phosphatase PP2A-2 catalytic subunit OS=Schizosaccharomyces pombe (strain 972 / ATCC 24843) GN=ppa2 PE=3 SV=1	1815	21	0
SPAC630.12	422	2	3	3	5	5	3	0.473934	0.7109	0.7109	1.18483	1.18483	0.7109	0.657112	0	379.147	Uncharacterized protein C630.12 OS=Schizosaccharomyces pombe (strain 972 / ATCC 24843) GN=SPAC630.12 PE=3 SV=1	2129	21	0
SPBC25H2.16c	533	4	1	4	4	5	3	0.750469	0.187617	0.750469	0.750469	0.938086	0.562852	0.657112	0	300.188	Probable ADP-ribosylation factor-binding protein C25H2.16c OS=Schizosaccharomyces pombe (strain 972 / ATCC 24843) GN=SPBC25H2.16c PE=1 SV=1	69	21	0
gtr1	308	2	3	4	4	4	5	0.649351	0.974026	1.2987	1.2987	1.2987	1.62338	0.657112	-0.16601	551.948	GTP-binding protein gtr1 OS=Schizosaccharomyces pombe (strain 972 / ATCC 24843) GN=gtr1 PE=3 SV=1	1507	22	0
SPBC18A7.01	451	2	3	4	4	6	3	0.443459	0.665188	0.886918	0.886918	1.33038	0.665188	0.657112	-0.16601	376.94	Uncharacterized peptidase C18A7.01 OS=Schizosaccharomyces pombe (strain 972 / ATCC 24843) GN=SPBC18A7.01 PE=3 SV=1	2710	22	0
SPBC106.19	515	2	3	3	5	3	6	0.38835	0.582524	0.582524	0.970874	0.582524	1.16505	0.657112	-0.16601	330.097	Uncharacterized protein C106.19 OS=Schizosaccharomyces pombe (strain 972 / ATCC 24843) GN=SPBC106.19 PE=4 SV=1	2955	22	0
fet5	276	2	3	3	5	6	5	0.724638	1.08696	1.08696	1.81159	2.17391	1.81159	0.657112	-0.449803	688.406	GPN-loop GTPase 3 OS=Schizosaccharomyces pombe (strain 972 / ATCC 24843) GN=fet5 PE=2 SV=1	1544	24	0
mrpl16	215	6	6	9	10	9	8	2.7907	2.7907	4.18605	4.65116	4.18605	3.72093	0.654225	0.158698	1674.42	54S ribosomal protein L16, mitochondrial OS=Schizosaccharomyces pombe (strain 972 / ATCC 24843) GN=mrpl16 PE=3 SV=1	2338	48	0
sec62	273	8	11	16	14	12	16	2.9304	4.0293	5.86081	5.12821	4.3956	5.86081	0.653442	0.0988534	2124.54	Translocation protein sec62 OS=Schizosaccharomyces pombe (strain 972 / ATCC 24843) GN=sec62 PE=3 SV=1	1757	77	0
gua1	539	11	8	16	14	18	15	2.04082	1.48423	2.96846	2.5974	3.33952	2.78293	0.653442	-0.136635	1168.83	GMP synthase [glutamine-hydrolyzing] OS=Schizosaccharomyces pombe (strain 972 / ATCC 24843) GN=gua1 PE=3 SV=1	1793	82	0
cct2	527	14	12	21	20	24	21	2.65655	2.27704	3.98482	3.79507	4.55408	3.98482	0.653078	-0.133678	1631.88	Probable T-complex protein 1 subunit beta OS=Schizosaccharomyces pombe (strain 972 / ATCC 24843) GN=cct2 PE=3 SV=1	57	112	0
sec21	905	32	33	52	50	51	57	3.53591	3.64641	5.74586	5.52486	5.63536	6.29834	0.648451	-0.0823053	2320.44	Probable coatomer subunit gamma OS=Schizosaccharomyces pombe (strain 972 / ATCC 24843) GN=sec21 PE=1 SV=1	137	275	0
rpc1	1405	12	9	17	16	18	19	0.854093	0.640569	1.20996	1.13879	1.28114	1.35231	0.647119	-0.164119	498.221	DNA-directed RNA polymerase III subunit rpc1 OS=Schizosaccharomyces pombe (strain 972 / ATCC 24843) GN=rpc1 PE=2 SV=1	1128	91	0
hmt1	830	20	24	35	34	28	34	2.40964	2.89157	4.21687	4.09639	3.37349	4.09639	0.646726	0.153857	1578.31	Heavy metal tolerance protein OS=Schizosaccharomyces pombe (strain 972 / ATCC 24843) GN=hmt1 PE=2 SV=3	425	175	0
elp3	544	18	19	32	26	24	27	3.30882	3.49265	5.88235	4.77941	4.41176	4.96324	0.645717	0.184875	2003.68	Probable elongator complex protein 3 OS=Schizosaccharomyces pombe (strain 972 / ATCC 24843) GN=elp3 PE=3 SV=1	1417	146	0
SPBC646.16	244	8	6	12	10	6	10	3.27869	2.45902	4.91803	4.09836	2.45902	4.09836	0.644669	0.454566	1557.38	Probable proteasome subunit alpha type-1 OS=Schizosaccharomyces pombe (strain 972 / ATCC 24843) GN=SPBC646.16 PE=3 SV=1	377	52	0
erg26	340	7	7	12	10	10	7	2.05882	2.05882	3.52941	2.94118	2.94118	2.05882	0.644669	0.368151	1147.06	Sterol-4-alpha-carboxylate 3-dehydrogenase, decarboxylating OS=Schizosaccharomyces pombe (strain 972 / ATCC 24843) GN=erg26 PE=3 SV=1	2490	53	0
pal1	425	9	14	18	18	13	15	2.11765	3.29412	4.23529	4.23529	3.05882	3.52941	0.641865	0.360295	1505.88	Protein pal1 OS=Schizosaccharomyces pombe (strain 972 / ATCC 24843) GN=pal1 PE=1 SV=1	891	87	0
nuc2	665	10	13	17	19	19	16	1.50376	1.95489	2.55639	2.85714	2.85714	2.40602	0.641865	0.0404143	1067.67	Anaphase-promoting complex subunit 3 OS=Schizosaccharomyces pombe (strain 972 / ATCC 24843) GN=nuc2 PE=1 SV=3	506	94	0
SPAC167.05	601	5	11	14	11	15	15	0.831947	1.83028	2.32945	1.83028	2.49584	2.49584	0.63743	-0.261125	915.141	Uncharacterized protein C167.05 OS=Schizosaccharomyces pombe (strain 972 / ATCC 24843) GN=SPAC167.05 PE=1 SV=2	741	71	0
pnu1	322	4	3	4	7	4	5	1.24224	0.931677	1.24224	2.17391	1.24224	1.5528	0.63743	0.283793	621.118	Nuclease 1, mitochondrial OS=Schizosaccharomyces pombe (strain 972 / ATCC 24843) GN=pnu1 PE=2 SV=2	656	27	0
SPBC1E8.02	603	3	4	5	6	5	5	0.497512	0.66335	0.829187	0.995025	0.829187	0.829187	0.63743	0.13493	348.259	Uncharacterized ubiquitin-like protein C1E8.02 OS=Schizosaccharomyces pombe (strain 972 / ATCC 24843) GN=SPBC1E8.02 PE=1 SV=1	888	28	0
taf9	163	4	3	6	5	5	6	2.45399	1.84049	3.68098	3.06748	3.06748	3.68098	0.63743	0	1349.69	Transcription initiation factor TFIID subunit 9 OS=Schizosaccharomyces pombe (strain 972 / ATCC 24843) GN=taf9 PE=1 SV=1	1805	29	0
SPBC17D1.05	368	2	5	5	6	5	6	0.543478	1.3587	1.3587	1.63043	1.3587	1.63043	0.63743	0	597.826	Uncharacterized protein C17D1.05 OS=Schizosaccharomyces pombe (strain 972 / ATCC 24843) GN=SPBC17D1.05 PE=4 SV=1	3059	29	0
thi1	775	2	5	5	6	7	6	0.258065	0.645161	0.645161	0.774194	0.903226	0.774194	0.63743	-0.237039	309.677	Thiamine repressible genes regulatory protein thi1 OS=Schizosaccharomyces pombe (strain 972 / ATCC 24843) GN=thi1 PE=1 SV=2	1084	31	0
prr1	539	3	4	6	5	6	8	0.556586	0.742115	1.11317	0.927644	1.11317	1.48423	0.63743	-0.342392	463.822	Transcription factor prr1 OS=Schizosaccharomyces pombe (strain 972 / ATCC 24843) GN=prr1 PE=1 SV=2	999	32	0
taf6	452	10	8	15	13	10	15	2.21239	1.76991	3.31858	2.87611	2.21239	3.31858	0.631757	0.162271	1172.57	Transcription initiation factor TFIID subunit 6 OS=Schizosaccharomyces pombe (strain 972 / ATCC 24843) GN=taf6 PE=1 SV=1	1935	71	0
ent1	706	13	16	22	23	33	24	1.84136	2.26629	3.11615	3.25779	4.67422	3.39943	0.630354	-0.339692	1444.76	Epsin-1 OS=Schizosaccharomyces pombe (strain 972 / ATCC 24843) GN=ent1 PE=1 SV=1	1533	131	0
nte1	1316	9	22	23	25	24	23	0.683891	1.67173	1.74772	1.8997	1.82371	1.74772	0.627487	0.0302463	721.884	Lysophospholipase NTE1 OS=Schizosaccharomyces pombe (strain 972 / ATCC 24843) GN=nte1 PE=3 SV=1	325	126	0
cyt1	307	4	5	7	7	6	5	1.30293	1.62866	2.28013	2.28013	1.9544	1.62866	0.626185	0.342392	814.332	Cytochrome c1, heme protein, mitochondrial OS=Schizosaccharomyces pombe (strain 972 / ATCC 24843) GN=cyt1 PE=3 SV=1	2479	34	0
pos5	386	6	3	8	6	7	4	1.5544	0.777202	2.07254	1.5544	1.81347	1.03627	0.626185	0.342392	647.668	NADH kinase pos5, mitochondrial OS=Schizosaccharomyces pombe (strain 972 / ATCC 24843) GN=pos5 PE=3 SV=2	2516	34	0
SPCC16A11.16c	388	5	4	7	7	6	6	1.28866	1.03093	1.80412	1.80412	1.54639	1.54639	0.626185	0.21901	670.103	Probable proteasomal ubiquitin receptor ADRM1 homolog OS=Schizosaccharomyces pombe (strain 972 / ATCC 24843) GN=SPCC16A11.16c PE=3 SV=1	1434	35	0
trs31	209	6	3	8	6	7	6	2.87081	1.43541	3.82775	2.87081	3.34928	2.87081	0.626185	0.105353	1291.87	Transport protein particle subunit trs31 OS=Schizosaccharomyces pombe (strain 972 / ATCC 24843) GN=trs31 PE=3 SV=1	1730	36	0
act2	427	9	2	9	8	6	9	2.10773	0.468384	2.10773	1.87354	1.40515	2.10773	0.61891	0.178337	749.415	Actin-related protein 3 OS=Schizosaccharomyces pombe (strain 972 / ATCC 24843) GN=act2 PE=1 SV=1	227	43	0
itr2	557	4	7	10	7	6	9	0.718133	1.25673	1.79533	1.25673	1.0772	1.6158	0.61891	0.178337	574.506	Myo-inositol transporter 2 OS=Schizosaccharomyces pombe (strain 972 / ATCC 24843) GN=itr2 PE=2 SV=1	1310	43	0
rpb2	1210	33	38	54	55	50	50	2.72727	3.1405	4.46281	4.54545	4.13223	4.13223	0.617024	0.12409	1727.27	DNA-directed RNA polymerase II subunit RPB2 OS=Schizosaccharomyces pombe (strain 972 / ATCC 24843) GN=rpb2 PE=1 SV=2	103	280	0
ade1	788	12	16	21	22	20	21	1.52284	2.03046	2.66497	2.79188	2.53807	2.66497	0.615336	0.068387	1065.99	Bifunctional purine biosynthetic protein ADE1 OS=Schizosaccharomyces pombe (strain 972 / ATCC 24843) GN=ade1 PE=3 SV=1	1188	112	0
seh1	339	6	7	10	10	11	10	1.76991	2.0649	2.94985	2.94985	3.24484	2.94985	0.613817	-0.069709	1209.44	Nucleoporin seh1 OS=Schizosaccharomyces pombe (strain 972 / ATCC 24843) GN=seh1 PE=1 SV=1	420	54	0
tif223	458	7	6	10	10	11	14	1.52838	1.31004	2.18341	2.18341	2.40175	3.05677	0.613817	-0.319068	982.533	Probable translation initiation factor eIF-2B subunit gamma OS=Schizosaccharomyces pombe (strain 972 / ATCC 24843) GN=tif223 PE=1 SV=2	760	58	0
oca8	129	8	7	13	10	10	10	6.20155	5.42636	10.0775	7.75194	7.75194	7.75194	0.610053	0.19977	3333.33	Probable cytochrome b5 2 OS=Schizosaccharomyces pombe (strain 972 / ATCC 24843) GN=oca8 PE=3 SV=1	1217	58	0
cka1	332	17	17	30	22	24	28	5.12048	5.12048	9.03614	6.62651	7.22892	8.43373	0.610053	0	3132.53	Casein kinase II subunit alpha OS=Schizosaccharomyces pombe (strain 972 / ATCC 24843) GN=cka1 PE=2 SV=2	1540	138	0
rpb3	297	10	7	14	12	11	13	3.367	2.3569	4.7138	4.0404	3.7037	4.3771	0.607158	0.11456	1683.5	DNA-directed RNA polymerase II subunit RPB3 OS=Schizosaccharomyces pombe (strain 972 / ATCC 24843) GN=rpb3 PE=1 SV=2	1516	67	0
ost1	450	18	22	31	30	25	30	4	4.88889	6.88889	6.66667	5.55556	6.66667	0.606336	0.148863	2577.78	Dolichyl-diphosphooligosaccharide--protein glycosyltransferase subunit 1 OS=Schizosaccharomyces pombe (strain 972 / ATCC 24843) GN=ost1 PE=3 SV=1	2031	156	0
asn1	557	15	6	19	13	16	14	2.693	1.0772	3.41113	2.33393	2.87253	2.51346	0.602996	0.0925121	1113.11	Probable asparagine synthetase [glutamine-hydrolyzing] OS=Schizosaccharomyces pombe (strain 972 / ATCC 24843) GN=asn1 PE=1 SV=3	327	83	0
crn1	601	15	8	20	15	11	16	2.49584	1.33111	3.32779	2.49584	1.83028	2.66223	0.601451	0.371969	1031.61	Coronin-like protein crn1 OS=Schizosaccharomyces pombe (strain 972 / ATCC 24843) GN=crn1 PE=1 SV=1	1106	85	0
rkr1	1610	10	13	17	18	13	18	0.621118	0.807453	1.0559	1.11801	0.807453	1.11801	0.601451	0.174029	409.938	E3 ubiquitin-protein ligase listerin OS=Schizosaccharomyces pombe (strain 972 / ATCC 24843) GN=rkr1 PE=3 SV=1	642	89	0
ogm1	893	8	15	17	18	17	17	0.895857	1.67973	1.9037	2.01568	1.9037	1.9037	0.601451	0.0415791	772.676	Dolichyl-phosphate-mannose--protein mannosyltransferase 1 OS=Schizosaccharomyces pombe (strain 972 / ATCC 24843) GN=ogm1 PE=1 SV=1	99	82	10
fyu1	506	12	11	20	15	23	17	2.37154	2.17391	3.95257	2.96443	4.54545	3.35968	0.601451	-0.19162	1482.21	Probable UTP--glucose-1-phosphate uridylyltransferase OS=Schizosaccharomyces pombe (strain 972 / ATCC 24843) GN=fyu1 PE=1 SV=2	1357	98	0
