# Supplementary material for: A replisome-associated histone H3-H4 chaperone required for epigenetic inheritance
Source: Cell. Author manuscript; Available in PMC 2024 Sep 8. (PMC11380579; doi:10.1016/j.cell.2024.07.006)
Supplement: 14 — Table S6 - List of AlphaFold-Multimer predictions in this study. Related to STAR Methods. [file NIHMS2018534-supplement-14.xlsx]

## Sheet: List of AlphaFold predictions
Table S6 - List of AlphaFold predictions in this study
Notes: 1. some early ColabFold (version 2) predictions didn't report ipTM scores back in 2022 and therefore, they are displayed as NA in this table.
2. Important predicted structures displayed in our study are highlighted in bold red.
Numbers of predictions	Proteins in prediction		Species	Unrelaxed or relaxed?	pLDDT_Avg	pTM_Avg	ipTM_Avg	pLDDT_1	pTM_1	ipTM_1	pLDDT_2	pTM_2	ipTM_2	pLDDT_3	pTM_3	ipTM_3	pLDDT_4	pTM_4	ipTM_4	pLDDT_5	pTM_5	ipTM_5	ColabFold version	Recycling numner
	Component_1	Component_2
1	H3.1-H4_tetramer	CDC45	S. pombe	Unrelaxed	72.5	0.6114	0.3552	75.8	0.71	0.601	73.1	0.633	0.421	72.3	0.574	0.265	70.9	0.572	0.246	70.4	0.568	0.243	localColabFold(HMS, O2, v3)	20
2	H3.1-H4_tetramer	DPB2	S. pombe	Unrelaxed	70.48	0.482	0.2538	70.5	0.492	0.278	70.2	0.484	0.251	71.5	0.476	0.252	70.9	0.477	0.245	69.3	0.481	0.243	localColabFold(HMS, O2, v3)	20
3	H3.1-H4_tetramer	DPB3	S. pombe	Unrelaxed	64.54	0.431	0.3598	65.3	0.444	0.379	65.1	0.447	0.375	64.2	0.429	0.36	62.5	0.431	0.358	65.6	0.404	0.327	localColabFold(HMS, O2, v3)	20
4	H3.1-H4_tetramer	DPB4	S. pombe	Unrelaxed	57.94	0.3838	0.3132	59.6	0.401	0.33	57.9	0.396	0.33	58.2	0.395	0.33	59.5	0.375	0.307	54.5	0.352	0.269	localColabFold(HMS, O2, v3)	20
5	H3.1-H4_tetramer	DPOE	S. pombe	Unrelaxed	74.5	0.6084	0.2532	75.4	0.631	0.261	73.6	0.634	0.25	75.6	0.584	0.263	73.8	0.614	0.242	74.1	0.579	0.25	localColabFold(HMS, O2, v3)	20
6	H3.1-H4_tetramer	MCL1	S. pombe	Unrelaxed	71.2	0.4036	0.2446	70.2	0.408	0.253	72.6	0.407	0.253	70.9	0.402	0.244	71.6	0.4	0.243	70.7	0.401	0.23	localColabFold(HMS, O2, v3)	20
7	H3.1-H4_tetramer	MCM10	S. pombe	Unrelaxed	54.84	0.4086	0.3844	55.5	0.475	0.498	54.6	0.422	0.383	55.4	0.393	0.372	54.1	0.391	0.351	54.6	0.362	0.318	localColabFold(HMS, O2, v3)	20
8	H3.1-H4_tetramer	MCM2	S. pombe	Unrelaxed	62.96	0.4218	0.4114	63.8	0.436	0.443	63.8	0.421	0.436	64.4	0.425	0.43	63.3	0.429	0.398	59.5	0.398	0.35	localColabFold(HMS, O2, v3)	20
9	H3.1-H4_tetramer	MCM3	S. pombe	Unrelaxed	61.18	0.4468	0.224	61.8	0.455	0.239	62.4	0.466	0.232	61.8	0.465	0.231	58.5	0.417	0.215	61.4	0.431	0.203	localColabFold(HMS, O2, v3)	20
10	H3.1-H4_tetramer	MCM4	S. pombe	Unrelaxed	59.98	0.3976	0.231	60	0.41	0.235	61.5	0.398	0.232	59.8	0.396	0.233	60	0.406	0.23	58.6	0.378	0.225	localColabFold(HMS, O2, v3)	20
11	H3.1-H4_tetramer	MCM5	S. pombe	Unrelaxed	67.12	0.4242	0.2334	67.6	0.432	0.248	66.8	0.433	0.244	69	0.411	0.241	67.5	0.424	0.227	64.7	0.421	0.207	localColabFold(HMS, O2, v3)	20
12	H3.1-H4_tetramer	MCM6	S. pombe	Unrelaxed	63.04	0.4298	0.2174	63.7	0.429	0.234	64.2	0.43	0.225	64.1	0.435	0.222	60.5	0.415	0.208	62.7	0.44	0.198	localColabFold(HMS, O2, v3)	20
13	H3.1-H4_tetramer	MCM7	S. pombe	Unrelaxed	66.06	0.4296	0.2274	67.4	0.444	0.246	66.2	0.429	0.235	68	0.438	0.224	63.8	0.42	0.22	64.9	0.417	0.212	localColabFold(HMS, O2, v3)	20
14	H3.1-H4_tetramer	MRC1	S. pombe	Unrelaxed	41.82	0.4132	0.6958	43.5	0.408	0.722	42.7	0.433	0.698	41.7	0.417	0.7	39.7	0.409	0.693	41.5	0.399	0.666	localColabFold(HMS, O2, v3)	20
15	H3.1-H4_tetramer	PCNA	S. pombe	Unrelaxed	70.82	0.4102	0.2752	71.9	0.403	0.296	71.1	0.413	0.284	72.2	0.422	0.272	69.9	0.399	0.267	69	0.414	0.257	localColabFold(HMS, O2, v3)	20
16	H3.1-H4_tetramer	POB3	S. pombe	Unrelaxed	69.2	0.412	0.2608	70.5	0.438	0.341	69.1	0.386	0.26	70.3	0.408	0.239	67.9	0.431	0.23	68.2	0.397	0.234	localColabFold(HMS, O2, v3)	20
17	H3.1-H4_tetramer	POL1	S. pombe	Unrelaxed	66.76	0.5398	0.419	66.9	0.544	0.469	66.9	0.544	0.466	68.1	0.54	0.463	65.7	0.537	0.45	66.2	0.534	0.247	localColabFold(HMS, O2, v3)	20
18	H3.1-H4_tetramer	POL12	S. pombe	Unrelaxed	70.32	0.505	0.2534	70.8	0.518	0.285	71.6	0.505	0.256	71.6	0.503	0.254	69	0.506	0.239	68.6	0.493	0.233	localColabFold(HMS, O2, v3)	20
19	H3.1-H4_tetramer	PRI1	S. pombe	Unrelaxed	71.5	0.5086	0.3126	70.6	0.551	0.383	72.6	0.51	0.323	72.8	0.508	0.317	70.9	0.49	0.293	70.6	0.484	0.247	localColabFold(HMS, O2, v3)	20
20	H3.1-H4_tetramer	PRI2	S. pombe	Unrelaxed	69.98	0.36	0.2654	69.3	0.363	0.275	70.6	0.368	0.267	70.9	0.354	0.267	70.9	0.366	0.259	68.2	0.349	0.259	localColabFold(HMS, O2, v3)	20
21	H3.1-H4_tetramer	PSF1	S. pombe	Unrelaxed	65.94	0.3886	0.3206	66.6	0.405	0.337	66.3	0.387	0.324	63.2	0.389	0.322	66.8	0.389	0.318	66.8	0.373	0.302	localColabFold(HMS, O2, v3)	20
22	H3.1-H4_tetramer	PSF2	S. pombe	Unrelaxed	63.66	0.3814	0.3112	65	0.41	0.342	62.5	0.383	0.313	66.8	0.379	0.305	63.2	0.367	0.299	60.8	0.368	0.297	localColabFold(HMS, O2, v3)	20
23	H3.1-H4_tetramer	PSF3	S. pombe	Unrelaxed	65.62	0.4134	0.3454	66.6	0.461	0.405	66.9	0.428	0.356	68.1	0.398	0.323	62.3	0.39	0.322	64.2	0.39	0.321	localColabFold(HMS, O2, v3)	20
24	H3.1-H4_tetramer	RFA1	S. pombe	Unrelaxed	68.86	0.3062	0.25	69.6	0.315	0.258	69.2	0.312	0.259	69.2	0.311	0.257	68.7	0.301	0.247	67.6	0.292	0.229	localColabFold(HMS, O2, v3)	20
25	H3.1-H4_tetramer	RFA2	S. pombe	Unrelaxed	61.18	0.3676	0.3024	61	0.379	0.32	60.4	0.369	0.303	62.6	0.372	0.3	61.5	0.364	0.301	60.4	0.354	0.288	localColabFold(HMS, O2, v3)	20
26	H3.1-H4_tetramer	RFA3	S. pombe	Unrelaxed	65.34	0.4378	0.3666	67.6	0.459	0.387	62.2	0.443	0.375	65.1	0.436	0.368	64.7	0.429	0.361	67.1	0.422	0.342	localColabFold(HMS, O2, v3)	20
27	H3.1-H4_tetramer	SLD5	S. pombe	Unrelaxed	65.48	0.3728	0.2998	67.5	0.376	0.304	64.1	0.376	0.303	65.6	0.368	0.305	66.4	0.37	0.299	63.8	0.374	0.288	localColabFold(HMS, O2, v3)	20
28	H3.1-H4_tetramer	SPT16	S. pombe	Unrelaxed	72.34	0.4658	0.514	73.2	0.531	0.655	72.4	0.506	0.614	72	0.464	0.485	71.5	0.396	0.414	72.6	0.432	0.402	localColabFold(HMS, O2, v3)	20
29	H3.1-H4_tetramer	SWI1	S. pombe	Unrelaxed	66.58	0.4924	0.2368	66.8	0.49	0.256	68.4	0.497	0.249	66.8	0.489	0.234	65.8	0.493	0.233	65.1	0.493	0.212	localColabFold(HMS, O2, v3)	20
30	H3.1-H4_tetramer	SWI3	S. pombe	Unrelaxed	63.88	0.4196	0.3512	64.3	0.489	0.438	63.2	0.42	0.353	65.2	0.415	0.337	64.6	0.406	0.333	62.1	0.368	0.295	localColabFold(HMS, O2, v3)	20
31	CENPA-H4_tetramer	CDC45	S. pombe	Unrelaxed	72.62	0.5836	0.2728	73.2	0.611	0.325	73.8	0.585	0.28	71.5	0.575	0.255	71.5	0.581	0.252	73.1	0.566	0.252	localColabFold(HMS, O2, v3)	20
32	CENPA-H4_tetramer	DPB2	S. pombe	Unrelaxed	71.56	0.4932	0.2574	70.9	0.505	0.267	73	0.494	0.261	71.1	0.486	0.255	70.5	0.497	0.252	72.3	0.484	0.252	localColabFold(HMS, O2, v3)	20
33	CENPA-H4_tetramer	DPB3	S. pombe	Unrelaxed	67	0.4672	0.4002	68.6	0.491	0.421	66.4	0.475	0.418	68.9	0.482	0.413	63.3	0.458	0.394	67.8	0.43	0.355	localColabFold(HMS, O2, v3)	20
34	CENPA-H4_tetramer	DPB4	S. pombe	Unrelaxed	59.52	0.4198	0.3554	62.3	0.441	0.377	55.5	0.422	0.365	60.5	0.429	0.361	58.2	0.405	0.341	61.1	0.402	0.333	localColabFold(HMS, O2, v3)	20
35	CENPA-H4_tetramer	DPOE	S. pombe	Unrelaxed	75.5	0.6058	0.2584	76.4	0.633	0.278	75.1	0.636	0.262	76.2	0.582	0.257	75.2	0.571	0.255	74.6	0.607	0.24	localColabFold(HMS, O2, v3)	20
36	CENPA-H4_tetramer	MCL1	S. pombe	Unrelaxed	71.84	0.408	0.2418	73.5	0.41	0.259	70.5	0.411	0.245	71.6	0.408	0.239	71.9	0.407	0.235	71.7	0.404	0.231	localColabFold(HMS, O2, v3)	20
37	CENPA-H4_tetramer	MCM10	S. pombe	Unrelaxed	56.14	0.4136	0.3924	57.2	0.5	0.56	55.5	0.444	0.401	57.2	0.413	0.391	54.9	0.385	0.339	55.9	0.326	0.271	localColabFold(HMS, O2, v3)	20
38	CENPA-H4_tetramer	MCM2	S. pombe	Unrelaxed	64.32	0.4334	0.443	64.6	0.444	0.466	65.4	0.434	0.466	66.5	0.439	0.457	63.8	0.436	0.417	61.3	0.414	0.409	localColabFold(HMS, O2, v3)	20
39	CENPA-H4_tetramer	MCM3	S. pombe	Unrelaxed	62.66	0.4598	0.2312	63.2	0.474	0.237	63.7	0.475	0.231	63.2	0.465	0.228	64.4	0.455	0.228	58.8	0.43	0.232	localColabFold(HMS, O2, v3)	20
40	CENPA-H4_tetramer	MCM4	S. pombe	Unrelaxed	61.46	0.4052	0.232	61.6	0.402	0.245	61.4	0.405	0.235	62.5	0.412	0.23	62.8	0.427	0.224	59	0.38	0.226	localColabFold(HMS, O2, v3)	20
41	CENPA-H4_tetramer	MCM5	S. pombe	Unrelaxed	68.9	0.4204	0.2324	70.9	0.416	0.244	68.4	0.427	0.237	69.2	0.418	0.232	69.6	0.423	0.23	66.4	0.418	0.219	localColabFold(HMS, O2, v3)	20
42	CENPA-H4_tetramer	MCM6	S. pombe	Unrelaxed	64.62	0.4348	0.227	65.5	0.437	0.242	64.9	0.423	0.243	65.9	0.437	0.231	64.8	0.45	0.208	62	0.427	0.211	localColabFold(HMS, O2, v3)	20
43	CENPA-H4_tetramer	MCM7	S. pombe	Unrelaxed	67.94	0.4294	0.2334	67.1	0.426	0.246	69.7	0.442	0.238	69.2	0.444	0.232	67.2	0.428	0.231	66.5	0.407	0.22	localColabFold(HMS, O2, v3)	20
44	CENPA-H4_tetramer	MRC1	S. pombe	Unrelaxed	41.12	0.4116	0.695	43.6	0.422	0.75	41.8	0.421	0.715	39.2	0.408	0.697	40.3	0.407	0.675	40.7	0.4	0.638	localColabFold(HMS, O2, v3)	20
45	CENPA-H4_tetramer	PCNA	S. pombe	Unrelaxed	72.02	0.4162	0.2888	73.7	0.424	0.31	72.7	0.42	0.298	73.8	0.419	0.298	71.5	0.412	0.275	68.4	0.406	0.263	localColabFold(HMS, O2, v3)	20
46	CENPA-H4_tetramer	POB3	S. pombe	Unrelaxed	70.3	0.3866	0.2636	70.4	0.373	0.305	70.2	0.428	0.266	70.3	0.371	0.256	70.1	0.376	0.25	70.5	0.385	0.241	localColabFold(HMS, O2, v3)	20
47	CENPA-H4_tetramer	POL1	S. pombe	Unrelaxed	68.18	0.5538	0.4616	68.5	0.555	0.535	69.8	0.57	0.519	68.6	0.554	0.508	67.2	0.55	0.491	66.8	0.54	0.255	localColabFold(HMS, O2, v3)	20
48	CENPA-H4_tetramer	POL12	S. pombe	Unrelaxed	71.32	0.5114	0.2668	71.2	0.519	0.283	71.1	0.522	0.28	72.7	0.508	0.27	72.4	0.507	0.266	69.2	0.501	0.235	localColabFold(HMS, O2, v3)	20
49	CENPA-H4_tetramer	PRI1	S. pombe	Unrelaxed	72.06	0.4982	0.2808	73	0.493	0.304	72.4	0.506	0.286	72.6	0.503	0.277	70.9	0.497	0.274	71.4	0.492	0.263	localColabFold(HMS, O2, v3)	20
50	CENPA-H4_tetramer	PRI2	S. pombe	Unrelaxed	70.88	0.358	0.2664	70.4	0.364	0.271	71.8	0.358	0.271	70.6	0.358	0.266	70.6	0.352	0.264	71	0.358	0.26	localColabFold(HMS, O2, v3)	20
51	CENPA-H4_tetramer	PSF1	S. pombe	Unrelaxed	67.1	0.3992	0.331	68.1	0.418	0.349	68	0.412	0.347	64.6	0.394	0.324	68.4	0.394	0.323	66.4	0.378	0.312	localColabFold(HMS, O2, v3)	20
52	CENPA-H4_tetramer	PSF2	S. pombe	Unrelaxed	64.28	0.4102	0.3434	68.7	0.445	0.377	66.1	0.437	0.371	65.2	0.427	0.362	63.4	0.385	0.312	58	0.357	0.295	localColabFold(HMS, O2, v3)	20
53	CENPA-H4_tetramer	PSF3	S. pombe	Unrelaxed	67.06	0.4314	0.3642	68.8	0.476	0.419	69.1	0.46	0.394	68.6	0.425	0.355	63	0.406	0.336	65.8	0.39	0.317	localColabFold(HMS, O2, v3)	20
54	CENPA-H4_tetramer	RFA1	S. pombe	Unrelaxed	70.16	0.3232	0.2698	70.9	0.342	0.291	71	0.333	0.277	70.1	0.322	0.266	69.1	0.313	0.262	69.7	0.306	0.253	localColabFold(HMS, O2, v3)	20
55	CENPA-H4_tetramer	RFA2	S. pombe	Unrelaxed	61.2	0.3786	0.3156	61.8	0.395	0.334	62.7	0.39	0.326	59.4	0.377	0.316	59.3	0.363	0.303	62.8	0.368	0.299	localColabFold(HMS, O2, v3)	20
56	CENPA-H4_tetramer	RFA3	S. pombe	Unrelaxed	68.64	0.4666	0.3984	70.6	0.505	0.44	65	0.468	0.406	69.2	0.468	0.405	70	0.455	0.378	68.4	0.437	0.363	localColabFold(HMS, O2, v3)	20
57	CENPA-H4_tetramer	SLD5	S. pombe	Unrelaxed	66.32	0.3788	0.3054	67.8	0.399	0.326	69.3	0.395	0.32	63.9	0.374	0.306	63.7	0.365	0.296	66.9	0.361	0.279	localColabFold(HMS, O2, v3)	20
58	CENPA-H4_tetramer	SPT16	S. pombe	Unrelaxed	72.82	0.499	0.6036	74.1	0.524	0.696	72.4	0.505	0.611	73.5	0.503	0.607	72.4	0.495	0.581	71.7	0.468	0.523	localColabFold(HMS, O2, v3)	20
59	CENPA-H4_tetramer	SWI1	S. pombe	Unrelaxed	67.78	0.501	0.2526	70.1	0.505	0.275	67.8	0.512	0.265	66.5	0.497	0.256	67.9	0.495	0.236	66.6	0.496	0.231	localColabFold(HMS, O2, v3)	20
60	CENPA-H4_tetramer	SWI3	S. pombe	Unrelaxed	66.24	0.4378	0.368	66.5	0.458	0.395	68.3	0.451	0.377	62.8	0.443	0.374	65.8	0.417	0.35	67.8	0.42	0.344	localColabFold(HMS, O2, v3)	20
61	H3.1-H4-tetramer	CDC45L	D. melangastor	Unrelaxed	74.58	0.5804	0.3236	75.2	0.609	0.375	76	0.589	0.349	73.9	0.591	0.347	73.9	0.559	0.288	73.9	0.554	0.259	localColabFold(HMS, O2, v3)	20
62	H3.1-H4-tetramer	CLSPN	D. melangastor	Unrelaxed	35.66	0.3558	0.6964	37.2	0.36	0.716	36.9	0.36	0.713	35.7	0.359	0.693	32.7	0.343	0.693	35.8	0.357	0.667	localColabFold(HMS, O2, v3)	20
63	H3.1-H4-tetramer	CTF4	D. melangastor	Unrelaxed	66.54	0.3806	0.2454	65.6	0.391	0.248	68	0.378	0.251	66.5	0.381	0.25	67	0.377	0.25	65.6	0.376	0.228	localColabFold(HMS, O2, v3)	20
64	H3.1-H4-tetramer	DPOA2	D. melangastor	Unrelaxed	68.54	0.5178	0.3208	70.5	0.561	0.411	68.8	0.52	0.323	67.7	0.508	0.306	66.9	0.498	0.287	68.8	0.502	0.277	localColabFold(HMS, O2, v3)	20
65	H3.1-H4-tetramer	DPOE1	D. melangastor	Unrelaxed	74.18	0.6588	0.2622	74	0.676	0.279	74.6	0.675	0.263	74.1	0.661	0.26	73.4	0.647	0.256	74.8	0.635	0.253	localColabFold(HMS, O2, v3)	20
66	H3.1-H4-tetramer	DPOE2	D. melangastor	Unrelaxed	72.82	0.5134	0.26	73.1	0.512	0.276	74.3	0.513	0.275	73.6	0.513	0.261	71.9	0.513	0.249	71.2	0.516	0.239	localColabFold(HMS, O2, v3)	20
67	H3.1-H4-tetramer	DPOE3	D. melangastor	Unrelaxed	64.84	0.446	0.3816	65.5	0.463	0.405	64.5	0.466	0.404	63.9	0.446	0.386	66.3	0.429	0.359	64	0.426	0.354	localColabFold(HMS, O2, v3)	20
68	H3.1-H4-tetramer	DPOE4	D. melangastor	Unrelaxed	62.04	0.4396	0.3766	62.4	0.468	0.409	60.5	0.457	0.4	63.5	0.45	0.387	61.4	0.416	0.352	62.4	0.407	0.335	localColabFold(HMS, O2, v3)	20
69	H3.1-H4-tetramer	DPOLA	D. melangastor	Unrelaxed	65.12	0.5312	0.3386	65.3	0.537	0.487	64.8	0.527	0.447	65.4	0.539	0.277	64.9	0.527	0.245	65.2	0.526	0.237	localColabFold(HMS, O2, v3)	20
70	H3.1-H4-tetramer	MCM10	D. melangastor	Unrelaxed	56.2	0.4476	0.4518	57.5	0.525	0.582	57	0.45	0.494	55.6	0.462	0.467	57.1	0.471	0.445	53.8	0.33	0.271	localColabFold(HMS, O2, v3)	20
71	H3.1-H4-tetramer	MCM2	D. melangastor	Unrelaxed	64.82	0.452	0.4498	65.9	0.465	0.492	64.6	0.449	0.467	65.4	0.469	0.455	66.7	0.451	0.454	61.5	0.426	0.381	localColabFold(HMS, O2, v3)	20
72	H3.1-H4-tetramer	MCM3	D. melangastor	Unrelaxed	63.1	0.4518	0.2272	64	0.459	0.238	64.1	0.47	0.226	64.1	0.464	0.226	59.2	0.426	0.226	64.1	0.44	0.22	localColabFold(HMS, O2, v3)	20
73	H3.1-H4-tetramer	MCM4	D. melangastor	Unrelaxed	62.52	0.442	0.222	63.8	0.454	0.239	64.8	0.447	0.227	61.4	0.44	0.222	61.5	0.423	0.218	61.1	0.446	0.204	localColabFold(HMS, O2, v3)	20
74	H3.1-H4-tetramer	MCM5	D. melangastor	Unrelaxed	66.58	0.435	0.242	67.9	0.477	0.253	66.2	0.441	0.243	67.8	0.415	0.246	65.9	0.429	0.233	65.1	0.413	0.235	localColabFold(HMS, O2, v3)	20
75	H3.1-H4-tetramer	MCM6	D. melangastor	Unrelaxed	63.5	0.4346	0.2228	64.8	0.448	0.225	64	0.437	0.228	64	0.438	0.225	64.1	0.432	0.223	60.6	0.418	0.213	localColabFold(HMS, O2, v3)	20
76	H3.1-H4-tetramer	MCM7	D. melangastor	Unrelaxed	67.6	0.42	0.2252	67.6	0.417	0.239	69.1	0.44	0.233	69.1	0.416	0.233	66.2	0.412	0.227	66	0.415	0.194	localColabFold(HMS, O2, v3)	20
77	H3.1-H4-tetramer	PCNA	D. melangastor	Unrelaxed	70.64	0.4168	0.2962	71.6	0.419	0.327	71.4	0.42	0.309	71.9	0.429	0.297	69.4	0.407	0.276	68.9	0.409	0.272	localColabFold(HMS, O2, v3)	20
78	H3.1-H4-tetramer	PRI1	D. melangastor	Unrelaxed	73.54	0.5126	0.2822	73.6	0.524	0.311	72.4	0.511	0.287	73.3	0.504	0.279	73.1	0.51	0.273	75.3	0.514	0.261	localColabFold(HMS, O2, v3)	20
79	H3.1-H4-tetramer	PRI2	D. melangastor	Unrelaxed	68.22	0.3672	0.272	69.1	0.363	0.291	67.6	0.378	0.283	69.7	0.357	0.271	68.6	0.37	0.261	66.1	0.368	0.254	localColabFold(HMS, O2, v3)	20
80	H3.1-H4-tetramer	PSF1	D. melangastor	Unrelaxed	65.78	0.3968	0.3292	65.3	0.424	0.365	67.6	0.418	0.347	68.2	0.395	0.327	62.6	0.378	0.307	65.2	0.369	0.3	localColabFold(HMS, O2, v3)	20
81	H3.1-H4-tetramer	PSF2	D. melangastor	Unrelaxed	63.24	0.423	0.361	64	0.452	0.392	65	0.448	0.386	64.6	0.414	0.35	62.2	0.409	0.345	60.4	0.392	0.332	localColabFold(HMS, O2, v3)	20
82	H3.1-H4-tetramer	PSF3	D. melangastor	Unrelaxed	67.02	0.4758	0.4272	68.9	0.532	0.494	67.9	0.503	0.459	69.7	0.487	0.44	66.2	0.439	0.382	62.4	0.418	0.361	localColabFold(HMS, O2, v3)	20
83	H3.1-H4-tetramer	RFA1	D. melangastor	Unrelaxed	69.2	0.3222	0.27	70.8	0.358	0.31	70.8	0.331	0.273	67.4	0.312	0.262	69.6	0.309	0.255	67.4	0.301	0.25	localColabFold(HMS, O2, v3)	20
84	H3.1-H4-tetramer	RFA2	D. melangastor	Unrelaxed	60.64	0.388	0.327	60.9	0.411	0.351	63.2	0.394	0.335	58.6	0.381	0.323	62.2	0.384	0.315	58.3	0.37	0.311	localColabFold(HMS, O2, v3)	20
85	H3.1-H4-tetramer	RFA3	D. melangastor	Unrelaxed	66.52	0.4642	0.4034	69.1	0.5	0.448	64.3	0.476	0.423	66.6	0.464	0.405	67.3	0.451	0.382	65.3	0.43	0.359	localColabFold(HMS, O2, v3)	20
86	H3.1-H4-tetramer	SLD5	D. melangastor	Unrelaxed	64.28	0.3916	0.3254	66.6	0.416	0.348	64.4	0.399	0.341	61.9	0.398	0.338	65.8	0.379	0.31	62.7	0.366	0.29	localColabFold(HMS, O2, v3)	20
87	H3.1-H4-tetramer	SPT16	D. melangastor	Unrelaxed	70.4	0.4952	0.6056	71.3	0.512	0.662	69.9	0.501	0.614	70.2	0.499	0.604	70.8	0.48	0.594	69.8	0.484	0.554	localColabFold(HMS, O2, v3)	20
88	H3.1-H4-tetramer	SSRP1	D. melangastor	Unrelaxed	62.24	0.3352	0.244	62.6	0.359	0.253	60.3	0.331	0.25	63.8	0.327	0.248	61.8	0.338	0.234	62.7	0.321	0.235	localColabFold(HMS, O2, v3)	20
89	H3.1-H4-tetramer	TIM	D. melangastor	Unrelaxed	54.5	0.483	0.2426	55.4	0.483	0.263	55.5	0.481	0.246	53.6	0.508	0.238	54.2	0.471	0.24	53.8	0.472	0.226	localColabFold(HMS, O2, v3)	20
90	H3.1-H4-tetramer	TIPIN	D. melangastor	Unrelaxed	58.54	0.4034	0.3426	58	0.427	0.374	57.1	0.418	0.359	57	0.407	0.352	61.1	0.398	0.331	59.5	0.367	0.297	localColabFold(HMS, O2, v3)	20
91	CENPA-H4-tetramer	CDC45L	D. melangastor	Unrelaxed	66.5	0.4976	0.2998	66.9	0.509	0.347	66.4	0.503	0.292	67.2	0.492	0.293	65.9	0.493	0.287	66.1	0.491	0.28	localColabFold(HMS, O2, v3)	20
92	CENPA-H4-tetramer	CLSPN	D. melangastor	Unrelaxed	32.46	0.3342	0.4724	33.2	0.358	0.587	33.7	0.348	0.582	34.8	0.341	0.537	29.8	0.329	0.355	30.8	0.295	0.301	localColabFold(HMS, O2, v3)	20
93	CENPA-H4-tetramer	CTF4	D. melangastor	Unrelaxed	61.48	0.3622	0.2622	62.6	0.363	0.27	61.2	0.361	0.268	61.8	0.36	0.266	61	0.363	0.262	60.8	0.364	0.245	localColabFold(HMS, O2, v3)	20
94	CENPA-H4-tetramer	DPOA2	D. melangastor	Unrelaxed	61.46	0.4482	0.2778	63.1	0.442	0.295	61.2	0.458	0.282	60.1	0.447	0.277	62.1	0.451	0.271	60.8	0.443	0.264	localColabFold(HMS, O2, v3)	20
95	CENPA-H4-tetramer	DPOE1	D. melangastor	Unrelaxed	70.14	0.619	0.2686	70.7	0.64	0.276	70.9	0.629	0.272	70.8	0.611	0.275	70.4	0.585	0.269	67.9	0.63	0.251	localColabFold(HMS, O2, v3)	20
96	CENPA-H4-tetramer	DPOE2	D. melangastor	Unrelaxed	65.92	0.4618	0.2856	65.4	0.469	0.296	65.6	0.464	0.285	66.8	0.454	0.287	64.9	0.461	0.283	66.9	0.461	0.277	localColabFold(HMS, O2, v3)	20
97	CENPA-H4-tetramer	DPOE3	D. melangastor	Unrelaxed	57.2	0.4594	0.4518	59.9	0.494	0.499	55.8	0.462	0.455	57.6	0.461	0.453	55.1	0.447	0.436	57.6	0.433	0.416	localColabFold(HMS, O2, v3)	20
98	CENPA-H4-tetramer	DPOE4	D. melangastor	Unrelaxed	54.5	0.4266	0.4056	57.2	0.482	0.481	56.2	0.446	0.429	52.2	0.429	0.412	53.1	0.419	0.394	53.8	0.357	0.312	localColabFold(HMS, O2, v3)	20
99	CENPA-H4-tetramer	DPOLA	D. melangastor	Unrelaxed	62.66	0.509	0.4084	63.2	0.517	0.463	63.6	0.52	0.461	62.4	0.509	0.425	63	0.501	0.422	61.1	0.498	0.271	localColabFold(HMS, O2, v3)	20
100	CENPA-H4-tetramer	MCM10	D. melangastor	Unrelaxed	51.94	0.4408	0.4286	53.6	0.515	0.517	52.9	0.471	0.464	52.2	0.455	0.446	50.7	0.428	0.413	50.3	0.335	0.303	localColabFold(HMS, O2, v3)	20
101	CENPA-H4-tetramer	MCM2	D. melangastor	Unrelaxed	61.26	0.443	0.4006	62.1	0.452	0.429	61.2	0.454	0.41	62.8	0.434	0.411	60.2	0.442	0.389	60	0.433	0.364	localColabFold(HMS, O2, v3)	20
102	CENPA-H4-tetramer	MCM3	D. melangastor	Unrelaxed	59.66	0.4364	0.2638	60.2	0.428	0.294	59.8	0.449	0.258	57.8	0.44	0.259	59.6	0.438	0.259	60.9	0.427	0.249	localColabFold(HMS, O2, v3)	20
103	CENPA-H4-tetramer	MCM4	D. melangastor	Unrelaxed	57.32	0.4138	0.2358	59.8	0.428	0.25	57.3	0.422	0.232	57.3	0.407	0.234	57.4	0.416	0.232	54.8	0.396	0.231	localColabFold(HMS, O2, v3)	20
104	CENPA-H4-tetramer	MCM5	D. melangastor	Unrelaxed	62.52	0.4252	0.2826	62.7	0.438	0.299	62.6	0.425	0.294	62	0.411	0.298	62.5	0.457	0.262	62.8	0.395	0.26	localColabFold(HMS, O2, v3)	20
105	CENPA-H4-tetramer	MCM6	D. melangastor	Unrelaxed	59.98	0.4278	0.2658	59.6	0.416	0.291	60.9	0.448	0.276	61.2	0.422	0.27	59.8	0.441	0.264	58.4	0.412	0.228	localColabFold(HMS, O2, v3)	20
106	CENPA-H4-tetramer	MCM7	D. melangastor	Unrelaxed	61.82	0.3976	0.2564	61.2	0.394	0.264	60.8	0.403	0.26	64	0.405	0.255	60.7	0.389	0.255	62.4	0.397	0.248	localColabFold(HMS, O2, v3)	20
107	CENPA-H4-tetramer	PCNA	D. melangastor	Unrelaxed	61.54	0.3588	0.3112	63.4	0.372	0.337	62.6	0.367	0.33	61.5	0.356	0.299	59.7	0.346	0.298	60.5	0.353	0.292	localColabFold(HMS, O2, v3)	20
108	CENPA-H4-tetramer	PRI1	D. melangastor	Unrelaxed	65.5	0.4546	0.3144	66.8	0.451	0.331	66.1	0.458	0.318	65.2	0.448	0.317	64.9	0.458	0.312	64.5	0.458	0.294	localColabFold(HMS, O2, v3)	20
109	CENPA-H4-tetramer	PRI2	D. melangastor	Unrelaxed	63.96	0.4174	0.3708	64.5	0.51	0.484	63.2	0.41	0.392	65.2	0.399	0.344	64.8	0.413	0.311	62.1	0.355	0.323	localColabFold(HMS, O2, v3)	20
110	CENPA-H4-tetramer	PSF1	D. melangastor	Unrelaxed	57.92	0.3978	0.3712	60.7	0.432	0.414	59.8	0.407	0.384	55.2	0.399	0.377	57.3	0.384	0.351	56.6	0.367	0.33	localColabFold(HMS, O2, v3)	20
111	CENPA-H4-tetramer	PSF2	D. melangastor	Unrelaxed	55.74	0.4116	0.3894	57.5	0.453	0.442	54.6	0.421	0.402	58.6	0.42	0.399	53.9	0.394	0.371	54.1	0.37	0.333	localColabFold(HMS, O2, v3)	20
112	CENPA-H4-tetramer	PSF3	D. melangastor	Unrelaxed	57.16	0.4244	0.4042	61.7	0.527	0.541	56.8	0.421	0.398	55.7	0.402	0.376	56	0.387	0.354	55.6	0.385	0.352	localColabFold(HMS, O2, v3)	20
113	CENPA-H4-tetramer	RFA1	D. melangastor	Unrelaxed	63.44	0.344	0.31	64.1	0.364	0.335	65.1	0.364	0.332	62.8	0.342	0.308	63.5	0.336	0.3	61.7	0.314	0.275	localColabFold(HMS, O2, v3)	20
114	CENPA-H4-tetramer	RFA2	D. melangastor	Unrelaxed	55.9	0.4052	0.3804	57.8	0.424	0.405	57.4	0.418	0.396	53.8	0.403	0.381	55.6	0.397	0.369	54.9	0.384	0.351	localColabFold(HMS, O2, v3)	20
115	CENPA-H4-tetramer	RFA3	D. melangastor	Unrelaxed	57.72	0.465	0.4596	59.5	0.507	0.517	60.2	0.497	0.5	55.4	0.454	0.449	57.1	0.437	0.42	56.4	0.43	0.412	localColabFold(HMS, O2, v3)	20
116	CENPA-H4-tetramer	SLD5	D. melangastor	Unrelaxed	56.84	0.3816	0.35	59	0.416	0.393	55.7	0.379	0.35	57.3	0.382	0.349	56.3	0.37	0.334	55.9	0.361	0.324	localColabFold(HMS, O2, v3)	20
117	CENPA-H4-tetramer	SPT16	D. melangastor	Unrelaxed	65.92	0.4534	0.4498	66.6	0.49	0.498	66.2	0.471	0.446	65.1	0.449	0.446	66.4	0.422	0.446	65.3	0.435	0.413	localColabFold(HMS, O2, v3)	20
118	CENPA-H4-tetramer	SSRP1	D. melangastor	Unrelaxed	58.52	0.3464	0.3008	59.3	0.389	0.366	58.6	0.367	0.317	57.6	0.334	0.29	58.6	0.315	0.273	58.5	0.327	0.258	localColabFold(HMS, O2, v3)	20
119	CENPA-H4-tetramer	TIM	D. melangastor	Unrelaxed	51.32	0.4548	0.2496	51.8	0.457	0.261	51.2	0.451	0.253	51.2	0.46	0.249	50.8	0.45	0.245	51.6	0.456	0.24	localColabFold(HMS, O2, v3)	20
120	CENPA-H4-tetramer	TIPIN	D. melangastor	Unrelaxed	52.3	0.3998	0.3722	54.1	0.415	0.389	52	0.411	0.387	51.6	0.396	0.368	50.8	0.394	0.368	53	0.383	0.349	localColabFold(HMS, O2, v3)	20
121	H3.1-H4_tetramer	CDC45	H. sapiens	Unrelaxed	75.72	0.607	0.354	77.5	0.68	0.502	76.6	0.619	0.372	75.7	0.609	0.36	74.9	0.564	0.269	73.9	0.563	0.267	localColabFold(HMS, O2, v3)	20
122	H3.1-H4_tetramer	CLSPN	H. sapiens	Unrelaxed	35.38	0.3452	0.6022	38.1	0.367	0.713	32.7	0.338	0.611	36.3	0.364	0.585	35.2	0.335	0.559	34.6	0.322	0.543	localColabFold(HMS, O2, v3)	20
123	H3.1-H4_tetramer	DPOA2	H. sapiens	Unrelaxed	69.32	0.5302	0.342	70.8	0.567	0.428	69.6	0.534	0.365	67.8	0.528	0.344	67.6	0.513	0.298	70.8	0.509	0.275	localColabFold(HMS, O2, v3)	20
124	H3.1-H4_tetramer	DPOE2	H. sapiens	Unrelaxed	72.9	0.5172	0.2764	74.1	0.535	0.319	72.6	0.512	0.278	72.6	0.527	0.274	73.9	0.503	0.258	71.3	0.509	0.253	localColabFold(HMS, O2, v3)	20
125	H3.1-H4_tetramer	DPOE3	H. sapiens	Unrelaxed	63.86	0.4334	0.367	66.4	0.478	0.423	66	0.455	0.387	63.4	0.437	0.376	64.6	0.415	0.349	58.9	0.382	0.3	localColabFold(HMS, O2, v3)	20
126	H3.1-H4_tetramer	DPOE4	H. sapiens	Unrelaxed	64.12	0.455	0.3906	66.2	0.492	0.432	65	0.476	0.416	63.4	0.458	0.399	63.6	0.424	0.356	62.4	0.425	0.35	localColabFold(HMS, O2, v3)	20
127	H3.1-H4_tetramer	DPOLA	H. sapiens	Unrelaxed	66.64	0.5256	0.4382	67.9	0.529	0.515	66.5	0.529	0.5	67.3	0.522	0.47	65.6	0.528	0.467	65.9	0.52	0.239	localColabFold(HMS, O2, v3)	20
128	H3.1-H4_tetramer	MCM10	H. sapiens	Unrelaxed	53.88	0.4678	0.547	53.8	0.508	0.629	55.1	0.511	0.597	53.3	0.471	0.545	53.8	0.436	0.504	53.4	0.413	0.46	localColabFold(HMS, O2, v3)	20
129	H3.1-H4_tetramer	MCM2	H. sapiens	Unrelaxed	64.38	0.4554	0.4664	65.9	0.475	0.519	65.6	0.444	0.491	64.8	0.458	0.479	64.5	0.473	0.448	61.1	0.427	0.395	localColabFold(HMS, O2, v3)	20
130	H3.1-H4_tetramer	MCM3	H. sapiens	Unrelaxed	62	0.4502	0.22	63.4	0.473	0.226	62.4	0.451	0.23	63	0.462	0.226	60.9	0.437	0.218	60.3	0.428	0.2	localColabFold(HMS, O2, v3)	20
131	H3.1-H4_tetramer	MCM4	H. sapiens	Unrelaxed	62.58	0.437	0.2348	63.7	0.451	0.253	62.3	0.445	0.247	61.5	0.425	0.235	63.4	0.438	0.232	62	0.426	0.207	localColabFold(HMS, O2, v3)	20
132	H3.1-H4_tetramer	MCM5	H. sapiens	Unrelaxed	66.44	0.4146	0.2404	66.4	0.421	0.248	67.9	0.436	0.244	66.2	0.425	0.236	67.8	0.393	0.243	63.9	0.398	0.231	localColabFold(HMS, O2, v3)	20
133	H3.1-H4_tetramer	MCM6	H. sapiens	Unrelaxed	63.56	0.4448	0.2184	64.8	0.459	0.225	64.4	0.451	0.227	64.3	0.446	0.225	62.4	0.442	0.214	61.9	0.426	0.201	localColabFold(HMS, O2, v3)	20
134	H3.1-H4_tetramer	MCM7	H. sapiens	Unrelaxed	67.64	0.4284	0.2226	69.7	0.448	0.243	69.6	0.432	0.233	67.6	0.431	0.233	65.9	0.418	0.21	65.4	0.413	0.194	localColabFold(HMS, O2, v3)	20
135	H3.1-H4_tetramer	PCNA	H. sapiens	Unrelaxed	68.84	0.4346	0.322	67.3	0.516	0.478	70.2	0.427	0.291	69.9	0.406	0.289	68.6	0.416	0.286	68.2	0.408	0.266	localColabFold(HMS, O2, v3)	20
136	H3.1-H4_tetramer	PRI1	H. sapiens	Unrelaxed	73.24	0.5072	0.286	72.9	0.51	0.301	73.1	0.513	0.296	73.7	0.503	0.289	73.4	0.508	0.284	73.1	0.502	0.26	localColabFold(HMS, O2, v3)	20
137	H3.1-H4_tetramer	PRI2	H. sapiens	Unrelaxed	69.14	0.4244	0.2724	70.6	0.446	0.315	68.1	0.426	0.277	69.8	0.416	0.263	67.8	0.421	0.253	69.4	0.413	0.254	localColabFold(HMS, O2, v3)	20
138	H3.1-H4_tetramer	PSF1	H. sapiens	Unrelaxed	68	0.404	0.3362	68.3	0.429	0.37	69.4	0.416	0.345	68.1	0.401	0.333	65.1	0.393	0.324	69.1	0.381	0.309	localColabFold(HMS, O2, v3)	20
139	H3.1-H4_tetramer	PSF2	H. sapiens	Unrelaxed	64.76	0.42	0.355	65.4	0.447	0.385	66.8	0.443	0.378	63.2	0.424	0.363	61.5	0.394	0.331	66.9	0.392	0.318	localColabFold(HMS, O2, v3)	20
140	H3.1-H4_tetramer	PSF3	H. sapiens	Unrelaxed	64.14	0.4104	0.348	66	0.458	0.398	60.8	0.41	0.353	65.1	0.397	0.332	66	0.399	0.331	62.8	0.388	0.326	localColabFold(HMS, O2, v3)	20
141	H3.1-H4_tetramer	RFA2	H. sapiens	Unrelaxed	61.48	0.3852	0.3274	62.7	0.395	0.34	60.7	0.387	0.334	61.5	0.389	0.329	60.1	0.379	0.322	62.4	0.376	0.312	localColabFold(HMS, O2, v3)	20
142	H3.1-H4_tetramer	RFA3	H. sapiens	Unrelaxed	64.98	0.456	0.4028	65.6	0.499	0.463	66	0.473	0.432	65.6	0.442	0.381	63.2	0.43	0.37	64.5	0.436	0.368	localColabFold(HMS, O2, v3)	20
143	H3.1-H4_tetramer	SLD5	H. sapiens	Unrelaxed	66.26	0.3874	0.319	65.4	0.398	0.342	69	0.401	0.333	68.1	0.4	0.329	63.9	0.375	0.311	64.9	0.363	0.28	localColabFold(HMS, O2, v3)	20
144	H3.1-H4_tetramer	SP16H	H. sapiens	Unrelaxed	71.82	0.5154	0.6024	73	0.548	0.658	72.6	0.506	0.608	71.2	0.519	0.603	71.2	0.508	0.591	71.1	0.496	0.552	localColabFold(HMS, O2, v3)	20
145	H3.1-H4_tetramer	SSRP1	H. sapiens	Unrelaxed	63.88	0.3556	0.2456	64.1	0.383	0.26	63.2	0.372	0.253	63.2	0.339	0.243	64.3	0.328	0.242	64.6	0.356	0.23	localColabFold(HMS, O2, v3)	20
146	H3.1-H4_tetramer	TIM	H. sapiens	Unrelaxed	67.2	0.5212	0.3894	68.2	0.601	0.67	68.2	0.586	0.563	66.4	0.486	0.245	66.8	0.471	0.245	66.4	0.462	0.224	localColabFold(HMS, O2, v3)	20
147	H3.1-H4_tetramer	TIPIN	H. sapiens	Unrelaxed	57.14	0.3934	0.3334	56.8	0.415	0.363	56.8	0.409	0.351	59.1	0.4	0.334	58.4	0.377	0.312	54.6	0.366	0.307	localColabFold(HMS, O2, v3)	20
148	H3.1-H4_tetramer	WDHD1	H. sapiens	Unrelaxed	62.96	0.3776	0.2482	64.6	0.383	0.258	62.3	0.385	0.257	62.8	0.374	0.254	62.7	0.373	0.237	62.4	0.373	0.235	localColabFold(HMS, O2, v3)	20
149	H3.1-H4_tetramer	DPOE1	H. sapiens	Unrelaxed	74.14	0.661	0.2598	74.4	0.67	0.267	73.7	0.679	0.264	74.4	0.668	0.264	74.8	0.637	0.259	73.4	0.651	0.245	localColabFold(HMS, O2, v3)	20
150	H3.1-H4_tetramer	RFA1	H. sapiens	Unrelaxed	68.86	0.3404	0.2986	69.1	0.412	0.422	68.7	0.338	0.277	69.4	0.332	0.277	68	0.317	0.269	69.1	0.303	0.248	localColabFold(HMS, O2, v3)	20
151	CENPA-H4_tetramer	CDC45	H. sapiens	Unrelaxed	75.64	0.6064	0.3622	76.9	0.641	0.446	77	0.65	0.435	76	0.617	0.387	73.8	0.558	0.274	74.5	0.566	0.269	localColabFold(HMS, O2, v3)	20
152	CENPA-H4_tetramer	CLSPN	H. sapiens	Unrelaxed	36.92	0.37	0.6672	38.5	0.374	0.737	37.9	0.39	0.704	38.9	0.388	0.703	37	0.365	0.707	32.3	0.333	0.485	localColabFold(HMS, O2, v3)	20
153	CENPA-H4_tetramer	DPOA2	H. sapiens	Unrelaxed	69.74	0.5462	0.393	71.8	0.606	0.539	70.4	0.603	0.539	68.6	0.534	0.36	70.2	0.496	0.277	67.7	0.492	0.25	localColabFold(HMS, O2, v3)	20
154	CENPA-H4_tetramer	DPOE1	H. sapiens	Unrelaxed	73.78	0.6502	0.2614	74	0.662	0.267	72.8	0.664	0.258	74.2	0.658	0.257	73.5	0.639	0.261	74.4	0.628	0.264	localColabFold(HMS, O2, v3)	20
155	CENPA-H4_tetramer	DPOE2	H. sapiens	Unrelaxed	72.34	0.5036	0.2638	73	0.504	0.268	72.6	0.521	0.26	72	0.492	0.268	72.5	0.506	0.26	71.6	0.495	0.263	localColabFold(HMS, O2, v3)	20
156	CENPA-H4_tetramer	DPOE3	H. sapiens	Unrelaxed	64.5	0.4446	0.3846	64.7	0.469	0.429	66.4	0.486	0.423	64.6	0.43	0.365	65.4	0.434	0.364	61.4	0.404	0.342	localColabFold(HMS, O2, v3)	20
157	CENPA-H4_tetramer	DPOE4	H. sapiens	Unrelaxed	64.68	0.4524	0.3906	66	0.502	0.44	64.6	0.483	0.442	65.6	0.436	0.37	66.1	0.431	0.356	61.1	0.41	0.345	localColabFold(HMS, O2, v3)	20
158	CENPA-H4_tetramer	DPOLA	H. sapiens	Unrelaxed	66.96	0.528	0.493	68.2	0.534	0.562	66.9	0.532	0.518	66.9	0.517	0.484	65.9	0.535	0.474	66.9	0.522	0.427	localColabFold(HMS, O2, v3)	20
159	CENPA-H4_tetramer	MCM10	H. sapiens	Unrelaxed	55.1	0.4958	0.6012	57.9	0.526	0.642	54.6	0.507	0.638	54.5	0.498	0.604	54.2	0.501	0.601	54.3	0.447	0.521	localColabFold(HMS, O2, v3)	20
160	CENPA-H4_tetramer	MCM2	H. sapiens	Unrelaxed	65.38	0.462	0.4842	66.5	0.483	0.507	65.5	0.476	0.485	66.7	0.453	0.487	65	0.46	0.481	63.2	0.438	0.461	localColabFold(HMS, O2, v3)	20
161	CENPA-H4_tetramer	MCM3	H. sapiens	Unrelaxed	64.36	0.4602	0.2462	65.6	0.478	0.255	64.8	0.465	0.254	64.2	0.458	0.248	65.7	0.46	0.239	61.5	0.44	0.235	localColabFold(HMS, O2, v3)	20
162	CENPA-H4_tetramer	MCM4	H. sapiens	Unrelaxed	63.34	0.4194	0.224	64	0.43	0.24	64.4	0.422	0.23	63.7	0.406	0.221	60.8	0.402	0.221	63.8	0.437	0.208	localColabFold(HMS, O2, v3)	20
163	CENPA-H4_tetramer	MCM5	H. sapiens	Unrelaxed	67.02	0.413	0.2508	68.4	0.432	0.26	66.8	0.413	0.255	66.6	0.415	0.25	68.2	0.394	0.249	65.1	0.411	0.24	localColabFold(HMS, O2, v3)	20
164	CENPA-H4_tetramer	MCM6	H. sapiens	Unrelaxed	65.42	0.4412	0.2438	66	0.452	0.258	66.4	0.446	0.253	65.7	0.442	0.243	62.2	0.43	0.236	66.8	0.436	0.229	localColabFold(HMS, O2, v3)	20
165	CENPA-H4_tetramer	MCM7	H. sapiens	Unrelaxed	67.96	0.4234	0.2344	68.6	0.431	0.251	69.9	0.439	0.246	69.4	0.424	0.231	67.1	0.405	0.227	64.8	0.418	0.217	localColabFold(HMS, O2, v3)	20
166	CENPA-H4_tetramer	PCNA	H. sapiens	Unrelaxed	69.86	0.4072	0.287	70.4	0.408	0.312	70.6	0.415	0.291	70.4	0.398	0.283	68.8	0.41	0.275	69.1	0.405	0.274	localColabFold(HMS, O2, v3)	20
167	CENPA-H4_tetramer	PRI1	H. sapiens	Unrelaxed	72.36	0.506	0.2856	73.9	0.5	0.303	72.8	0.512	0.295	72.3	0.51	0.29	71.7	0.501	0.271	71.1	0.507	0.269	localColabFold(HMS, O2, v3)	20
168	CENPA-H4_tetramer	PRI2	H. sapiens	Unrelaxed	69.16	0.4118	0.2844	70.9	0.395	0.346	69.8	0.429	0.279	67.9	0.392	0.276	68.6	0.418	0.263	68.6	0.425	0.258	localColabFold(HMS, O2, v3)	20
169	CENPA-H4_tetramer	PSF1	H. sapiens	Unrelaxed	68	0.4	0.334	68.9	0.418	0.354	67.6	0.408	0.355	66.8	0.4	0.334	68.6	0.396	0.324	68.1	0.378	0.303	localColabFold(HMS, O2, v3)	20
170	CENPA-H4_tetramer	PSF2	H. sapiens	Unrelaxed	65.16	0.4158	0.354	64.7	0.439	0.396	66.1	0.436	0.372	64.5	0.415	0.352	66.8	0.403	0.338	63.7	0.386	0.312	localColabFold(HMS, O2, v3)	20
171	CENPA-H4_tetramer	PSF3	H. sapiens	Unrelaxed	64.5	0.4122	0.3518	64.4	0.437	0.392	66.2	0.417	0.353	65.1	0.412	0.351	63.8	0.412	0.349	63	0.383	0.314	localColabFold(HMS, O2, v3)	20
172	CENPA-H4_tetramer	RFA1	H. sapiens	Unrelaxed	69.72	0.351	0.3192	71.1	0.43	0.463	69.9	0.361	0.316	70.4	0.341	0.294	68.8	0.319	0.271	68.4	0.304	0.252	localColabFold(HMS, O2, v3)	20
173	CENPA-H4_tetramer	RFA2	H. sapiens	Unrelaxed	63.2	0.4016	0.3444	64	0.416	0.36	64.1	0.415	0.353	63	0.4	0.35	63	0.39	0.33	61.9	0.387	0.329	localColabFold(HMS, O2, v3)	20
174	CENPA-H4_tetramer	RFA3	H. sapiens	Unrelaxed	67.36	0.457	0.3956	67.6	0.481	0.441	68.6	0.481	0.419	65.9	0.458	0.393	67.6	0.443	0.379	67.1	0.422	0.346	localColabFold(HMS, O2, v3)	20
175	CENPA-H4_tetramer	SLD5	H. sapiens	Unrelaxed	66.3	0.405	0.3466	65.1	0.451	0.403	66.6	0.414	0.367	67.2	0.403	0.339	67.2	0.387	0.322	65.4	0.37	0.302	localColabFold(HMS, O2, v3)	20
176	CENPA-H4_tetramer	SP16H	H. sapiens	Unrelaxed	72.2	0.508	0.6004	73.3	0.526	0.655	71.5	0.516	0.602	71.9	0.511	0.593	72.9	0.489	0.596	71.4	0.498	0.556	localColabFold(HMS, O2, v3)	20
177	CENPA-H4_tetramer	SSRP1	H. sapiens	Unrelaxed	63.82	0.3574	0.2532	64.6	0.366	0.27	63.8	0.384	0.252	63.2	0.326	0.259	64.1	0.373	0.245	63.4	0.338	0.24	localColabFold(HMS, O2, v3)	20
178	CENPA-H4_tetramer	TIM	H. sapiens	Unrelaxed	66.12	0.4856	0.2864	67.1	0.555	0.476	66.1	0.478	0.249	65.2	0.463	0.242	65.1	0.466	0.233	67.1	0.466	0.232	localColabFold(HMS, O2, v3)	20
179	CENPA-H4_tetramer	TIPIN	H. sapiens	Unrelaxed	57.22	0.3978	0.3398	57.9	0.425	0.366	57	0.412	0.357	58.3	0.406	0.357	56.3	0.378	0.314	56.6	0.368	0.305	localColabFold(HMS, O2, v3)	20
180	CENPA-H4_tetramer	WDHD1	H. sapiens	Unrelaxed	63.62	0.389	0.3876	63.8	0.402	0.46	63.4	0.401	0.438	63.2	0.38	0.371	63.6	0.376	0.365	64.1	0.386	0.304	localColabFold(HMS, O2, v3)	20
181	H3.1-H4_tetramer	MRC1-like domain	S. pombe	Unrelaxed	69.395	0.668	0.66	70.083	0.67	0.67	70.018	0.67	0.66	69.025	0.67	0.66	68.851	0.67	0.66	68.998	0.66	0.65	Google ColabFold (v2)	3
182	H3.1-H4_tetramer	MRC1-like domain	S. pombe	Relaxed	69.452	0.66	0.646	71.161	0.67	0.66	69.042	0.67	0.65	71.078	0.66	0.65	68.707	0.65	0.64	67.272	0.65	0.63	Google ColabFold (v3)	6
183	H3.1-H4_tetramer	Mrc1-like domain	S. pombe	Unrelaxed	69.8	0.672	NA	70.7	0.683	NA	70	0.674	NA	69.3	0.673	NA	69.5	0.666	NA	69.5	0.664	NA	localColabFold(HMS, O2, v2)	35
184	H3.1-H4_tetramer	Mrc1-like domain	A. thaliana	Unrelaxed	60.3795	0.584	NA	61.0973	0.599	NA	61.6	0.596	NA	60.4	0.585	NA	60.6	0.58	NA	58.2	0.56	NA	localColabFold(HMS, O2, v2)	35
185	H3.1-H4_tetramer	Mrc1-like domain	S. cerevisiae	Unrelaxed	65.52	0.6348	NA	68.7	0.672	NA	67	0.654	NA	66	0.638	NA	63	0.606	NA	62.9	0.604	NA	localColabFold(HMS, O2, v2)	35
186	H3.1-H4_tetramer	Mrc1-like domain	D. manlangestor	Unrelaxed	66.04	0.6376	NA	66.6	0.653	NA	66.6	0.644	NA	65.7	0.634	NA	65.6	0.631	NA	65.7	0.626	NA	localColabFold(HMS, O2, v2)	35
187	H3.1-H4_tetramer	Mrc1-like domain	D. dario	Unrelaxed	62.84	0.5816	NA	66.7	0.646	NA	66.6	0.628	NA	60.3	0.542	NA	60.8	0.555	NA	59.8	0.537	NA	localColabFold(HMS, O2, v2)	35
188	H3.1-H4_tetramer	Mrc1-like domain	X. lavis	Unrelaxed	64.96	0.627	0.6242	66	0.645	0.653	64.4	0.619	0.637	65	0.632	0.622	65	0.624	0.614	64.4	0.615	0.595	Google ColabFold (v3)	35
189	H3.1-H4_tetramer	Mrc1-like domain	M. Musculus	Unrelaxed	60.02	0.5468	NA	65.1	0.616	NA	63	0.615	NA	57.6	0.517	NA	57.8	0.516	NA	56.6	0.47	NA	localColabFold(HMS, O2, v2)	35
190	H3.1-H4_tetramer	Mrc1-like domain	H. sapiens	Unrelaxed	62.2	0.5714	NA	67.7	0.638	NA	64.8	0.631	NA	59.7	0.54	NA	59.6	0.539	NA	59.2	0.509	NA	localColabFold(HMS, O2, v2)	35
191	H3.1-H4_tetramer	Mrc1-like domain	C. elegans	Unrelaxed	66.16	0.6426	NA	67.1	0.654	NA	66.4	0.654	NA	66.1	0.646	NA	65.8	0.632	NA	65.4	0.627	NA	localColabFold(HMS, O2, v2)	35
192	H3.1-H4_tetramer	MCM2_NTE	S. pombe	Unrelaxed	69.714	0.628	0.628	71.952	0.7	0.71	71.998	0.69	0.71	71.454	0.67	0.69	66.856	0.58	0.56	66.308	0.5	0.47	Google ColabFold (v2)	3
193	H3.1-H4_tetramer	POL1_NTE	S. pombe	Unrelaxed	54.351	0.458	0.442	58.434	0.53	0.6	56.908	0.52	0.51	53.289	0.42	0.41	52.221	0.45	0.39	50.904	0.37	0.3	Google ColabFold (v2)	3
194	H3.1-H4_tetramer	Dpb3-Dpb4	S. pombe	Unrelaxed	65.177	0.542	0.514	67.231	0.61	0.59	65.566	0.56	0.54	64.434	0.53	0.5	63.904	0.52	0.49	64.75	0.49	0.45	localColabFold(HMS, O2, v2)	20
195	H2A-H2B dimer	Mrc1-like domain	S. pombe	Unrelaxed	62.88	0.5278	NA	64.5	0.541	NA	63.2	0.536	NA	62	0.529	NA	63.3	0.517	NA	61.4	0.516	NA	Google ColabFold (v2)	3
196	SPT16	CDC45	S. pombe	Unrelaxed	74.54	0.4562	0.2128	74.9	0.458	0.235	74.9	0.463	0.221	74.4	0.46	0.214	74.9	0.453	0.208	73.6	0.447	0.186	localColabFold(HMS, O2, v3)	20
197	SPT16	DPB2	S. pombe	Unrelaxed	75.2	0.3966	0.2494	75.9	0.395	0.384	76.1	0.393	0.234	75.8	0.401	0.231	74.4	0.406	0.202	73.8	0.388	0.196	localColabFold(HMS, O2, v3)	20
198	SPT16	DPB3	S. pombe	Unrelaxed	75.48	0.4728	0.2136	75	0.478	0.258	75.6	0.473	0.237	75.4	0.47	0.2	76.3	0.471	0.198	75.1	0.472	0.175	localColabFold(HMS, O2, v3)	20
199	SPT16	DPB4	S. pombe	Unrelaxed	71.32	0.4368	0.1906	72.9	0.439	0.271	70.9	0.438	0.186	71.2	0.439	0.172	70.1	0.434	0.167	71.5	0.434	0.157	localColabFold(HMS, O2, v3)	20
200	SPT16	DPOA2	S. pombe	Unrelaxed	74.84	0.4022	0.2	75.9	0.405	0.225	75	0.406	0.206	73.9	0.401	0.198	74.2	0.403	0.191	75.2	0.396	0.18	localColabFold(HMS, O2, v3)	20
201	SPT16	DPOE	S. pombe	Unrelaxed	74.36	0.5698	0.3472	74.9	0.592	0.413	75	0.581	0.397	74.1	0.602	0.362	74.4	0.551	0.288	73.4	0.523	0.276	localColabFold(HMS, O2, v3)	20
202	SPT16	DPOLA	S. pombe	Unrelaxed	69.52	0.4926	0.4218	70.7	0.52	0.45	69.6	0.486	0.439	70.3	0.494	0.412	68.5	0.487	0.404	68.5	0.476	0.404	localColabFold(HMS, O2, v3)	20
203	SPT16	MCL1	S. pombe	Unrelaxed	74.02	0.364	0.224	73.1	0.373	0.317	75.1	0.365	0.257	74	0.36	0.185	73.1	0.36	0.183	74.8	0.362	0.178	localColabFold(HMS, O2, v3)	20
204	SPT16	MCM10	S. pombe	Unrelaxed	63.36	0.3918	0.2382	63.7	0.389	0.341	62.9	0.396	0.255	64.5	0.405	0.237	63.5	0.388	0.179	62.2	0.381	0.179	localColabFold(HMS, O2, v3)	20
205	SPT16	MCM2	S. pombe	Unrelaxed	68.1	0.3742	0.2606	68.4	0.372	0.327	68	0.371	0.299	69.3	0.391	0.277	67.7	0.362	0.204	67.1	0.375	0.196	localColabFold(HMS, O2, v3)	20
206	SPT16	MCM3	S. pombe	Unrelaxed	67.76	0.4102	0.244	68.5	0.413	0.298	67	0.418	0.25	66.9	0.402	0.238	68.6	0.421	0.218	67.8	0.397	0.216	localColabFold(HMS, O2, v3)	20
207	SPT16	MCM4	S. pombe	Unrelaxed	65.8	0.3666	0.2046	65.6	0.372	0.243	66.7	0.389	0.206	65.5	0.363	0.2	66.3	0.364	0.186	64.9	0.345	0.188	localColabFold(HMS, O2, v3)	20
208	SPT16	MCM5	S. pombe	Unrelaxed	71.56	0.3734	0.2406	69.9	0.372	0.318	72.2	0.384	0.247	71.4	0.375	0.229	72.1	0.369	0.212	72.2	0.367	0.197	localColabFold(HMS, O2, v3)	20
209	SPT16	MCM6	S. pombe	Unrelaxed	68.32	0.387	0.2908	68.5	0.385	0.432	69.1	0.432	0.409	67.2	0.379	0.215	68.6	0.376	0.211	68.2	0.363	0.187	localColabFold(HMS, O2, v3)	20
210	SPT16	MCM7	S. pombe	Unrelaxed	69.78	0.3706	0.202	69.4	0.371	0.209	69.4	0.371	0.209	68.4	0.362	0.207	71.1	0.372	0.196	70.6	0.377	0.189	localColabFold(HMS, O2, v3)	20
211	SPT16	MRC1	S. pombe	Unrelaxed	50.28	0.376	0.481	51.5	0.39	0.491	51.1	0.379	0.484	50.8	0.373	0.482	50.2	0.375	0.475	47.8	0.363	0.473	localColabFold(HMS, O2, v3)	20
212	SPT16	PCNA	S. pombe	Unrelaxed	78.14	0.427	0.346	80.2	0.429	0.626	78.8	0.426	0.382	77.4	0.428	0.335	78.4	0.424	0.199	75.9	0.428	0.188	localColabFold(HMS, O2, v3)	20
213	SPT16	POB3	S. pombe	Unrelaxed	76.42	0.4238	0.6196	75	0.405	0.657	77.3	0.45	0.638	77.4	0.451	0.631	76.1	0.422	0.63	76.3	0.391	0.542	localColabFold(HMS, O2, v3)	20
214	SPT16	PRI1	S. pombe	Unrelaxed	78.04	0.4738	0.6554	78.9	0.491	0.754	78.8	0.502	0.738	77.5	0.461	0.711	78.3	0.474	0.699	76.7	0.441	0.375	localColabFold(HMS, O2, v3)	20
215	SPT16	PRI2	S. pombe	Unrelaxed	74.44	0.4026	0.2224	75.1	0.408	0.269	75.8	0.412	0.248	73.8	0.402	0.243	72.9	0.395	0.181	74.6	0.396	0.171	localColabFold(HMS, O2, v3)	20
216	SPT16	PSF1	S. pombe	Unrelaxed	75.3	0.4324	0.1786	75.8	0.433	0.19	76.8	0.428	0.186	74	0.436	0.173	74.8	0.433	0.172	75.1	0.432	0.172	localColabFold(HMS, O2, v3)	20
217	SPT16	PSF2	S. pombe	Unrelaxed	75.82	0.4456	0.2692	76.6	0.468	0.365	76.9	0.443	0.288	76.2	0.434	0.248	75.1	0.444	0.235	74.3	0.439	0.21	localColabFold(HMS, O2, v3)	20
218	SPT16	PSF3	S. pombe	Unrelaxed	75.56	0.4436	0.3274	77.8	0.441	0.559	77.8	0.439	0.486	75.9	0.441	0.202	73.2	0.449	0.197	73.1	0.448	0.193	localColabFold(HMS, O2, v3)	20
219	SPT16	RFA1	S. pombe	Unrelaxed	71.84	0.3846	0.2716	73.4	0.383	0.374	73.9	0.384	0.368	72.6	0.385	0.246	69.5	0.387	0.187	69.8	0.384	0.183	localColabFold(HMS, O2, v3)	20
220	SPT16	RFA2	S. pombe	Unrelaxed	71.9	0.421	0.2648	72.4	0.423	0.47	73.1	0.421	0.284	72	0.419	0.197	71.8	0.419	0.193	70.2	0.423	0.18	localColabFold(HMS, O2, v3)	20
221	SPT16	RFA3	S. pombe	Unrelaxed	76.1	0.4586	0.2252	76.7	0.458	0.248	74.6	0.459	0.227	76.7	0.461	0.225	76.7	0.456	0.215	75.8	0.459	0.211	localColabFold(HMS, O2, v3)	20
222	SPT16	SLD5	S. pombe	Unrelaxed	76.84	0.4272	0.2502	77.8	0.425	0.335	78.1	0.426	0.324	76.6	0.43	0.234	75.2	0.426	0.181	76.5	0.429	0.177	localColabFold(HMS, O2, v3)	20
223	SPT16	SPT16	S. pombe	Unrelaxed	73.34	0.3588	0.1938	72.8	0.361	0.198	72	0.355	0.196	74.6	0.358	0.193	73.3	0.359	0.193	74	0.361	0.189	localColabFold(HMS, O2, v3)	20
224	SPT16	SWI1	S. pombe	Unrelaxed	70.52	0.4492	0.388	70.9	0.474	0.414	70.6	0.446	0.411	70.8	0.457	0.404	71.2	0.444	0.359	69.1	0.425	0.352	localColabFold(HMS, O2, v3)	20
225	SPT16	SWI3	S. pombe	Unrelaxed	72.14	0.4614	0.3074	73.9	0.491	0.497	72	0.461	0.409	70.2	0.451	0.217	72.4	0.451	0.216	72.2	0.453	0.198	localColabFold(HMS, O2, v3)	20
226	POB3	CDC45	S. pombe	Unrelaxed	76.46	0.5582	0.1748	78.4	0.571	0.22	77.6	0.559	0.168	76.3	0.557	0.164	74.2	0.552	0.163	75.8	0.552	0.159	localColabFold(HMS, O2, v3)	20
227	POB3	DPB2	S. pombe	Unrelaxed	76.9	0.4896	0.1834	78.2	0.527	0.28	77.1	0.491	0.175	77.3	0.476	0.166	76.1	0.476	0.156	75.8	0.478	0.14	localColabFold(HMS, O2, v3)	20
228	POB3	DPB3	S. pombe	Unrelaxed	77.24	0.5878	0.2574	78.9	0.649	0.34	76.2	0.518	0.298	77.4	0.655	0.229	76.6	0.582	0.226	77.1	0.535	0.194	localColabFold(HMS, O2, v3)	20
229	POB3	DPB4	S. pombe	Unrelaxed	69.6	0.4698	0.2506	69.8	0.468	0.424	70.2	0.451	0.241	69.4	0.458	0.221	69.4	0.528	0.201	69.2	0.444	0.166	localColabFold(HMS, O2, v3)	20
230	POB3	DPOA2	S. pombe	Unrelaxed	77.26	0.5086	0.2234	78.8	0.58	0.432	77	0.503	0.186	77.6	0.489	0.169	75.4	0.485	0.167	77.5	0.486	0.163	localColabFold(HMS, O2, v3)	20
231	POB3	DPOE	S. pombe	Unrelaxed	76.38	0.6122	0.3054	76.6	0.629	0.335	75.9	0.581	0.327	76.1	0.638	0.297	76.3	0.604	0.295	77	0.609	0.273	localColabFold(HMS, O2, v3)	20
232	POB3	DPOLA	S. pombe	Unrelaxed	70.08	0.535	0.4302	70	0.526	0.594	70.9	0.538	0.44	70.7	0.548	0.42	69.9	0.532	0.422	68.9	0.531	0.275	localColabFold(HMS, O2, v3)	20
233	POB3	MCL1	S. pombe	Unrelaxed	75.32	0.3956	0.1656	74.7	0.398	0.171	75.5	0.397	0.169	76.9	0.394	0.167	74.8	0.394	0.162	74.7	0.395	0.159	localColabFold(HMS, O2, v3)	20
234	POB3	MCM10	S. pombe	Unrelaxed	60.92	0.4018	0.3326	62.3	0.439	0.331	60.6	0.414	0.335	59.8	0.339	0.347	61.2	0.426	0.321	60.7	0.391	0.329	localColabFold(HMS, O2, v3)	20
235	POB3	MCM2	S. pombe	Unrelaxed	66.34	0.4254	0.186	68.4	0.457	0.257	64	0.409	0.19	66.7	0.432	0.17	65.8	0.413	0.159	66.8	0.416	0.154	localColabFold(HMS, O2, v3)	20
236	POB3	MCM3	S. pombe	Unrelaxed	66.38	0.4742	0.218	67.9	0.501	0.305	67.4	0.486	0.221	63.1	0.445	0.211	66.9	0.476	0.175	66.6	0.463	0.178	localColabFold(HMS, O2, v3)	20
237	POB3	MCM4	S. pombe	Unrelaxed	63.46	0.3902	0.2052	64.3	0.415	0.265	64.1	0.391	0.202	61.1	0.38	0.205	64	0.378	0.182	63.8	0.387	0.172	localColabFold(HMS, O2, v3)	20
238	POB3	MCM5	S. pombe	Unrelaxed	71.28	0.4064	0.164	69.4	0.424	0.182	72.2	0.406	0.165	72.3	0.403	0.166	71.6	0.403	0.158	70.9	0.396	0.149	localColabFold(HMS, O2, v3)	20
239	POB3	MCM6	S. pombe	Unrelaxed	67.4	0.4274	0.1846	68.2	0.441	0.195	68.6	0.429	0.198	64.6	0.43	0.188	68.3	0.422	0.176	67.3	0.415	0.166	localColabFold(HMS, O2, v3)	20
240	POB3	MCM7	S. pombe	Unrelaxed	69.9	0.41	0.1632	67.3	0.416	0.172	71.6	0.425	0.169	70.4	0.404	0.162	70.6	0.404	0.158	69.6	0.401	0.155	localColabFold(HMS, O2, v3)	20
241	POB3	MRC1	S. pombe	Unrelaxed	41.44	0.354	0.3	43	0.395	0.462	43	0.334	0.33	42.3	0.337	0.27	38.6	0.355	0.261	40.3	0.349	0.177	localColabFold(HMS, O2, v3)	20
242	POB3	PCNA	S. pombe	Unrelaxed	79.38	0.4226	0.1752	80.1	0.439	0.214	80.1	0.432	0.174	79	0.406	0.173	78.9	0.42	0.157	78.8	0.416	0.158	localColabFold(HMS, O2, v3)	20
243	POB3	POB3	S. pombe	Unrelaxed	76.3	0.364	0.1642	77.1	0.405	0.213	76.9	0.362	0.159	77	0.368	0.155	75.9	0.348	0.155	74.6	0.337	0.139	localColabFold(HMS, O2, v3)	20
244	POB3	PRI1	S. pombe	Unrelaxed	78.6	0.4828	0.1752	77.8	0.476	0.193	79	0.493	0.186	78.4	0.481	0.178	78.9	0.482	0.162	78.9	0.482	0.157	localColabFold(HMS, O2, v3)	20
245	POB3	PRI2	S. pombe	Unrelaxed	77.46	0.4466	0.2458	78.9	0.494	0.329	78.1	0.482	0.227	76.7	0.421	0.242	76.8	0.457	0.231	76.8	0.379	0.2	localColabFold(HMS, O2, v3)	20
246	POB3	PSF1	S. pombe	Unrelaxed	77.66	0.5066	0.3816	80.3	0.562	0.56	78.9	0.585	0.541	77.4	0.488	0.52	76.8	0.471	0.158	74.9	0.427	0.129	localColabFold(HMS, O2, v3)	20
247	POB3	PSF2	S. pombe	Unrelaxed	75.7	0.4766	0.1756	77	0.482	0.19	74.9	0.509	0.183	74.9	0.445	0.183	78.6	0.507	0.166	73.1	0.44	0.156	localColabFold(HMS, O2, v3)	20
248	POB3	PSF3	S. pombe	Unrelaxed	75.86	0.4904	0.1794	78.4	0.563	0.2	76.6	0.547	0.189	78	0.464	0.2	74.1	0.436	0.156	72.2	0.442	0.152	localColabFold(HMS, O2, v3)	20
249	POB3	RFA1	S. pombe	Unrelaxed	72.98	0.3892	0.1914	74.3	0.43	0.276	72.9	0.418	0.213	73.7	0.393	0.163	73.4	0.367	0.152	70.6	0.338	0.153	localColabFold(HMS, O2, v3)	20
250	POB3	RFA2	S. pombe	Unrelaxed	73.04	0.5246	0.4036	76.2	0.602	0.514	73.7	0.577	0.499	74.4	0.583	0.482	71.8	0.448	0.367	69.1	0.413	0.156	localColabFold(HMS, O2, v3)	20
251	POB3	RFA3	S. pombe	Unrelaxed	80.34	0.5518	0.4416	81.3	0.554	0.679	81.1	0.579	0.582	80.6	0.524	0.387	79	0.496	0.323	79.7	0.606	0.237	localColabFold(HMS, O2, v3)	20
252	POB3	SLD5	S. pombe	Unrelaxed	78.2	0.495	0.1648	79.2	0.554	0.221	76.8	0.469	0.169	78.8	0.473	0.166	77.8	0.533	0.14	78.4	0.446	0.128	localColabFold(HMS, O2, v3)	20
253	POB3	SWI1	S. pombe	Unrelaxed	68.92	0.484	0.1698	68.9	0.49	0.187	69.4	0.485	0.17	68	0.476	0.167	68.4	0.484	0.164	69.9	0.485	0.161	localColabFold(HMS, O2, v3)	20
254	POB3	SWI3	S. pombe	Unrelaxed	70	0.4598	0.1386	69.2	0.445	0.171	69.6	0.454	0.144	68.9	0.463	0.131	70.1	0.448	0.133	72.2	0.489	0.114	localColabFold(HMS, O2, v3)	20
255	Mrc1-(1-198)-Spt16-DD-MD-H3.1-H4 tetramer		S. pombe	Unrelaxed	64.4167	0.534	0.462	65.7804	0.65	0.64	64.6879	0.57	0.5	63.8569	0.54	0.46	65.5951	0.49	0.41	62.1629	0.42	0.3	ColabFold (v3)	20
256	Mrc1-(496-900)-Spt16-DD-MD-H3.1-H4 tetramer		S. pombe	Unrelaxed	65.3242	0.418	0.392	66.8701	0.51	0.53	65.8704	0.45	0.43	64.7776	0.38	0.36	65.5971	0.38	0.34	63.5058	0.37	0.3	ColabFold (v3)	20
257	Swi1-Mcm2-NTE-Mrc1-NTE		S. pombe	Unrelaxed	68.8332	0.628	0.578	70.6231	0.64	0.58	68.1143	0.62	0.58	68.0387	0.63	0.58	69.7911	0.63	0.57	67.5988	0.62	0.58	localColabFold(HMS, O2, v3)	20
258	Swi1-Mcm2-NTE-Spt16-DDMD-H3.1-H4 tetramer (LD1 site)		S. pombe	Unrelaxed	69.664	0.512	0.476	71.433	0.62	0.62	69.422	0.57	0.56	71.2	0.52	0.52	68.42	0.44	0.42	67.843	0.41	0.26	ColabFold (v3)	20
259	TIMELESS-MCM2-NTE-H3.1-H4 tetramer (LD1 site)		H. sapiens	Unrelaxed	66.883	0.564	0.424	68.354	0.65	0.59	66.96	0.57	0.44	65.862	0.57	0.42	67.937	0.52	0.36	65.301	0.51	0.31	ColabFold (v3)	20
260	Pol1-NTE-H3.1-H4 tetramer-Spt16-MD-Mcl1-CTD (LD2 site)		S. pombe	Unrelaxed	70.7061	0.598	0.582	72.4126	0.68	0.68	71.5919	0.68	0.67	69.9627	0.59	0.58	71.0475	0.58	0.56	68.5157	0.46	0.42	ColabFold (v3)	20
261	POLA1-NTE-H3.1-H4-tetramer-SUPT16H-DD-MD-WDHD1-CTD (LD2 site)		H. sapiens	Unrelaxed	67.062	0.554	0.532	69.449	0.66	0.66	67.689	0.58	0.56	66.408	0.56	0.53	66.35	0.49	0.47	65.415	0.48	0.44	ColabFold (v3)	20
262	Mrc1-like domain-Cdc45-Mcm2-NTD (D site - Mrc1)		S. cerevisiae	Unrelaxed	67.3795	0.602	0.504	69.4059	0.64	0.56	67.9784	0.62	0.53	66.9274	0.59	0.49	66.313	0.58	0.48	66.2729	0.58	0.46	ColabFold (v3)	20
263	Mrc1-like domain-Cdc45-Mcm2-NTD (D site - Mrc1)		S. pombe	Unrelaxed	70.7204	0.624	0.564	71.2009	0.64	0.6	70.513	0.65	0.59	70.7578	0.62	0.55	70.4243	0.61	0.54	70.7059	0.6	0.54	ColabFold (v3)	20
264	Mrc1-like domain-Mcm2-H3.1-H4 tetramer		S. pombe	Unrelaxed	59.3376	0.41	0.452	60.4145	0.43	0.47	59.3337	0.41	0.46	59.9758	0.41	0.45	59.5113	0.41	0.45	57.4524	0.39	0.43	localColabFold(HMS, O2, v3)	20
265	Mrc1-like domain-Pol1-H3.1-H4 tetramer		S. pombe	Unrelaxed	62.9405	0.5	0.47	63.525	0.51	0.5	63.1507	0.5	0.5	63.6794	0.5	0.48	62.9314	0.49	0.45	61.4158	0.5	0.42	localColabFold(HMS, O2, v3)	20
266	Mrc1-like domain-Dpb3-Dpb4-H3.1-H4 tetramer		S. pombe	Unrelaxed	65.1769	0.542	0.514	67.231	0.61	0.59	65.566	0.56	0.54	64.4336	0.53	0.5	63.904	0.52	0.49	64.75	0.49	0.45	localColabFold(HMS, O2, v3)	20
267	Mrc1-Nterm-Mcm2-NTD-Mcm6-NTD-Swi1-NTD		S. pombe	Unrelaxed	66.883	0.716	0.676	67.76	0.73	0.69	67.075	0.72	0.69	67.618	0.72	0.68	66.706	0.71	0.67	65.256	0.7	0.65	ColabFold (v3)	20
268	Mrc1-Cterm-Pol2-Cterm-Dpb2		S. pombe	Unrelaxed	77.786	0.79	0.786	77.631	0.8	0.79	78.618	0.8	0.79	77.631	0.79	0.79	77.484	0.78	0.78	77.567	0.78	0.78	localColabFold(HMS, O2, v3)	20
